# Supplementary material for: Diverse Misfolding Mutant Digestive Enzymes Cause Chronic Pancreatitis Through Common Pathways
Source: Cell Mol Gastroenterol Hepatol. 2025 Sep 22;20(2):101638. doi: 10.1016/j.jcmgh.2025.101638 (PMC12681743; doi:10.1016/j.jcmgh.2025.101638)
Supplement: Supplementary Table 1 [file mmc1.xlsx]

## Sheet: Apoptosis
NAME	SYMBOL	TITLE	RANK IN GENE LIST	RANK METRIC SCORE	RUNNING ES	CORE ENRICHMENT
row_0	Cth	na	51	1.41449	0.0134605	No
row_1	Gstm2	na	263	0.958958	0.00972527	No
row_2	Dap	na	300	0.925808	0.0183444	No
row_3	Pdcd4	na	411	0.84113	0.0205408	No
row_4	Retsat	na	431	0.826972	0.0291989	No
row_5	Rhot2	na	601	0.743055	0.0259033	No
row_6	Dnajc3	na	709	0.708921	0.0267128	No
row_7	Psen2	na	733	0.701566	0.0335563	No
row_8	H1f0	na	760	0.691613	0.0400602	No
row_9	Bcl2l2	na	794	0.680978	0.0459248	No
row_10	Ank	na	798	0.680568	0.0539712	No
row_11	Aifm3	na	870	0.657826	0.0567844	No
row_12	Avpr1a	na	961	0.633154	0.057913	No
row_13	Vdac2	na	1003	0.621364	0.0624704	No
row_14	Dpyd	na	1044	0.608179	0.0669405	No
row_15	Sod2	na	1056	0.604859	0.0734843	No
row_16	Etf1	na	1224	0.564984	0.068172	No
row_17	Sod1	na	1477	0.510984	0.0560076	No
row_18	Ppp2r5b	na	2146	0.410066	0.0122924	No
row_19	F2	na	2205	0.403669	0.0129668	No
row_20	Mcl1	na	2300	0.392814	0.010885	No
row_21	Gpx1	na	2361	0.385629	0.0111944	No
row_22	Cav1	na	3295	0.287653	-0.053325	No
row_23	Ccnd1	na	3400	0.278003	-0.0575301	No
row_24	Txnip	na	3643	0.255692	-0.072066	No
row_25	Bnip3l	na	4007	0.224146	-0.0958054	No
row_26	Ppp3r1	na	4019	0.22329	-0.0938955	No
row_27	Sc5d	na	4373	0.195598	-0.117253	No
row_28	Btg3	na	4523	0.182396	-0.125899	No
row_29	Gch1	na	4528	0.182123	-0.123979	No
row_30	App	na	4628	0.173428	-0.12909	No
row_31	Psen1	na	5073	0.134223	-0.159826	No
row_32	Cyld	na	5343	0.115344	-0.178034	No
row_33	Dnm1l	na	5440	0.107593	-0.183726	No
row_34	Dap3	na	5479	0.104056	-0.185232	No
row_35	Isg20	na	5883	0.0716588	-0.213739	No
row_36	Bcap31	na	5895	0.0704573	-0.213686	No
row_37	Diablo	na	6042	0.0592099	-0.223609	No
row_38	Madd	na	6268	0.0422915	-0.239498	No
row_39	Casp9	na	6474	0.0265229	-0.254119	No
row_40	Smad7	na	6607	0.0165388	-0.263541	No
row_41	Ptk2	na	6619	0.0157403	-0.264152	No
row_42	Igf2r	na	6639	0.0136311	-0.265371	No
row_43	Cflar	na	6649	0.0132035	-0.265867	No
row_44	Rock1	na	6688	0.0101577	-0.268514	No
row_45	Dffa	na	6857	-0.00549503	-0.280694	No
row_46	Rhob	na	6903	-0.00916983	-0.283863	No
row_47	Gpx4	na	6913	-0.00969467	-0.284401	No
row_48	Plcb2	na	6914	-0.00992237	-0.28428	No
row_49	Ctnnb1	na	7133	-0.0282668	-0.299829	No
row_50	Timp3	na	7197	-0.0338113	-0.304011	No
row_51	Fdxr	na	7248	-0.0379913	-0.307194	No
row_52	Cdk2	na	7266	-0.0390942	-0.307958	No
row_53	Lef1	na	7330	-0.0440545	-0.312016	No
row_54	Lmna	na	7339	-0.0447228	-0.312056	No
row_55	Casp6	na	7540	-0.0635015	-0.325864	No
row_56	Btg2	na	7598	-0.0672244	-0.329203	No
row_57	Ebp	na	7742	-0.0778336	-0.338682	No
row_58	Gsr	na	7744	-0.0779153	-0.337809	No
row_59	Tgfb2	na	8087	-0.103881	-0.361478	No
row_60	Cdc25b	na	8155	-0.109892	-0.365027	No
row_61	Fas	na	8280	-0.119879	-0.372611	No
row_62	Bmp2	na	9129	-0.192013	-0.432095	No
row_63	Gadd45a	na	9257	-0.204334	-0.438872	No
row_64	Ccnd2	na	9273	-0.205547	-0.437469	No
row_65	Casp8	na	9316	-0.208905	-0.437994	No
row_66	Ppt1	na	9432	-0.220249	-0.443702	No
row_67	Cd2	na	9638	-0.241668	-0.455711	No
row_68	Xiap	na	9651	-0.242473	-0.453641	No
row_69	Sptan1	na	9703	-0.246946	-0.45436	No
row_70	Dnaja1	na	10037	-0.281849	-0.475211	No
row_71	Igfbp6	na	10117	-0.28887	-0.477462	No
row_72	Mgmt	na	10211	-0.29935	-0.480606	No
row_73	Crebbp	na	10220	-0.300662	-0.477538	No
row_74	Hmox1	na	10302	-0.306949	-0.479715	No
row_75	Cdkn1b	na	10478	-0.326824	-0.488503	No
row_76	Gsn	na	10643	-0.346469	-0.49625	No
row_77	Top2a	na	10705	-0.353847	-0.496399	No
row_78	Tnfsf10	na	10807	-0.364601	-0.499334	No
row_79	Add1	na	10997	-0.391833	-0.508353	No
row_80	Slc20a1	na	11029	-0.397123	-0.50579	No
row_81	Hmgb2	na	11037	-0.398135	-0.501465	No
row_82	Casp1	na	11616	-0.480856	-0.53776	Yes
row_83	Ier3	na	11661	-0.487617	-0.535045	Yes
row_84	Pdgfrb	na	11673	-0.489232	-0.529906	Yes
row_85	Anxa1	na	11738	-0.500735	-0.52849	Yes
row_86	Tspo	na	11767	-0.505543	-0.524392	Yes
row_87	Bcl10	na	11770	-0.506115	-0.518391	Yes
row_88	Irf1	na	11843	-0.521235	-0.51731	Yes
row_89	Hgf	na	11856	-0.523753	-0.511824	Yes
row_90	Bik	na	11884	-0.528703	-0.507371	Yes
row_91	Casp7	na	11946	-0.539245	-0.505269	Yes
row_92	Pmaip1	na	12022	-0.55254	-0.504026	Yes
row_93	Plat	na	12059	-0.560148	-0.499847	Yes
row_94	Hspb1	na	12061	-0.560292	-0.493116	Yes
row_95	Egr3	na	12068	-0.562029	-0.486728	Yes
row_96	Krt18	na	12128	-0.571449	-0.484089	Yes
row_97	Eno2	na	12395	-0.62701	-0.495865	Yes
row_98	Pea15a	na	12464	-0.644716	-0.492992	Yes
row_99	Dcn	na	12484	-0.651905	-0.48646	Yes
row_100	Sqstm1	na	12495	-0.654507	-0.47924	Yes
row_101	Ifitm3	na	12600	-0.679143	-0.478574	Yes
row_102	Rnasel	na	12664	-0.696315	-0.47471	Yes
row_103	Gna15	na	12789	-0.73197	-0.47486	Yes
row_104	Sat1	na	12805	-0.73742	-0.466998	Yes
row_105	Gpx3	na	12941	-0.776624	-0.467407	Yes
row_106	Timp2	na	12970	-0.786904	-0.459892	Yes
row_107	Cd38	na	13023	-0.80668	-0.453886	Yes
row_108	Tgfbr3	na	13071	-0.822285	-0.447326	Yes
row_109	Erbb2	na	13092	-0.829815	-0.438706	Yes
row_110	Bmf	na	13116	-0.836935	-0.430218	Yes
row_111	Brca1	na	13120	-0.837644	-0.420264	Yes
row_112	Casp2	na	13128	-0.842112	-0.410548	Yes
row_113	Birc3	na	13135	-0.844298	-0.400731	Yes
row_114	Erbb3	na	13178	-0.861165	-0.393335	Yes
row_115	Satb1	na	13183	-0.863379	-0.383141	Yes
row_116	Casp4	na	13207	-0.873445	-0.37421	Yes
row_117	Nedd9	na	13215	-0.876104	-0.364081	Yes
row_118	Wee1	na	13216	-0.87718	-0.353428	Yes
row_119	Lum	na	13221	-0.878752	-0.343047	Yes
row_120	Bcl2l1	na	13249	-0.894107	-0.334157	Yes
row_121	Casp3	na	13279	-0.907846	-0.325246	Yes
row_122	Ifngr1	na	13289	-0.913623	-0.314806	Yes
row_123	Bcl2l11	na	13312	-0.922469	-0.305207	Yes
row_124	Tap1	na	13350	-0.940579	-0.296482	Yes
row_125	Mmp2	na	13370	-0.949659	-0.286334	Yes
row_126	Bax	na	13392	-0.965883	-0.276134	Yes
row_127	Rara	na	13434	-0.992109	-0.267075	Yes
row_128	Rela	na	13464	-1.01421	-0.256872	Yes
row_129	Jun	na	13486	-1.03266	-0.245861	Yes
row_130	Emp1	na	13556	-1.10017	-0.23753	Yes
row_131	Timp1	na	13572	-1.11344	-0.225102	Yes
row_132	Pak1	na	13583	-1.13142	-0.21209	Yes
row_133	Gadd45b	na	13612	-1.15761	-0.200073	Yes
row_134	Lgals3	na	13618	-1.16551	-0.186283	Yes
row_135	F2r	na	13623	-1.17558	-0.172297	Yes
row_136	Bid	na	13678	-1.2574	-0.160963	Yes
row_137	Tnfrsf12a	na	13702	-1.29714	-0.146887	Yes
row_138	Bgn	na	13786	-1.48511	-0.134902	Yes
row_139	Cd14	na	13792	-1.50411	-0.117	Yes
row_140	Ddit3	na	13820	-1.65869	-0.0988239	Yes
row_141	Cd44	na	13829	-1.77459	-0.0778556	Yes
row_142	Atf3	na	13841	-1.99055	-0.0544834	Yes
row_143	Clu	na	13849	-2.26233	-0.0275189	Yes
row_144	Cdkn1a	na	13851	-2.33798	0.000801729	Yes

## Sheet: HALLMARK_EPITHELIAL_MESENCHYMAL
NAME	SYMBOL	TITLE	RANK IN GENE LIST	RANK METRIC SCORE	RUNNING ES	CORE ENRICHMENT
row_0	Crlf1	na	117	1.16124	0.00212652	No
row_1	Qsox1	na	196	1.02262	0.00582804	No
row_2	Aplp1	na	629	0.733258	-0.0189924	No
row_3	Ppib	na	755	0.693184	-0.0217527	No
row_4	Cxcl12	na	818	0.672782	-0.020098	No
row_5	Spock1	na	1202	0.569435	-0.0428445	No
row_6	Igfbp3	na	2620	0.356177	-0.143092	No
row_7	Nid2	na	3202	0.296526	-0.182812	No
row_8	Scg2	na	3396	0.278388	-0.194353	No
row_9	Sntb1	na	3785	0.243027	-0.220465	No
row_10	Fuca1	na	3873	0.235396	-0.224657	No
row_11	Anpep	na	4163	0.211767	-0.243824	No
row_12	Lama3	na	4294	0.201088	-0.251473	No
row_13	Col7a1	na	4323	0.19927	-0.251687	No
row_14	Vegfa	na	4734	0.163466	-0.280138	No
row_15	Col5a3	na	4964	0.143447	-0.295549	No
row_16	Plod3	na	5130	0.130939	-0.3064	No
row_17	Vegfc	na	5157	0.128932	-0.307114	No
row_18	Copa	na	5869	0.0728021	-0.358388	No
row_19	Pvr	na	5889	0.0711129	-0.359123	No
row_20	Cdh2	na	6032	0.0599704	-0.368946	No
row_21	Magee1	na	6036	0.0597071	-0.368616	No
row_22	Eln	na	6091	0.056314	-0.372043	No
row_23	Htra1	na	6149	0.0522542	-0.375727	No
row_24	Snai2	na	6224	0.0457941	-0.380712	No
row_25	Sgcd	na	6340	0.0365035	-0.388778	No
row_26	Fbln5	na	6354	0.0355686	-0.389401	No
row_27	Lamc1	na	6826	-0.00342968	-0.423779	No
row_28	Col4a1	na	6833	-0.00385244	-0.424182	No
row_29	Rhob	na	6903	-0.00916983	-0.429139	No
row_30	Lgals1	na	6987	-0.0158416	-0.435057	No
row_31	Fermt2	na	7077	-0.0237823	-0.44134	No
row_32	Timp3	na	7197	-0.0338113	-0.449723	No
row_33	Col4a2	na	7396	-0.0497865	-0.463731	No
row_34	Acta2	na	7497	-0.0587746	-0.470496	No
row_35	Fmod	na	7547	-0.0638765	-0.473489	No
row_36	Tagln	na	7674	-0.0730797	-0.482022	No
row_37	Thy1	na	7753	-0.0784937	-0.486999	No
row_38	Tgm2	na	7935	-0.0922534	-0.499375	No
row_39	Cald1	na	8108	-0.10616	-0.510965	No
row_40	Calu	na	8277	-0.119681	-0.522138	No
row_41	Fas	na	8280	-0.119879	-0.521182	No
row_42	Abi3bp	na	8335	-0.124184	-0.523986	No
row_43	Myl9	na	8452	-0.134504	-0.531224	No
row_44	Wnt5a	na	8495	-0.138622	-0.533018	No
row_45	Itgb1	na	8660	-0.151819	-0.543604	No
row_46	Sdc4	na	8742	-0.158766	-0.548062	No
row_47	Rgs4	na	8755	-0.160085	-0.547467	No
row_48	Tpm2	na	8911	-0.173918	-0.557192	No
row_49	Plod1	na	8938	-0.175836	-0.557476	No
row_50	Mylk	na	8955	-0.176849	-0.557019	No
row_51	Cadm1	na	9019	-0.182607	-0.559943	No
row_52	Igfbp2	na	9138	-0.192798	-0.566792	No
row_53	Grem1	na	9203	-0.19923	-0.569636	No
row_54	Sgcb	na	9218	-0.201863	-0.568803	No
row_55	Lama2	na	9229	-0.202444	-0.567673	No
row_56	Gadd45a	na	9257	-0.204334	-0.567767	No
row_57	Fzd8	na	9328	-0.209683	-0.570954	No
row_58	Gpc1	na	9750	-0.251745	-0.599396	No
row_59	Tpm1	na	9791	-0.255679	-0.599969	No
row_60	Mest	na	9826	-0.259216	-0.60007	No
row_61	Fstl3	na	9973	-0.275152	-0.608207	No
row_62	Fbln2	na	10106	-0.287851	-0.615204	No
row_63	Cap2	na	10274	-0.304715	-0.624604	No
row_64	Nnmt	na	10306	-0.307499	-0.624042	No
row_65	Fbn1	na	10368	-0.315223	-0.625601	No
row_66	Fap	na	10421	-0.319692	-0.626461	No
row_67	Dst	na	10649	-0.347596	-0.63985	No
row_68	Fgf2	na	10709	-0.354877	-0.640898	No
row_69	Gas1	na	10724	-0.356215	-0.638647	No
row_70	Id2	na	10879	-0.375495	-0.646446	No
row_71	Itga2	na	11113	-0.407374	-0.659724	No
row_72	Il15	na	11263	-0.428739	-0.666668	No
row_73	Wipf1	na	11320	-0.436189	-0.66675	No
row_74	Sfrp4	na	11370	-0.443735	-0.666251	No
row_75	Matn2	na	11435	-0.453365	-0.666759	No
row_76	Sparc	na	11542	-0.467862	-0.670203	Yes
row_77	Col5a1	na	11596	-0.477511	-0.669685	Yes
row_78	Colgalt1	na	11651	-0.486317	-0.66916	Yes
row_79	Pdgfrb	na	11673	-0.489232	-0.666197	Yes
row_80	P3h1	na	11680	-0.490842	-0.662124	Yes
row_81	Plaur	na	11790	-0.511323	-0.665387	Yes
row_82	Plod2	na	11826	-0.518119	-0.663181	Yes
row_83	Ecm2	na	11846	-0.521864	-0.659773	Yes
row_84	Pmp22	na	11904	-0.530828	-0.659057	Yes
row_85	Sfrp1	na	11931	-0.536106	-0.656029	Yes
row_86	Serpinh1	na	11933	-0.537071	-0.651165	Yes
row_87	Tnfrsf11b	na	12000	-0.549624	-0.650935	Yes
row_88	Prrx1	na	12009	-0.550573	-0.646459	Yes
row_89	Tfpi2	na	12028	-0.553089	-0.64269	Yes
row_90	Vim	na	12293	-0.603872	-0.656426	Yes
row_91	Pcolce2	na	12303	-0.605605	-0.651517	Yes
row_92	Flna	na	12326	-0.610799	-0.647509	Yes
row_93	Cxcl5	na	12378	-0.622637	-0.645512	Yes
row_94	Col6a3	na	12386	-0.62483	-0.64028	Yes
row_95	Eno2	na	12395	-0.62701	-0.635101	Yes
row_96	Nt5e	na	12432	-0.636699	-0.631878	Yes
row_97	Slit3	na	12473	-0.647053	-0.628853	Yes
row_98	Basp1	na	12480	-0.650734	-0.62331	Yes
row_99	Dcn	na	12484	-0.651905	-0.617537	Yes
row_100	Vcan	na	12524	-0.660783	-0.614312	Yes
row_101	Itgb3	na	12530	-0.662851	-0.608584	Yes
row_102	Msx1	na	12553	-0.668741	-0.604044	Yes
row_103	Fstl1	na	12557	-0.669843	-0.598106	Yes
row_104	Gja1	na	12652	-0.69358	-0.598598	Yes
row_105	Gem	na	12781	-0.730858	-0.601232	Yes
row_106	Pfn2	na	12802	-0.735228	-0.595935	Yes
row_107	Sat1	na	12805	-0.73742	-0.589302	Yes
row_108	Pdlim4	na	12807	-0.738085	-0.582591	Yes
row_109	Gpx7	na	12819	-0.740033	-0.576592	Yes
row_110	Bmp1	na	12844	-0.751616	-0.571437	Yes
row_111	Tpm4	na	12876	-0.760652	-0.566709	Yes
row_112	Ccn1	na	12897	-0.766825	-0.561122	Yes
row_113	Emp3	na	12898	-0.767007	-0.554072	Yes
row_114	Slc6a8	na	12912	-0.768994	-0.547953	Yes
row_115	Ecm1	na	12915	-0.76954	-0.541025	Yes
row_116	Igfbp4	na	12958	-0.781548	-0.53691	Yes
row_117	Notch2	na	12999	-0.799195	-0.532486	Yes
row_118	Thbs2	na	13066	-0.821899	-0.529753	Yes
row_119	Tgfbr3	na	13071	-0.822285	-0.522486	Yes
row_120	Dab2	na	13096	-0.830904	-0.516602	Yes
row_121	Fn1	na	13104	-0.831672	-0.509469	Yes
row_122	Lrp1	na	13170	-0.858989	-0.506322	Yes
row_123	Lum	na	13221	-0.878752	-0.501897	Yes
row_124	Tnfaip3	na	13228	-0.882367	-0.494225	Yes
row_125	Tgfb1	na	13238	-0.888341	-0.486716	Yes
row_126	Slit2	na	13239	-0.889108	-0.478544	Yes
row_127	Cdh11	na	13263	-0.902564	-0.471928	Yes
row_128	Col6a2	na	13280	-0.908796	-0.464743	Yes
row_129	Dpysl3	na	13281	-0.910037	-0.456378	Yes
row_130	Spp1	na	13284	-0.911023	-0.44815	Yes
row_131	Mmp3	na	13298	-0.91696	-0.440671	Yes
row_132	Capg	na	13302	-0.918286	-0.432449	Yes
row_133	Itgb5	na	13314	-0.923036	-0.424768	Yes
row_134	Col5a2	na	13336	-0.93488	-0.417709	Yes
row_135	Mcm7	na	13342	-0.93688	-0.409463	Yes
row_136	Vcam1	na	13359	-0.945793	-0.401938	Yes
row_137	Mmp2	na	13370	-0.949659	-0.393939	Yes
row_138	Col3a1	na	13379	-0.956015	-0.385736	Yes
row_139	Loxl1	na	13394	-0.96626	-0.377877	Yes
row_140	Itga5	na	13415	-0.979571	-0.370334	Yes
row_141	Col12a1	na	13423	-0.984312	-0.361797	Yes
row_142	Mfap5	na	13447	-1.00225	-0.354265	Yes
row_143	Fbn2	na	13455	-1.00638	-0.345526	Yes
row_144	Jun	na	13486	-1.03266	-0.338225	Yes
row_145	Adam12	na	13488	-1.03365	-0.328797	Yes
row_146	Col1a2	na	13499	-1.04206	-0.319949	Yes
row_147	Thbs1	na	13502	-1.04818	-0.31046	Yes
row_148	Pmepa1	na	13520	-1.06172	-0.301943	Yes
row_149	Serpine1	na	13550	-1.09579	-0.293989	Yes
row_150	Efemp2	na	13559	-1.1019	-0.284445	Yes
row_151	Pcolce	na	13565	-1.10469	-0.274656	Yes
row_152	Col1a1	na	13571	-1.11282	-0.264792	Yes
row_153	Timp1	na	13572	-1.11344	-0.254557	Yes
row_154	Col16a1	na	13582	-1.13082	-0.24482	Yes
row_155	Ccn2	na	13608	-1.15184	-0.236059	Yes
row_156	Gadd45b	na	13612	-1.15761	-0.225637	Yes
row_157	Lox	na	13636	-1.2021	-0.216268	Yes
row_158	Fbln1	na	13659	-1.22761	-0.206591	Yes
row_159	Serpine2	na	13665	-1.23404	-0.195613	Yes
row_160	Mmp14	na	13670	-1.24115	-0.184496	Yes
row_161	Tnfrsf12a	na	13702	-1.29714	-0.174838	Yes
row_162	Mgp	na	13704	-1.29888	-0.162972	Yes
row_163	Lamc2	na	13722	-1.33165	-0.151973	Yes
row_164	Postn	na	13749	-1.37777	-0.141208	Yes
row_165	Tgfbi	na	13750	-1.37929	-0.12853	Yes
row_166	Sgcg	na	13763	-1.41561	-0.116394	Yes
row_167	Itgav	na	13773	-1.44783	-0.103743	Yes
row_168	Bgn	na	13786	-1.48511	-0.0909686	Yes
row_169	Col8a2	na	13789	-1.49235	-0.077397	Yes
row_170	Cdh6	na	13803	-1.56841	-0.0639299	Yes
row_171	Tnc	na	13814	-1.61729	-0.0497943	Yes
row_172	Glipr1	na	13825	-1.69275	-0.0349652	Yes
row_173	Cd44	na	13829	-1.77459	-0.0188723	Yes
row_174	Sdc1	na	13850	-2.30744	0.00087658	Yes

## Sheet: HALLMARK_P53_PATHWAY
NAME	SYMBOL	TITLE	RANK IN GENE LIST	RANK METRIC SCORE	RUNNING ES	CORE ENRICHMENT
row_0	Ndrg1	na	44	1.47545	0.0120808	No
row_1	Gls2	na	108	1.18005	0.01971	No
row_2	Tpd52l1	na	136	1.13016	0.0294536	No
row_3	Cgrrf1	na	320	0.903905	0.0254479	No
row_4	Retsat	na	431	0.826972	0.0259809	No
row_5	Cd82	na	449	0.813791	0.0331754	No
row_6	Jag2	na	522	0.776899	0.035967	No
row_7	Cdkn2a	na	609	0.738739	0.0373395	No
row_8	Abat	na	706	0.709435	0.0376773	No
row_9	Irak1	na	715	0.707443	0.0444271	No
row_10	Iscu	na	882	0.653895	0.0390721	No
row_11	Hbegf	na	884	0.653663	0.045776	No
row_12	Coq8a	na	886	0.653395	0.0524772	No
row_13	Fbxw7	na	986	0.626396	0.0517347	No
row_14	Rchy1	na	1050	0.60573	0.0534095	No
row_15	Rpl18	na	1067	0.602988	0.0584916	No
row_16	Ccnd3	na	1289	0.553673	0.048077	No
row_17	Hexim1	na	1336	0.542291	0.0503368	No
row_18	Vamp8	na	1370	0.53574	0.053479	No
row_19	Dgka	na	1419	0.524018	0.0554031	No
row_20	Cyfip2	na	1628	0.484711	0.0452238	No
row_21	Upp1	na	1643	0.482292	0.0492007	No
row_22	Cdh13	na	1939	0.439316	0.0321912	No
row_23	Hras	na	2027	0.425876	0.0302469	No
row_24	Tob1	na	2078	0.419083	0.0309369	No
row_25	Triap1	na	2128	0.413006	0.031637	No
row_26	Plk3	na	2176	0.407435	0.0324255	No
row_27	Rxra	na	2420	0.378872	0.0185904	No
row_28	Alox8	na	2498	0.37046	0.0168026	No
row_29	Slc3a2	na	2737	0.342636	0.00295737	No
row_30	Sec61a1	na	2741	0.342406	0.00628808	No
row_31	Ctsf	na	2778	0.33667	0.00714703	No
row_32	Rpl36	na	3135	0.303577	-0.0157289	No
row_33	Hint1	na	3319	0.284982	-0.0261515	No
row_34	Rack1	na	3320	0.284766	-0.0231991	No
row_35	Tcn2	na	3365	0.280586	-0.0235064	No
row_36	Dcxr	na	3417	0.276075	-0.0243722	No
row_37	Csrnp2	na	3537	0.265526	-0.0303181	No
row_38	Mxd4	na	3603	0.259135	-0.0323829	No
row_39	Ppp1r15a	na	3607	0.258834	-0.0299187	No
row_40	Txnip	na	3643	0.255692	-0.0298262	No
row_41	Kif13b	na	3756	0.245736	-0.0354656	No
row_42	Rnf19b	na	3767	0.2447	-0.0336596	No
row_43	Fuca1	na	3873	0.235396	-0.0388945	No
row_44	Ankra2	na	4017	0.223391	-0.0470316	No
row_45	Rps27l	na	4088	0.21785	-0.0498899	No
row_46	Tprkb	na	4098	0.21702	-0.0482978	No
row_47	Ninj1	na	4215	0.207927	-0.0546216	No
row_48	Xpc	na	4443	0.188622	-0.0692596	No
row_49	Polh	na	4448	0.188134	-0.0676014	No
row_50	Ak1	na	4457	0.187213	-0.0662452	No
row_51	Rps12	na	4602	0.175678	-0.0749502	No
row_52	App	na	4628	0.173428	-0.0749796	No
row_53	Pom121	na	4654	0.171902	-0.0750248	No
row_54	Nol8	na	4869	0.150859	-0.089104	No
row_55	Dram1	na	5016	0.139508	-0.0983302	No
row_56	Plk2	na	5102	0.132393	-0.103171	No
row_57	Osgin1	na	5120	0.131243	-0.103053	No
row_58	Fam162a	na	5222	0.124304	-0.109147	No
row_59	Wwp1	na	5294	0.118105	-0.113113	No
row_60	Acvr1b	na	5458	0.106057	-0.123928	No
row_61	Ifi30	na	5711	0.086344	-0.141454	No
row_62	Tm4sf1	na	5839	0.0755078	-0.149955	No
row_63	Rrp8	na	5955	0.0665737	-0.157671	No
row_64	Hdac3	na	6049	0.0591416	-0.163856	No
row_65	Ada	na	6050	0.0590456	-0.163244	No
row_66	Vdr	na	6155	0.0517533	-0.17031	No
row_67	Sesn1	na	6267	0.0423992	-0.177984	No
row_68	Rb1	na	6293	0.0404325	-0.179393	No
row_69	Eps8l2	na	6355	0.0354214	-0.183485	No
row_70	Sp1	na	6662	0.0120622	-0.205728	No
row_71	Slc7a11	na	6768	0.00177653	-0.213385	No
row_72	Cdkn2aip	na	6788	-0.000389838	-0.21477	No
row_73	Def6	na	7023	-0.0186065	-0.231682	No
row_74	Socs1	na	7086	-0.0243833	-0.235961	No
row_75	Foxo3	na	7120	-0.0273878	-0.23809	No
row_76	Fdxr	na	7248	-0.0379913	-0.24698	No
row_77	Ip6k2	na	7341	-0.0450082	-0.253238	No
row_78	Cebpa	na	7420	-0.052231	-0.258398	No
row_79	Btg2	na	7598	-0.0672244	-0.27064	No
row_80	Mxd1	na	7612	-0.0683007	-0.270882	No
row_81	Tgfa	na	7795	-0.081954	-0.283336	No
row_82	Ccnk	na	7936	-0.0923266	-0.292613	No
row_83	Traf4	na	7946	-0.0932401	-0.292304	No
row_84	Ctsd	na	8073	-0.103004	-0.300447	No
row_85	Ei24	na	8135	-0.108581	-0.30378	No
row_86	Prkab1	na	8244	-0.117073	-0.310461	No
row_87	Fas	na	8280	-0.119879	-0.311777	No
row_88	Rab40c	na	8395	-0.129552	-0.318767	No
row_89	Dnttip2	na	8439	-0.133597	-0.320525	No
row_90	Ppm1d	na	8606	-0.147437	-0.331131	No
row_91	Klf4	na	8874	-0.169887	-0.348887	No
row_92	Mdm2	na	9018	-0.182535	-0.357448	No
row_93	Bmp2	na	9129	-0.192013	-0.363498	No
row_94	Blcap	na	9183	-0.196917	-0.365331	No
row_95	S100a4	na	9216	-0.201207	-0.365584	No
row_96	Gadd45a	na	9257	-0.204334	-0.366389	No
row_97	Ccnd2	na	9273	-0.205547	-0.365355	No
row_98	Elp1	na	9386	-0.215741	-0.371305	No
row_99	Notch1	na	9395	-0.216392	-0.369646	No
row_100	Tsc22d1	na	9399	-0.217233	-0.367614	No
row_101	Ccp110	na	9494	-0.226773	-0.372134	No
row_102	Tnfsf9	na	9531	-0.231052	-0.37237	No
row_103	Zbtb16	na	9740	-0.250765	-0.384975	No
row_104	Perp	na	9773	-0.253873	-0.384682	No
row_105	Klk8	na	9948	-0.272569	-0.394575	No
row_106	Trafd1	na	10023	-0.28002	-0.397081	No
row_107	Hmox1	na	10302	-0.306949	-0.41422	No
row_108	Btg1	na	10327	-0.310934	-0.412751	No
row_109	Sertad3	na	10376	-0.315931	-0.412984	No
row_110	Ddit4	na	10618	-0.343952	-0.427035	No
row_111	Pcna	na	10875	-0.375028	-0.441861	No
row_112	Ptpre	na	10927	-0.381396	-0.441634	No
row_113	Wrap73	na	11012	-0.394523	-0.443684	No
row_114	Baiap2	na	11030	-0.397126	-0.44081	No
row_115	Plxnb2	na	11060	-0.401395	-0.438768	No
row_116	Ralgds	na	11185	-0.416312	-0.443516	No
row_117	Aen	na	11231	-0.424323	-0.442406	No
row_118	Rad9a	na	11301	-0.434069	-0.44295	No
row_119	Slc19a2	na	11453	-0.456042	-0.44926	No
row_120	Stom	na	11552	-0.469315	-0.451558	No
row_121	Casp1	na	11616	-0.480856	-0.451178	No
row_122	Ldhb	na	11655	-0.486762	-0.448909	No
row_123	Ier3	na	11661	-0.487617	-0.444219	No
row_124	Gm2a	na	11719	-0.497385	-0.443229	No
row_125	S100a10	na	11807	-0.51452	-0.444254	No
row_126	Nupr1	na	11929	-0.535691	-0.447545	No
row_127	Itgb4	na	12006	-0.550379	-0.447394	No
row_128	Abcc5	na	12181	-0.581448	-0.454085	Yes
row_129	Procr	na	12243	-0.593485	-0.452391	Yes
row_130	Epha2	na	12247	-0.594906	-0.446442	Yes
row_131	Ercc5	na	12275	-0.600212	-0.442193	Yes
row_132	Tax1bp3	na	12281	-0.602586	-0.436311	Yes
row_133	Cd81	na	12335	-0.612615	-0.433834	Yes
row_134	Tspyl2	na	12379	-0.622647	-0.430522	Yes
row_135	Mknk2	na	12509	-0.657834	-0.433131	Yes
row_136	Vwa5a	na	12613	-0.684495	-0.433564	Yes
row_137	Trib3	na	12631	-0.689026	-0.427663	Yes
row_138	Slc35d1	na	12637	-0.69003	-0.420874	Yes
row_139	Steap3	na	12704	-0.709166	-0.418346	Yes
row_140	Trp53	na	12784	-0.731113	-0.416541	Yes
row_141	Sat1	na	12805	-0.73742	-0.410358	Yes
row_142	Mapkapk3	na	12821	-0.740471	-0.403777	Yes
row_143	Ddb2	na	12828	-0.742964	-0.396513	Yes
row_144	Bak1	na	12845	-0.752498	-0.389881	Yes
row_145	Fos	na	12944	-0.777486	-0.388984	Yes
row_146	Abhd4	na	12962	-0.783068	-0.382108	Yes
row_147	Tm7sf3	na	12985	-0.794537	-0.375478	Yes
row_148	Ier5	na	13028	-0.809362	-0.370157	Yes
row_149	St14	na	13047	-0.8154	-0.363019	Yes
row_150	Hspa4l	na	13063	-0.821062	-0.355603	Yes
row_151	Ptpn14	na	13124	-0.83916	-0.351289	Yes
row_152	Inhbb	na	13181	-0.861721	-0.346448	Yes
row_153	Rap2b	na	13184	-0.863712	-0.337639	Yes
row_154	Tgfb1	na	13238	-0.888341	-0.332303	Yes
row_155	Cdkn2b	na	13270	-0.905504	-0.325181	Yes
row_156	Zmat3	na	13287	-0.911911	-0.316897	Yes
row_157	Prmt2	na	13318	-0.924269	-0.309507	Yes
row_158	Pitpnc1	na	13344	-0.937134	-0.301618	Yes
row_159	Zfp36l1	na	13346	-0.938519	-0.291961	Yes
row_160	Tap1	na	13350	-0.940579	-0.282429	Yes
row_161	Pvt1	na	13383	-0.957248	-0.274843	Yes
row_162	Ephx1	na	13390	-0.964616	-0.265281	Yes
row_163	Bax	na	13392	-0.965883	-0.25534	Yes
row_164	Ccng1	na	13439	-0.996798	-0.248368	Yes
row_165	Apaf1	na	13452	-1.00446	-0.238831	Yes
row_166	Sphk1	na	13461	-1.01127	-0.228931	Yes
row_167	Gpx2	na	13467	-1.01572	-0.218766	Yes
row_168	Jun	na	13486	-1.03266	-0.209375	Yes
row_169	Sfn	na	13531	-1.07403	-0.201456	Yes
row_170	Pidd1	na	13551	-1.09581	-0.191484	Yes
row_171	Lif	na	13598	-1.14401	-0.182986	Yes
row_172	F2r	na	13623	-1.17558	-0.172552	Yes
row_173	Pdgfa	na	13637	-1.20227	-0.161037	Yes
row_174	Krt17	na	13663	-1.23056	-0.150107	Yes
row_175	Rrad	na	13711	-1.31664	-0.139892	Yes
row_176	Rhbdf2	na	13807	-1.58602	-0.130393	Yes
row_177	Ddit3	na	13820	-1.65869	-0.114073	Yes
row_178	Phlda3	na	13832	-1.82726	-0.0959322	Yes
row_179	Atf3	na	13841	-1.99055	-0.0758794	Yes
row_180	Sdc1	na	13850	-2.30744	-0.052541	Yes
row_181	Cdkn1a	na	13851	-2.33798	-0.0283013	Yes
row_182	Pmm1	na	13861	-2.80021	7.28255e-05	Yes

## Sheet: HALLMARK_TNFA_SIGNALING_VIA_NFK
NAME	SYMBOL	TITLE	RANK IN GENE LIST	RANK METRIC SCORE	RUNNING ES	CORE ENRICHMENT
row_0	Ptger4	na	200	1.02008	-0.00366456	No
row_1	Sgk1	na	474	0.799648	-0.0150247	No
row_2	Yrdc	na	492	0.792105	-0.00777005	No
row_3	Hbegf	na	884	0.653663	-0.0293136	No
row_4	Sod2	na	1056	0.604859	-0.035314	No
row_5	Lamb3	na	1353	0.538448	-0.0511554	No
row_6	Zfp36	na	1682	0.477035	-0.0699926	No
row_7	Irs2	na	1844	0.452614	-0.0768956	No
row_8	Tank	na	2033	0.425266	-0.0860639	No
row_9	Plpp3	na	2058	0.421782	-0.0832925	No
row_10	Dnajb4	na	2248	0.397524	-0.0928313	No
row_11	Mcl1	na	2300	0.392814	-0.0923425	No
row_12	Tnfaip8	na	2306	0.39199	-0.0885032	No
row_13	Ackr3	na	2550	0.365591	-0.102328	No
row_14	Maff	na	2715	0.344594	-0.110609	No
row_15	Klf9	na	2976	0.316782	-0.126199	No
row_16	Map2k3	na	2983	0.316085	-0.123247	No
row_17	Phlda1	na	3109	0.306212	-0.129091	No
row_18	B4galt1	na	3150	0.301793	-0.128775	No
row_19	Ccnd1	na	3400	0.278003	-0.143978	No
row_20	Ppp1r15a	na	3607	0.258834	-0.156246	No
row_21	Rnf19b	na	3767	0.2447	-0.165233	No
row_22	Dusp5	na	3863	0.236407	-0.169635	No
row_23	Ier2	na	3886	0.233975	-0.168732	No
row_24	Trib1	na	4168	0.211527	-0.186985	No
row_25	Ninj1	na	4215	0.207927	-0.188114	No
row_26	Slc16a6	na	4314	0.200035	-0.193125	No
row_27	Btg3	na	4523	0.182396	-0.206359	No
row_28	Gch1	na	4528	0.182123	-0.204698	No
row_29	Eif1	na	4581	0.177751	-0.206589	No
row_30	Msc	na	4658	0.171252	-0.210302	No
row_31	Vegfa	na	4734	0.163466	-0.214026	No
row_32	Ccrl2	na	4771	0.159195	-0.214947	No
row_33	Plek	na	4852	0.15226	-0.219157	No
row_34	Dram1	na	5016	0.139508	-0.229564	No
row_35	Plk2	na	5102	0.132393	-0.234352	No
row_36	Ripk2	na	5140	0.130153	-0.235658	No
row_37	Klf2	na	5439	0.107626	-0.256266	No
row_38	Nr4a2	na	5584	0.0969801	-0.265742	No
row_39	Pnrc1	na	5736	0.0842816	-0.275866	No
row_40	Pdlim5	na	5864	0.0734096	-0.284353	No
row_41	Fjx1	na	6552	0.0205751	-0.334304	No
row_42	Dusp2	na	6559	0.0200957	-0.334527	No
row_43	Cflar	na	6649	0.0132035	-0.340885	No
row_44	Myc	na	6698	0.00900936	-0.344294	No
row_45	Ldlr	na	6702	0.00872448	-0.344419	No
row_46	Ehd1	na	6790	-0.000557607	-0.350767	No
row_47	Rhob	na	6903	-0.00916983	-0.358848	No
row_48	Litaf	na	7085	-0.0243804	-0.371805	No
row_49	Btg2	na	7598	-0.0672244	-0.408475	No
row_50	Mxd1	na	7612	-0.0683007	-0.408692	No
row_51	Pfkfb3	na	7725	-0.0767484	-0.416048	No
row_52	Nr4a1	na	8038	-0.100668	-0.437754	No
row_53	Atp2b1	na	8544	-0.143417	-0.473096	No
row_54	Slc2a6	na	8624	-0.148521	-0.477272	No
row_55	Nfkb1	na	8669	-0.152359	-0.478851	No
row_56	Sdc4	na	8742	-0.158766	-0.482406	No
row_57	Ccl5	na	8839	-0.167126	-0.487625	No
row_58	Dusp1	na	8869	-0.169313	-0.487926	No
row_59	Klf4	na	8874	-0.169887	-0.486396	No
row_60	Il15ra	na	8896	-0.172219	-0.486083	No
row_61	Socs3	na	8989	-0.179623	-0.490875	No
row_62	Bmp2	na	9129	-0.192013	-0.498967	No
row_63	Smad3	na	9134	-0.192553	-0.497193	No
row_64	Cebpb	na	9160	-0.194612	-0.496932	No
row_65	Gadd45a	na	9257	-0.204334	-0.501751	No
row_66	Kdm6b	na	9281	-0.206176	-0.501219	No
row_67	Per1	na	9301	-0.207653	-0.500379	No
row_68	Tsc22d1	na	9399	-0.217233	-0.505133	No
row_69	Tnfsf9	na	9531	-0.231052	-0.512222	No
row_70	Spsb1	na	9572	-0.235043	-0.512622	No
row_71	Ets2	na	9688	-0.245542	-0.518387	No
row_72	Hes1	na	9743	-0.250863	-0.51964	No
row_73	G0s2	na	9776	-0.253992	-0.519252	No
row_74	Nfat5	na	9985	-0.276319	-0.531479	No
row_75	Gpr183	na	10066	-0.284386	-0.534271	No
row_76	Btg1	na	10327	-0.310934	-0.549923	No
row_77	Zbtb10	na	10375	-0.315887	-0.549968	No
row_78	Jag1	na	10382	-0.316672	-0.547009	No
row_79	Pde4b	na	10474	-0.326393	-0.550154	No
row_80	Edn1	na	10511	-0.331645	-0.549226	No
row_81	Snn	na	10542	-0.334737	-0.547826	No
row_82	Ccnl1	na	10580	-0.338279	-0.5469	No
row_83	Dennd5a	na	10741	-0.357706	-0.554748	No
row_84	Plau	na	10752	-0.358396	-0.551634	No
row_85	Marcks	na	10756	-0.35865	-0.548006	No
row_86	Nr4a3	na	10802	-0.364339	-0.547385	No
row_87	Id2	na	10879	-0.375495	-0.548907	No
row_88	Ptpre	na	10927	-0.381396	-0.548249	No
row_89	Slc2a3	na	11122	-0.408175	-0.558039	Yes
row_90	Cebpd	na	11145	-0.410726	-0.55524	Yes
row_91	Traf1	na	11161	-0.413517	-0.5519	Yes
row_92	Bcl2a1d	na	11170	-0.414585	-0.548037	Yes
row_93	Trip10	na	11201	-0.419666	-0.545727	Yes
row_94	Cd83	na	11308	-0.43498	-0.548802	Yes
row_95	Nfkbie	na	11358	-0.442037	-0.54764	Yes
row_96	Efna1	na	11450	-0.455763	-0.549397	Yes
row_97	Il6st	na	11472	-0.458355	-0.546014	Yes
row_98	Nampt	na	11493	-0.461104	-0.542529	Yes
row_99	Tiparp	na	11507	-0.463113	-0.538511	Yes
row_100	Ifit2	na	11619	-0.481099	-0.541457	Yes
row_101	Ier3	na	11661	-0.487617	-0.539221	Yes
row_102	Plaur	na	11790	-0.511323	-0.543084	Yes
row_103	Nfkbia	na	11800	-0.512947	-0.53824	Yes
row_104	Panx1	na	11808	-0.514808	-0.533229	Yes
row_105	Irf1	na	11843	-0.521235	-0.530121	Yes
row_106	Zc3h12a	na	11848	-0.521935	-0.524815	Yes
row_107	Tnfaip2	na	11878	-0.527275	-0.521277	Yes
row_108	Egr1	na	11893	-0.529275	-0.516623	Yes
row_109	Tubb2a	na	11957	-0.54119	-0.515419	Yes
row_110	Egr3	na	12068	-0.562029	-0.517424	Yes
row_111	Klf6	na	12071	-0.562868	-0.511533	Yes
row_112	Birc2	na	12146	-0.574662	-0.510773	Yes
row_113	Rel	na	12202	-0.584718	-0.508518	Yes
row_114	Stat5a	na	12220	-0.587751	-0.503455	Yes
row_115	F3	na	12252	-0.596161	-0.499325	Yes
row_116	Gfpt2	na	12363	-0.619653	-0.500712	Yes
row_117	Icam1	na	12367	-0.62064	-0.494274	Yes
row_118	Cxcl5	na	12378	-0.622637	-0.488325	Yes
row_119	Ifngr2	na	12477	-0.648813	-0.488523	Yes
row_120	Il7r	na	12479	-0.650535	-0.481619	Yes
row_121	Sqstm1	na	12495	-0.654507	-0.475694	Yes
row_122	Icosl	na	12543	-0.666099	-0.471982	Yes
row_123	Map3k8	na	12576	-0.674436	-0.467085	Yes
row_124	Tnip2	na	12585	-0.676113	-0.460417	Yes
row_125	Cxcl10	na	12595	-0.677771	-0.453804	Yes
row_126	Nfe2l2	na	12668	-0.697146	-0.451585	Yes
row_127	Gem	na	12781	-0.730858	-0.451925	Yes
row_128	Sat1	na	12805	-0.73742	-0.445695	Yes
row_129	Ccn1	na	12897	-0.766825	-0.444116	Yes
row_130	Fos	na	12944	-0.777486	-0.439136	Yes
row_131	Rcan1	na	12951	-0.778937	-0.431219	Yes
row_132	Serpinb8	na	12954	-0.78056	-0.422993	Yes
row_133	Ier5	na	13028	-0.809362	-0.419643	Yes
row_134	Nfil3	na	13029	-0.809735	-0.410957	Yes
row_135	Junb	na	13062	-0.820908	-0.404489	Yes
row_136	Birc3	na	13135	-0.844298	-0.400691	Yes
row_137	Csf1	na	13147	-0.848566	-0.392393	Yes
row_138	Tnfaip3	na	13228	-0.882367	-0.388771	Yes
row_139	Klf10	na	13286	-0.911293	-0.383159	Yes
row_140	Tnfrsf9	na	13294	-0.915037	-0.373856	Yes
row_141	Tap1	na	13350	-0.940579	-0.367784	Yes
row_142	Clcf1	na	13373	-0.951552	-0.359184	Yes
row_143	Dusp4	na	13377	-0.955024	-0.349159	Yes
row_144	Fut4	na	13417	-0.980267	-0.341493	Yes
row_145	Sphk1	na	13461	-1.01127	-0.333787	Yes
row_146	Rela	na	13464	-1.01421	-0.323054	Yes
row_147	Jun	na	13486	-1.03266	-0.313512	Yes
row_148	Pmepa1	na	13520	-1.06172	-0.304534	Yes
row_149	B4galt5	na	13540	-1.08567	-0.294276	Yes
row_150	Serpine1	na	13550	-1.09579	-0.28318	Yes
row_151	Bcl3	na	13586	-1.13313	-0.273582	Yes
row_152	Fosl2	na	13594	-1.13998	-0.261866	Yes
row_153	Lif	na	13598	-1.14401	-0.249814	Yes
row_154	Gadd45b	na	13612	-1.15761	-0.238347	Yes
row_155	Bhlhe40	na	13620	-1.17072	-0.226301	Yes
row_156	Bcl6	na	13639	-1.20328	-0.214709	Yes
row_157	F2rl1	na	13647	-1.2143	-0.202196	Yes
row_158	Abca1	na	13684	-1.2694	-0.191209	Yes
row_159	Ifih1	na	13688	-1.2776	-0.177725	Yes
row_160	Tgif1	na	13798	-1.55022	-0.169057	Yes
row_161	Tlr2	na	13799	-1.55497	-0.152378	Yes
row_162	Nfkb2	na	13806	-1.57932	-0.135877	Yes
row_163	Egr2	na	13812	-1.59812	-0.1191	Yes
row_164	Tnc	na	13814	-1.61729	-0.101826	Yes
row_165	Cd44	na	13829	-1.77459	-0.0838143	Yes
row_166	Relb	na	13833	-1.83877	-0.0643107	Yes
row_167	Tnip1	na	13834	-1.84422	-0.0445294	Yes
row_168	Atf3	na	13841	-1.99055	-0.0236169	Yes
row_169	Cdkn1a	na	13851	-2.33798	0.000803143	Yes
