# Supplementary material for: Diverse Misfolding Mutant Digestive Enzymes Cause Chronic Pancreatitis Through Common Pathways
Source: Cell Mol Gastroenterol Hepatol. 2025 Sep 22;20(2):101638. doi: 10.1016/j.jcmgh.2025.101638 (PMC12681743; doi:10.1016/j.jcmgh.2025.101638)
Supplement: Supplementary Table 2 [file mmc2.xlsx]

## Sheet: HALLMARK_APOPTOSIS
NAME	SYMBOL	TITLE	RANK IN GENE LIST	RANK METRIC SCORE	RUNNING ES	CORE ENRICHMENT
row_0	Dpyd	na	156	2.244	0.00526488	No
row_1	Casp9	na	498	1.76509	-0.00650678	No
row_2	Gstm2	na	778	1.51513	-0.015612	No
row_3	Cth	na	832	1.47947	-0.00850684	No
row_4	Aifm3	na	848	1.46857	0.00128754	No
row_5	Dnajc3	na	907	1.42879	0.00765243	No
row_6	Gpx1	na	961	1.40262	0.0141878	No
row_7	Gpx4	na	1190	1.2761	0.00702815	No
row_8	H1f0	na	1706	1.05744	-0.022674	No
row_9	Bnip3l	na	1816	1.01991	-0.0230582	No
row_10	Sod2	na	2020	0.946464	-0.0308393	No
row_11	Cdkn1b	na	2146	0.906166	-0.0332332	No
row_12	Dap	na	2179	0.896941	-0.028916	No
row_13	Etf1	na	2262	0.871683	-0.028431	No
row_14	Gch1	na	2382	0.830013	-0.0309521	No
row_15	Vdac2	na	2440	0.814858	-0.0290659	No
row_16	Bcl2l2	na	2466	0.808905	-0.0248912	No
row_17	Retsat	na	2851	0.715421	-0.0475795	No
row_18	Mcl1	na	3000	0.686731	-0.0532769	No
row_19	Pdcd4	na	3043	0.677176	-0.0513181	No
row_20	Avpr1a	na	3100	0.664793	-0.0504716	No
row_21	Hmox1	na	3130	0.659467	-0.0476964	No
row_22	Sod1	na	3189	0.647822	-0.0471215	No
row_23	Rhot2	na	3905	0.50201	-0.0955209	No
row_24	Cyld	na	3928	0.498307	-0.0934303	No
row_25	Hmgb2	na	4079	0.470784	-0.100874	No
row_26	Slc20a1	na	4091	0.466751	-0.0982159	No
row_27	Ppp2r5b	na	4185	0.446817	-0.101683	No
row_28	Dap3	na	4299	0.427019	-0.106754	No
row_29	Psen2	na	4301	0.42681	-0.103663	No
row_30	Sc5d	na	4516	0.386674	-0.116396	No
row_31	Smad7	na	4827	0.339383	-0.136478	No
row_32	Diablo	na	4838	0.337067	-0.134708	No
row_33	Mgmt	na	4931	0.322624	-0.139022	No
row_34	Ppp3r1	na	4967	0.317412	-0.13922	No
row_35	Gadd45b	na	5220	0.278347	-0.155527	No
row_36	Isg20	na	5386	0.249662	-0.165704	No
row_37	Btg3	na	5395	0.248059	-0.164448	No
row_38	Fas	na	6273	0.122973	-0.227467	No
row_39	Xiap	na	6347	0.111078	-0.231965	No
row_40	Plcb2	na	6676	0.0670141	-0.255378	No
row_41	Ptk2	na	6858	0.0416333	-0.268264	No
row_42	Cav1	na	6924	0.032363	-0.272762	No
row_43	Txnip	na	7075	0.00925153	-0.283628	No
row_44	Rock1	na	7283	-0.0197921	-0.298571	No
row_45	Cdc25b	na	7288	-0.0209757	-0.298707	No
row_46	Dffa	na	7403	-0.0369629	-0.306743	No
row_47	Timp3	na	7417	-0.0384866	-0.307406	No
row_48	Cflar	na	7539	-0.052684	-0.315836	No
row_49	Bcap31	na	7578	-0.0573445	-0.318181	No
row_50	Dnm1l	na	7647	-0.0680798	-0.322633	No
row_51	Tnfsf10	na	7732	-0.081883	-0.328149	No
row_52	Ank	na	7896	-0.107051	-0.339238	No
row_53	Crebbp	na	8144	-0.144013	-0.356175	No
row_54	Casp1	na	8242	-0.160833	-0.362054	No
row_55	Casp6	na	8245	-0.161163	-0.361005	No
row_56	Dnaja1	na	8457	-0.192168	-0.374962	No
row_57	Btg2	na	8509	-0.201078	-0.377188	No
row_58	Cd38	na	8541	-0.206277	-0.377919	No
row_59	Ppt1	na	8653	-0.222026	-0.384364	No
row_60	Madd	na	8760	-0.239802	-0.390314	No
row_61	Cdk2	na	8825	-0.250076	-0.393125	No
row_62	Gsr	na	8847	-0.252933	-0.392781	No
row_63	Cd2	na	9481	-0.353802	-0.436301	No
row_64	Lef1	na	9561	-0.369302	-0.439322	No
row_65	Casp3	na	9562	-0.369404	-0.436584	No
row_66	Ccnd1	na	9610	-0.377784	-0.437209	No
row_67	Igfbp6	na	9661	-0.383466	-0.438011	No
row_68	Bcl10	na	10053	-0.44576	-0.463209	No
row_69	Ier3	na	10108	-0.45513	-0.463771	No
row_70	Wee1	na	10164	-0.4664	-0.464322	No
row_71	Eno2	na	10253	-0.484134	-0.467148	No
row_72	Ebp	na	10368	-0.506218	-0.471705	No
row_73	Casp7	na	10394	-0.51207	-0.469731	No
row_74	Rnasel	na	10837	-0.597121	-0.497524	Yes
row_75	Sat1	na	10859	-0.60371	-0.494579	Yes
row_76	Pmaip1	na	10861	-0.604122	-0.490173	Yes
row_77	Satb1	na	10941	-0.619974	-0.491336	Yes
row_78	Bik	na	10962	-0.624453	-0.488164	Yes
row_79	Sptan1	na	11073	-0.64903	-0.491371	Yes
row_80	Rhob	na	11123	-0.66137	-0.49004	Yes
row_81	Gna15	na	11240	-0.688777	-0.493389	Yes
row_82	F2	na	11255	-0.693339	-0.489269	Yes
row_83	Ctnnb1	na	11287	-0.699911	-0.48634	Yes
row_84	Rara	na	11334	-0.709639	-0.484432	Yes
row_85	Fdxr	na	11370	-0.717989	-0.48166	Yes
row_86	Psen1	na	11397	-0.725286	-0.478178	Yes
row_87	Tgfbr3	na	11401	-0.727328	-0.473005	Yes
row_88	Cdkn1a	na	11484	-0.749746	-0.473424	Yes
row_89	Brca1	na	11535	-0.763092	-0.471411	Yes
row_90	Hgf	na	11723	-0.815871	-0.478994	Yes
row_91	Top2a	na	11736	-0.818778	-0.473798	Yes
row_92	Igf2r	na	11747	-0.823187	-0.468424	Yes
row_93	Anxa1	na	11822	-0.84443	-0.467558	Yes
row_94	Irf1	na	11829	-0.847858	-0.46171	Yes
row_95	Casp2	na	11831	-0.848686	-0.455491	Yes
row_96	Egr3	na	11917	-0.884877	-0.455126	Yes
row_97	Tspo	na	11961	-0.899357	-0.451593	Yes
row_98	Ddit3	na	12020	-0.915425	-0.449034	Yes
row_99	Dcn	na	12163	-0.97334	-0.452169	Yes
row_100	Gadd45a	na	12274	-1.01853	-0.452637	Yes
row_101	Casp8	na	12304	-1.02636	-0.447141	Yes
row_102	Bcl2l1	na	12314	-1.03191	-0.440147	Yes
row_103	Gsn	na	12333	-1.03787	-0.433765	Yes
row_104	Jun	na	12474	-1.09964	-0.435817	Yes
row_105	App	na	12514	-1.11625	-0.430385	Yes
row_106	Erbb3	na	12525	-1.1215	-0.422799	Yes
row_107	Ifngr1	na	12567	-1.13942	-0.41734	Yes
row_108	Bcl2l11	na	12572	-1.14124	-0.409171	Yes
row_109	Add1	na	12580	-1.14686	-0.401178	Yes
row_110	Bax	na	12598	-1.15246	-0.393873	Yes
row_111	Tgfb2	na	12607	-1.15718	-0.385877	Yes
row_112	Birc3	na	12619	-1.16388	-0.37805	Yes
row_113	Bmp2	na	12624	-1.16557	-0.3697	Yes
row_114	Sqstm1	na	12635	-1.17282	-0.361734	Yes
row_115	Tnfrsf12a	na	12716	-1.20873	-0.358604	Yes
row_116	Pea15a	na	12752	-1.23322	-0.352013	Yes
row_117	Nedd9	na	12814	-1.26997	-0.347044	Yes
row_118	Lmna	na	12871	-1.30834	-0.341427	Yes
row_119	Plat	na	12881	-1.31169	-0.332358	Yes
row_120	Bid	na	12892	-1.31818	-0.323314	Yes
row_121	Atf3	na	12924	-1.34331	-0.315615	Yes
row_122	Lgals3	na	13075	-1.4355	-0.315906	Yes
row_123	Hspb1	na	13170	-1.51326	-0.31154	Yes
row_124	Timp2	na	13222	-1.55577	-0.303723	Yes
row_125	Erbb2	na	13338	-1.66415	-0.299768	Yes
row_126	Ccnd2	na	13372	-1.70135	-0.28956	Yes
row_127	Tap1	na	13396	-1.73005	-0.27841	Yes
row_128	Gpx3	na	13413	-1.74868	-0.266612	Yes
row_129	Bmf	na	13453	-1.80609	-0.256065	Yes
row_130	Mmp2	na	13532	-1.94748	-0.247312	Yes
row_131	Pdgfrb	na	13542	-1.95433	-0.233479	Yes
row_132	Krt18	na	13560	-1.98689	-0.219988	Yes
row_133	Rela	na	13625	-2.1228	-0.208915	Yes
row_134	Ifitm3	na	13671	-2.23502	-0.195625	Yes
row_135	Casp4	na	13700	-2.35214	-0.180228	Yes
row_136	Emp1	na	13706	-2.36231	-0.163078	Yes
row_137	Pak1	na	13715	-2.38431	-0.145984	Yes
row_138	F2r	na	13766	-2.5901	-0.130426	Yes
row_139	Cd44	na	13794	-2.7866	-0.111735	Yes
row_140	Cd14	na	13797	-2.80969	-0.0910501	Yes
row_141	Lum	na	13804	-2.8567	-0.0703081	Yes
row_142	Bgn	na	13813	-2.90158	-0.0493792	Yes
row_143	Clu	na	13836	-3.23043	-0.0270328	Yes
row_144	Timp1	na	13857	-3.89204	0.000364479	Yes

## Sheet: HALLMARK_EPITHELIAL_MESENCHYMAL
NAME	SYMBOL	TITLE	RANK IN GENE LIST	RANK METRIC SCORE	RUNNING ES	CORE ENRICHMENT
row_0	Crlf1	na	140	2.28188	-0.000242993	No
row_1	Igfbp3	na	972	1.39753	-0.0548379	No
row_2	Qsox1	na	1378	1.19334	-0.0792041	No
row_3	Ppib	na	1780	1.03211	-0.103984	No
row_4	Lama3	na	2114	0.919665	-0.124287	No
row_5	Fuca1	na	3183	0.649171	-0.199471	No
row_6	Vegfa	na	3305	0.625494	-0.205574	No
row_7	Aplp1	na	3363	0.613361	-0.207054	No
row_8	Scg2	na	3954	0.494184	-0.247995	No
row_9	Rgs4	na	4884	0.328617	-0.314427	No
row_10	Snai2	na	5034	0.307157	-0.323968	No
row_11	Gadd45b	na	5220	0.278347	-0.336266	No
row_12	Fas	na	6273	0.122973	-0.412583	No
row_13	Cxcl12	na	6361	0.109283	-0.418461	No
row_14	Sntb1	na	6399	0.103042	-0.420713	No
row_15	Nnmt	na	7028	0.0165232	-0.466521	No
row_16	Lgals1	na	7255	-0.0169477	-0.482957	No
row_17	Vegfc	na	7364	-0.0316183	-0.490709	No
row_18	Timp3	na	7417	-0.0384866	-0.49434	No
row_19	Spock1	na	7459	-0.0430732	-0.497147	No
row_20	Il15	na	7571	-0.056453	-0.505009	No
row_21	Fermt2	na	7730	-0.0816909	-0.516194	No
row_22	Fbln5	na	7863	-0.102216	-0.52539	No
row_23	Fstl3	na	8088	-0.134562	-0.541166	No
row_24	Sgcd	na	8159	-0.146083	-0.545641	No
row_25	Sdc4	na	8161	-0.146488	-0.545073	No
row_26	Cald1	na	8233	-0.159128	-0.549564	No
row_27	Plod1	na	8939	-0.267911	-0.599897	No
row_28	Glipr1	na	8969	-0.27139	-0.600828	No
row_29	Thy1	na	9279	-0.320931	-0.621998	No
row_30	Fap	na	9516	-0.361529	-0.637657	No
row_31	Dst	na	9605	-0.376929	-0.642437	No
row_32	Magee1	na	9657	-0.383126	-0.644486	No
row_33	Itgb1	na	9837	-0.413168	-0.655756	No
row_34	Myl9	na	9944	-0.430609	-0.661615	No
row_35	Cadm1	na	10089	-0.45179	-0.670159	No
row_36	Col7a1	na	10097	-0.4535	-0.668686	No
row_37	Nt5e	na	10193	-0.472058	-0.67356	No
row_38	Eno2	na	10253	-0.484134	-0.675752	No
row_39	Plod2	na	10414	-0.514369	-0.685191	No
row_40	Fzd8	na	10425	-0.515902	-0.683664	No
row_41	Cap2	na	10579	-0.543683	-0.692462	No
row_42	Acta2	na	10595	-0.547281	-0.691164	No
row_43	Htra1	na	10625	-0.552201	-0.690866	No
row_44	Tpm2	na	10820	-0.594335	-0.702438	No
row_45	Sat1	na	10859	-0.60371	-0.702573	No
row_46	Mylk	na	10879	-0.60743	-0.701303	No
row_47	Wipf1	na	10884	-0.608591	-0.698932	No
row_48	Tpm1	na	11010	-0.634476	-0.705288	No
row_49	Rhob	na	11123	-0.66137	-0.710576	No
row_50	Gpc1	na	11160	-0.672389	-0.710264	No
row_51	Cdh2	na	11180	-0.676095	-0.708693	No
row_52	Copa	na	11302	-0.703117	-0.714457	No
row_53	Sfrp4	na	11383	-0.721711	-0.717143	Yes
row_54	Tgfbr3	na	11401	-0.727328	-0.715203	Yes
row_55	Tagln	na	11412	-0.729776	-0.71274	Yes
row_56	Grem1	na	11515	-0.756749	-0.71688	Yes
row_57	Lamc1	na	11540	-0.764208	-0.71529	Yes
row_58	Colgalt1	na	11587	-0.776259	-0.715254	Yes
row_59	Plaur	na	11636	-0.78645	-0.715319	Yes
row_60	Calu	na	11656	-0.790564	-0.713248	Yes
row_61	Abi3bp	na	11662	-0.793403	-0.710141	Yes
row_62	Itga2	na	11670	-0.796899	-0.707166	Yes
row_63	Sgcb	na	11726	-0.816552	-0.707611	Yes
row_64	Plod3	na	11759	-0.826515	-0.706332	Yes
row_65	Igfbp2	na	11766	-0.827855	-0.703148	Yes
row_66	Itgb3	na	11786	-0.833544	-0.700888	Yes
row_67	Slc6a8	na	11794	-0.837085	-0.697737	Yes
row_68	Anpep	na	12088	-0.944831	-0.715008	Yes
row_69	Basp1	na	12092	-0.945926	-0.711088	Yes
row_70	Adam12	na	12120	-0.955059	-0.708882	Yes
row_71	Nid2	na	12123	-0.955516	-0.704847	Yes
row_72	Dcn	na	12163	-0.97334	-0.703437	Yes
row_73	Vim	na	12195	-0.985023	-0.701391	Yes
row_74	Tpm4	na	12249	-1.00701	-0.700857	Yes
row_75	Wnt5a	na	12273	-1.01788	-0.698083	Yes
row_76	Gadd45a	na	12274	-1.01853	-0.693626	Yes
row_77	Emp3	na	12324	-1.03469	-0.692679	Yes
row_78	Gja1	na	12344	-1.04364	-0.6895	Yes
row_79	Capg	na	12356	-1.04955	-0.685711	Yes
row_80	Gas1	na	12374	-1.05928	-0.682318	Yes
row_81	Col5a3	na	12411	-1.07236	-0.680256	Yes
row_82	Fbn2	na	12449	-1.08978	-0.67819	Yes
row_83	Col12a1	na	12462	-1.09392	-0.67428	Yes
row_84	Jun	na	12474	-1.09964	-0.670272	Yes
row_85	Fbln2	na	12493	-1.10581	-0.666748	Yes
row_86	Tfpi2	na	12497	-1.10826	-0.662118	Yes
row_87	Mcm7	na	12520	-1.11846	-0.658831	Yes
row_88	Pmp22	na	12553	-1.13241	-0.656214	Yes
row_89	Lama2	na	12605	-1.15661	-0.654879	Yes
row_90	P3h1	na	12662	-1.18384	-0.653789	Yes
row_91	Dab2	na	12677	-1.19177	-0.649597	Yes
row_92	Fgf2	na	12699	-1.2013	-0.645875	Yes
row_93	Pcolce2	na	12702	-1.20211	-0.640761	Yes
row_94	Tnfrsf12a	na	12716	-1.20873	-0.636422	Yes
row_95	Col4a2	na	12730	-1.21539	-0.632053	Yes
row_96	Mest	na	12750	-1.23111	-0.628054	Yes
row_97	Tgm2	na	12817	-1.27125	-0.627313	Yes
row_98	Prrx1	na	12824	-1.27447	-0.622175	Yes
row_99	Pfn2	na	12839	-1.28378	-0.61758	Yes
row_100	Lrp1	na	12928	-1.34423	-0.618127	Yes
row_101	Col4a1	na	12947	-1.35631	-0.613507	Yes
row_102	Itga5	na	12971	-1.36839	-0.6092	Yes
row_103	Bmp1	na	13015	-1.39864	-0.606221	Yes
row_104	Fmod	na	13019	-1.40217	-0.600305	Yes
row_105	Notch2	na	13020	-1.4022	-0.594169	Yes
row_106	Gem	na	13045	-1.41847	-0.589715	Yes
row_107	Ecm2	na	13096	-1.45413	-0.587005	Yes
row_108	Tgfb1	na	13157	-1.49708	-0.584838	Yes
row_109	Vcan	na	13171	-1.51395	-0.579163	Yes
row_110	Col5a1	na	13200	-1.53924	-0.574473	Yes
row_111	Tnc	na	13217	-1.55244	-0.568849	Yes
row_112	Flna	na	13224	-1.55816	-0.562469	Yes
row_113	Tnfrsf11b	na	13238	-1.56677	-0.556563	Yes
row_114	Fn1	na	13242	-1.56958	-0.549914	Yes
row_115	Id2	na	13270	-1.59384	-0.544913	Yes
row_116	Pvr	na	13271	-1.59458	-0.537935	Yes
row_117	Fbn1	na	13273	-1.59686	-0.531021	Yes
row_118	Mmp3	na	13282	-1.60706	-0.524573	Yes
row_119	Serpine1	na	13302	-1.63354	-0.518813	Yes
row_120	Fstl1	na	13406	-1.74075	-0.518721	Yes
row_121	Vcam1	na	13407	-1.74287	-0.511095	Yes
row_122	Slit3	na	13417	-1.75481	-0.504073	Yes
row_123	Tnfaip3	na	13419	-1.75821	-0.496453	Yes
row_124	Matn2	na	13423	-1.76166	-0.488964	Yes
row_125	Cdh6	na	13503	-1.88982	-0.486466	Yes
row_126	Ecm1	na	13505	-1.89089	-0.478265	Yes
row_127	Ccn2	na	13513	-1.90968	-0.47042	Yes
row_128	Slit2	na	13525	-1.93151	-0.462772	Yes
row_129	Col5a2	na	13530	-1.94184	-0.454567	Yes
row_130	Sfrp1	na	13531	-1.94447	-0.446058	Yes
row_131	Mmp2	na	13532	-1.94748	-0.437537	Yes
row_132	Pdgfrb	na	13542	-1.95433	-0.429643	Yes
row_133	Itgav	na	13550	-1.96561	-0.421553	Yes
row_134	Efemp2	na	13553	-1.97252	-0.413068	Yes
row_135	Serpinh1	na	13567	-2.00076	-0.405263	Yes
row_136	Thbs1	na	13581	-2.03073	-0.397326	Yes
row_137	Col16a1	na	13584	-2.03571	-0.388565	Yes
row_138	Itgb5	na	13589	-2.04392	-0.379913	Yes
row_139	Gpx7	na	13591	-2.04874	-0.371022	Yes
row_140	Mfap5	na	13596	-2.06346	-0.362285	Yes
row_141	Msx1	na	13597	-2.06416	-0.353252	Yes
row_142	Col8a2	na	13605	-2.07294	-0.344693	Yes
row_143	Sparc	na	13615	-2.09513	-0.336183	Yes
row_144	Igfbp4	na	13634	-2.138	-0.328143	Yes
row_145	Tgfbi	na	13638	-2.14627	-0.31897	Yes
row_146	Col6a3	na	13662	-2.21629	-0.310952	Yes
row_147	Col1a2	na	13665	-2.21956	-0.301386	Yes
row_148	Cdh11	na	13667	-2.22364	-0.291729	Yes
row_149	Postn	na	13668	-2.2281	-0.28198	Yes
row_150	Sgcg	na	13669	-2.2302	-0.272221	Yes
row_151	Pdlim4	na	13674	-2.24823	-0.262675	Yes
row_152	Col1a1	na	13679	-2.26095	-0.253074	Yes
row_153	Eln	na	13691	-2.31592	-0.243744	Yes
row_154	Dpysl3	na	13696	-2.33336	-0.233826	Yes
row_155	Thbs2	na	13709	-2.36812	-0.224341	Yes
row_156	Fbln1	na	13713	-2.37656	-0.21416	Yes
row_157	Pmepa1	na	13729	-2.44121	-0.204574	Yes
row_158	Col3a1	na	13731	-2.45334	-0.193912	Yes
row_159	Pcolce	na	13733	-2.4639	-0.183204	Yes
row_160	Loxl1	na	13736	-2.49057	-0.172452	Yes
row_161	Col6a2	na	13741	-2.51663	-0.161732	Yes
row_162	Spp1	na	13757	-2.56664	-0.151597	Yes
row_163	Lamc2	na	13759	-2.56706	-0.140437	Yes
row_164	Serpine2	na	13760	-2.57416	-0.129173	Yes
row_165	Mmp14	na	13765	-2.58969	-0.118133	Yes
row_166	Ccn1	na	13775	-2.65638	-0.107167	Yes
row_167	Cd44	na	13794	-2.7866	-0.0962888	Yes
row_168	Lox	na	13795	-2.79968	-0.0840381	Yes
row_169	Lum	na	13804	-2.8567	-0.0721223	Yes
row_170	Bgn	na	13813	-2.90158	-0.0600102	Yes
row_171	Sdc1	na	13815	-2.91912	-0.0473099	Yes
row_172	Cxcl5	na	13855	-3.82328	-0.0334294	Yes
row_173	Mgp	na	13856	-3.83109	-0.0166655	Yes
row_174	Timp1	na	13857	-3.89204	0.000365133	Yes

## Sheet: HALLMARK_P53_PATHWAY
NAME	SYMBOL	TITLE	RANK IN GENE LIST	RANK METRIC SCORE	RUNNING ES	CORE ENRICHMENT
row_0	Gls2	na	120	2.33711	0.00593906	No
row_1	Rps27l	na	187	2.17373	0.0147971	No
row_2	Tpd52l1	na	233	2.08722	0.0246457	No
row_3	Rack1	na	538	1.73212	0.0133264	No
row_4	Cgrrf1	na	539	1.7318	0.0242272	No
row_5	Hint1	na	562	1.71282	0.0334004	No
row_6	Rpl36	na	579	1.69339	0.04289	No
row_7	Rps12	na	605	1.66291	0.0515297	No
row_8	Coq8a	na	820	1.48795	0.0452524	No
row_9	Sesn1	na	826	1.48275	0.0542201	No
row_10	Tob1	na	872	1.45637	0.0600978	No
row_11	Vamp8	na	934	1.41486	0.0645446	No
row_12	Triap1	na	950	1.40876	0.0723156	No
row_13	Fam162a	na	956	1.40582	0.0807991	No
row_14	Jag2	na	1026	1.36236	0.0843307	No
row_15	Cdkn2a	na	1064	1.3338	0.0900216	No
row_16	Iscu	na	1201	1.27193	0.0880863	No
row_17	Rpl18	na	1281	1.23371	0.0900771	No
row_18	Hras	na	1311	1.22186	0.0956483	No
row_19	Tprkb	na	1387	1.18923	0.0976514	No
row_20	Rchy1	na	1862	1.002	0.0693094	No
row_21	Dcxr	na	1921	0.98171	0.071249	No
row_22	Abat	na	2286	0.861774	0.0500653	No
row_23	Mdm2	na	2298	0.859082	0.0546687	No
row_24	Slc35d1	na	2406	0.825403	0.0520426	No
row_25	Csrnp2	na	2520	0.79568	0.0487908	No
row_26	Retsat	na	2851	0.715421	0.0291713	No
row_27	Irak1	na	2987	0.688808	0.0236386	No
row_28	Hmox1	na	3130	0.659467	0.0174095	No
row_29	Fuca1	na	3183	0.649171	0.0176945	No
row_30	Dgka	na	3271	0.631042	0.015307	No
row_31	Ndrg1	na	3377	0.61157	0.0114811	No
row_32	Upp1	na	3392	0.608957	0.0142908	No
row_33	Ppp1r15a	na	3500	0.584299	0.0101471	No
row_34	Ada	na	3531	0.577504	0.0115892	No
row_35	Sertad3	na	3544	0.573615	0.0143226	No
row_36	Rnf19b	na	3659	0.549681	0.0094493	No
row_37	Dnttip2	na	3679	0.546013	0.0114973	No
row_38	Ccnd3	na	3704	0.540386	0.0131444	No
row_39	Rab40c	na	3707	0.539957	0.016397	No
row_40	Vdr	na	3758	0.531513	0.0160876	No
row_41	Hexim1	na	3915	0.500479	0.0078344	No
row_42	Plk2	na	4088	0.468469	-0.00178991	No
row_43	Ppm1d	na	4557	0.379536	-0.0336114	No
row_44	Ccp110	na	4591	0.373087	-0.0336753	No
row_45	Slc19a2	na	4695	0.357224	-0.038956	No
row_46	Baiap2	na	4937	0.321749	-0.0545477	No
row_47	Fbxw7	na	4972	0.31559	-0.0550466	No
row_48	Ei24	na	4987	0.313542	-0.0540964	No
row_49	Perp	na	5157	0.287787	-0.0646387	No
row_50	Rb1	na	5287	0.265326	-0.0723984	No
row_51	Mxd1	na	5475	0.237229	-0.0845748	No
row_52	Ak1	na	5492	0.234561	-0.0842679	No
row_53	Ercc5	na	5510	0.231007	-0.0840565	No
row_54	Tnfsf9	na	5545	0.226403	-0.0851168	No
row_55	Nol8	na	5569	0.222982	-0.0853945	No
row_56	Ip6k2	na	5686	0.20517	-0.0925826	No
row_57	Eps8l2	na	5776	0.19388	-0.097868	No
row_58	Ankra2	na	5803	0.190537	-0.0985693	No
row_59	Ddb2	na	5808	0.189829	-0.0976668	No
row_60	Rrp8	na	5856	0.184376	-0.0999419	No
row_61	Zbtb16	na	5934	0.171152	-0.104493	No
row_62	Ninj1	na	6111	0.145023	-0.116446	No
row_63	Cyfip2	na	6113	0.144882	-0.115607	No
row_64	Mxd4	na	6151	0.140425	-0.117428	No
row_65	Fas	na	6273	0.122973	-0.125499	No
row_66	Cd82	na	6349	0.111001	-0.130283	No
row_67	Tcn2	na	6375	0.107433	-0.131434	No
row_68	Procr	na	6407	0.101595	-0.13306	No
row_69	S100a4	na	6529	0.0855145	-0.141367	No
row_70	Hdac3	na	6617	0.0747692	-0.147256	No
row_71	Wwp1	na	6814	0.0478798	-0.161282	No
row_72	Blcap	na	6830	0.0454003	-0.162093	No
row_73	Pcna	na	7013	0.019238	-0.175276	No
row_74	Txnip	na	7075	0.00925153	-0.179677	No
row_75	Wrap73	na	7087	0.00724456	-0.180435	No
row_76	Ifi30	na	7145	-0.00129122	-0.184594	No
row_77	Hbegf	na	7400	-0.0364203	-0.202932	No
row_78	Polh	na	7418	-0.038509	-0.203932	No
row_79	Foxo3	na	7563	-0.0554367	-0.214109	No
row_80	Aen	na	7879	-0.10467	-0.236477	No
row_81	Slc3a2	na	7880	-0.104774	-0.235817	No
row_82	Slc7a11	na	7936	-0.112527	-0.23913	No
row_83	Rxra	na	7958	-0.115574	-0.239937	No
row_84	Tsc22d1	na	8131	-0.142081	-0.251616	No
row_85	Casp1	na	8242	-0.160833	-0.258645	No
row_86	Cdkn2aip	na	8304	-0.171343	-0.262025	No
row_87	Nupr1	na	8306	-0.17153	-0.261018	No
row_88	Pom121	na	8388	-0.18427	-0.26578	No
row_89	Btg2	na	8509	-0.201078	-0.273286	No
row_90	Acvr1b	na	8553	-0.207852	-0.275121	No
row_91	Pidd1	na	8709	-0.232772	-0.284986	No
row_92	Tm4sf1	na	8754	-0.239175	-0.286697	No
row_93	Ccng1	na	8805	-0.247138	-0.288796	No
row_94	Ccnk	na	9002	-0.276973	-0.30138	No
row_95	Ddit4	na	9102	-0.29424	-0.306765	No
row_96	Tspyl2	na	9157	-0.303378	-0.308803	No
row_97	Sp1	na	9182	-0.307599	-0.308621	No
row_98	Tgfa	na	9455	-0.349631	-0.326303	No
row_99	Notch1	na	9609	-0.377607	-0.335111	No
row_100	Fos	na	9649	-0.381862	-0.335558	No
row_101	Kif13b	na	9741	-0.396049	-0.339717	No
row_102	Klk8	na	9746	-0.397225	-0.337509	No
row_103	Ldhb	na	9756	-0.398764	-0.335657	No
row_104	Xpc	na	9839	-0.414027	-0.339045	No
row_105	Ier3	na	10108	-0.45513	-0.355771	No
row_106	Btg1	na	10146	-0.463637	-0.355557	No
row_107	Ctsf	na	10469	-0.524298	-0.375795	No
row_108	Sec61a1	na	10535	-0.534703	-0.377181	No
row_109	Epha2	na	10537	-0.535207	-0.373885	No
row_110	Rad9a	na	10568	-0.541659	-0.372668	No
row_111	Abcc5	na	10666	-0.559998	-0.376234	No
row_112	Plk3	na	10740	-0.575858	-0.377946	No
row_113	Cebpa	na	10824	-0.594648	-0.38027	No
row_114	Cdh13	na	10826	-0.594904	-0.376598	No
row_115	Sat1	na	10859	-0.60371	-0.375137	No
row_116	Def6	na	10870	-0.605891	-0.372055	No
row_117	Elp1	na	10997	-0.631874	-0.377288	No
row_118	Dram1	na	11156	-0.670411	-0.384618	No
row_119	Sphk1	na	11192	-0.677945	-0.382909	No
row_120	Fdxr	na	11370	-0.717989	-0.391328	No
row_121	Mapkapk3	na	11455	-0.741351	-0.392802	Yes
row_122	Alox8	na	11461	-0.742856	-0.388491	Yes
row_123	Cdkn1a	na	11484	-0.749746	-0.38538	Yes
row_124	Trafd1	na	11492	-0.751733	-0.38116	Yes
row_125	Klf4	na	11511	-0.754549	-0.377726	Yes
row_126	Prkab1	na	11524	-0.760533	-0.373816	Yes
row_127	S100a10	na	11657	-0.791301	-0.378485	Yes
row_128	Socs1	na	11912	-0.882088	-0.3915	Yes
row_129	Traf4	na	11913	-0.882225	-0.385946	Yes
row_130	Pvt1	na	11941	-0.89538	-0.382284	Yes
row_131	Bak1	na	11962	-0.899656	-0.378083	Yes
row_132	Stom	na	11964	-0.900082	-0.372491	Yes
row_133	Mknk2	na	11987	-0.906998	-0.36839	Yes
row_134	Ddit3	na	12020	-0.915425	-0.364967	Yes
row_135	Ctsd	na	12090	-0.945129	-0.364061	Yes
row_136	Rap2b	na	12129	-0.957227	-0.360814	Yes
row_137	Hspa4l	na	12149	-0.964949	-0.356129	Yes
row_138	Cd81	na	12252	-1.00732	-0.357244	Yes
row_139	Gadd45a	na	12274	-1.01853	-0.352368	Yes
row_140	Pitpnc1	na	12410	-1.07174	-0.355491	Yes
row_141	Abhd4	na	12416	-1.07601	-0.349083	Yes
row_142	Jun	na	12474	-1.09964	-0.346328	Yes
row_143	Pdgfa	na	12501	-1.11095	-0.341236	Yes
row_144	App	na	12514	-1.11625	-0.335087	Yes
row_145	Gm2a	na	12529	-1.12258	-0.329044	Yes
row_146	Bax	na	12598	-1.15246	-0.32676	Yes
row_147	Ptpn14	na	12609	-1.15828	-0.320201	Yes
row_148	Ptpre	na	12610	-1.15834	-0.312909	Yes
row_149	Bmp2	na	12624	-1.16557	-0.306523	Yes
row_150	Tax1bp3	na	12666	-1.18521	-0.30206	Yes
row_151	Ralgds	na	12688	-1.19746	-0.296057	Yes
row_152	Trib3	na	12742	-1.22744	-0.292205	Yes
row_153	Ephx1	na	12896	-1.32376	-0.295057	Yes
row_154	Atf3	na	12924	-1.34331	-0.288575	Yes
row_155	Inhbb	na	12937	-1.352	-0.280942	Yes
row_156	Tm7sf3	na	12960	-1.36246	-0.273975	Yes
row_157	Apaf1	na	13014	-1.39804	-0.269049	Yes
row_158	Prmt2	na	13050	-1.42046	-0.262666	Yes
row_159	Vwa5a	na	13054	-1.42331	-0.253926	Yes
row_160	Steap3	na	13070	-1.4301	-0.246021	Yes
row_161	Trp53	na	13089	-1.44463	-0.238244	Yes
row_162	Zmat3	na	13151	-1.49391	-0.233299	Yes
row_163	Tgfb1	na	13157	-1.49708	-0.224241	Yes
row_164	Itgb4	na	13190	-1.52924	-0.216955	Yes
row_165	Plxnb2	na	13193	-1.53167	-0.20746	Yes
row_166	Zfp36l1	na	13276	-1.6012	-0.203375	Yes
row_167	Osgin1	na	13289	-1.61693	-0.194074	Yes
row_168	Ier5	na	13305	-1.63541	-0.184877	Yes
row_169	Ccnd2	na	13372	-1.70135	-0.178992	Yes
row_170	Tap1	na	13396	-1.73005	-0.169783	Yes
row_171	Lif	na	13543	-1.95457	-0.168153	Yes
row_172	Rhbdf2	na	13645	-2.17519	-0.161844	Yes
row_173	Gpx2	na	13649	-2.18774	-0.148293	Yes
row_174	Sfn	na	13661	-2.21534	-0.135152	Yes
row_175	Rrad	na	13687	-2.29757	-0.122518	Yes
row_176	Cdkn2b	na	13728	-2.42732	-0.110163	Yes
row_177	St14	na	13751	-2.55085	-0.0957144	Yes
row_178	F2r	na	13766	-2.5901	-0.0804343	Yes
row_179	Sdc1	na	13815	-2.91912	-0.0655686	Yes
row_180	Phlda3	na	13832	-3.19291	-0.0466403	Yes
row_181	Pmm1	na	13850	-3.53616	-0.0256245	Yes
row_182	Krt17	na	13859	-4.19863	0.000219088	Yes

## Sheet: HALLMARK_TNFA_SIGNALING_VIA_NFK
NAME	SYMBOL	TITLE	RANK IN GENE LIST	RANK METRIC SCORE	RUNNING ES	CORE ENRICHMENT
row_0	Yrdc	na	611	1.65765	-0.0340107	No
row_1	Slc2a6	na	1446	1.163	-0.0874733	No
row_2	Ackr3	na	1851	1.00565	-0.11054	No
row_3	Nr4a2	na	1911	0.984499	-0.108547	No
row_4	Sod2	na	2020	0.946464	-0.110376	No
row_5	Sgk1	na	2025	0.945676	-0.104615	No
row_6	Plpp3	na	2061	0.93693	-0.101174	No
row_7	Gch1	na	2382	0.830013	-0.11923	No
row_8	Eif1	na	2528	0.793873	-0.124738	No
row_9	Mcl1	na	3000	0.686731	-0.154739	No
row_10	Klf9	na	3223	0.640331	-0.166853	No
row_11	Vegfa	na	3305	0.625494	-0.168765	No
row_12	Il15ra	na	3378	0.611414	-0.170109	No
row_13	Ppp1r15a	na	3500	0.584299	-0.175206	No
row_14	Rnf19b	na	3659	0.549681	-0.183226	No
row_15	Tiparp	na	3703	0.540527	-0.182906	No
row_16	Tank	na	3717	0.538337	-0.18041	No
row_17	Ccrl2	na	3986	0.48778	-0.19686	No
row_18	Tnfaip8	na	3988	0.486863	-0.193816	No
row_19	Tnfrsf9	na	4074	0.47133	-0.197007	No
row_20	Dusp1	na	4082	0.470012	-0.194509	No
row_21	Plk2	na	4088	0.468469	-0.191876	No
row_22	Nampt	na	4241	0.43746	-0.200176	No
row_23	Dusp2	na	4486	0.391874	-0.215487	No
row_24	Per1	na	4585	0.374191	-0.220249	No
row_25	Dnajb4	na	4715	0.35505	-0.227397	No
row_26	Nfat5	na	5012	0.311001	-0.247023	No
row_27	Plek	na	5094	0.296235	-0.251043	No
row_28	Gadd45b	na	5220	0.278347	-0.25839	No
row_29	Btg3	na	5395	0.248059	-0.269509	No
row_30	Mxd1	na	5475	0.237229	-0.27376	No
row_31	Tnfsf9	na	5545	0.226403	-0.27735	No
row_32	Plau	na	5561	0.22455	-0.277008	No
row_33	Edn1	na	5775	0.194137	-0.29132	No
row_34	Ccnl1	na	5965	0.165678	-0.304063	No
row_35	Ninj1	na	6111	0.145023	-0.313724	No
row_36	Klf2	na	6262	0.124855	-0.323879	No
row_37	Klf6	na	6440	0.0984287	-0.336175	No
row_38	Slc16a6	na	6553	0.08204	-0.343829	No
row_39	Litaf	na	6711	0.0615417	-0.354901	No
row_40	Myc	na	6798	0.0494606	-0.360865	No
row_41	Hbegf	na	7400	-0.0364203	-0.404523	No
row_42	Cflar	na	7539	-0.052684	-0.414264	No
row_43	B4galt1	na	8022	-0.125952	-0.448658	No
row_44	Ptger4	na	8098	-0.136626	-0.453261	No
row_45	Tsc22d1	na	8131	-0.142081	-0.454688	No
row_46	Sdc4	na	8161	-0.146488	-0.455869	No
row_47	Ier2	na	8322	-0.173946	-0.46644	No
row_48	Zfp36	na	8367	-0.181287	-0.468493	No
row_49	Cebpb	na	8378	-0.183499	-0.468049	No
row_50	Rcan1	na	8417	-0.18807	-0.46962	No
row_51	Btg2	na	8509	-0.201078	-0.474979	No
row_52	G0s2	na	8519	-0.202426	-0.47434	No
row_53	Ripk2	na	8700	-0.23107	-0.486006	No
row_54	Tnip2	na	8743	-0.237523	-0.487553	No
row_55	Trip10	na	8860	-0.254566	-0.494395	No
row_56	Map2k3	na	8934	-0.267058	-0.498017	No
row_57	Birc2	na	9047	-0.285439	-0.504369	No
row_58	Msc	na	9055	-0.286499	-0.503047	No
row_59	Panx1	na	9079	-0.289324	-0.502874	No
row_60	Kdm6b	na	9091	-0.291003	-0.501815	No
row_61	Ifit2	na	9243	-0.31624	-0.510818	No
row_62	Atp2b1	na	9322	-0.327937	-0.514415	No
row_63	Pdlim5	na	9381	-0.336623	-0.516496	No
row_64	Cebpd	na	9471	-0.352259	-0.520741	No
row_65	Ccnd1	na	9610	-0.377784	-0.528401	No
row_66	Fos	na	9649	-0.381862	-0.528732	No
row_67	Ehd1	na	9665	-0.383875	-0.52737	No
row_68	Zbtb10	na	9695	-0.389533	-0.526995	No
row_69	Jag1	na	9774	-0.401823	-0.530119	No
row_70	Pfkfb3	na	9879	-0.420463	-0.535023	No
row_71	Pde4b	na	9943	-0.430449	-0.536868	No
row_72	Irs2	na	9992	-0.43786	-0.537571	No
row_73	Ier3	na	10108	-0.45513	-0.543056	No
row_74	Nr4a1	na	10122	-0.458239	-0.541072	No
row_75	Maff	na	10130	-0.460524	-0.538636	No
row_76	Btg1	na	10146	-0.463637	-0.536763	No
row_77	Phlda1	na	10509	-0.530041	-0.559807	No
row_78	Dennd5a	na	10667	-0.560167	-0.567687	No
row_79	Bcl6	na	10816	-0.593211	-0.574699	No
row_80	Sat1	na	10859	-0.60371	-0.573902	No
row_81	Ccl5	na	10927	-0.618465	-0.574836	No
row_82	Trib1	na	11091	-0.653525	-0.582557	Yes
row_83	Hes1	na	11111	-0.658028	-0.579732	Yes
row_84	Rhob	na	11123	-0.66137	-0.576302	Yes
row_85	Dram1	na	11156	-0.670411	-0.574348	Yes
row_86	Sphk1	na	11192	-0.677945	-0.572564	Yes
row_87	Snn	na	11210	-0.682401	-0.569437	Yes
row_88	Slc2a3	na	11246	-0.690896	-0.567571	Yes
row_89	Gpr183	na	11369	-0.717768	-0.571886	Yes
row_90	Cdkn1a	na	11484	-0.749746	-0.575412	Yes
row_91	Klf4	na	11511	-0.754549	-0.572481	Yes
row_92	Nr4a3	na	11523	-0.760195	-0.568419	Yes
row_93	Pnrc1	na	11555	-0.767172	-0.565772	Yes
row_94	Plaur	na	11636	-0.78645	-0.56658	Yes
row_95	Bhlhe40	na	11651	-0.790118	-0.562545	Yes
row_96	Cd83	na	11713	-0.812571	-0.561799	Yes
row_97	Nfe2l2	na	11762	-0.82728	-0.560009	Yes
row_98	Icosl	na	11775	-0.82977	-0.555574	Yes
row_99	Efna1	na	11805	-0.840295	-0.552313	Yes
row_100	Irf1	na	11829	-0.847858	-0.548565	Yes
row_101	Nfil3	na	11869	-0.863089	-0.545889	Yes
row_102	Nfkbia	na	11872	-0.863958	-0.540505	Yes
row_103	Zc3h12a	na	11911	-0.88199	-0.537634	Yes
row_104	Egr3	na	11917	-0.884877	-0.532335	Yes
row_105	Ifngr2	na	11942	-0.895405	-0.528356	Yes
row_106	Map3k8	na	11973	-0.902652	-0.524769	Yes
row_107	Dusp4	na	11984	-0.90645	-0.519697	Yes
row_108	Ets2	na	11989	-0.907252	-0.514182	Yes
row_109	Bcl2a1d	na	12000	-0.90996	-0.509088	Yes
row_110	Tnfaip2	na	12124	-0.955622	-0.511953	Yes
row_111	Klf10	na	12184	-0.981285	-0.509981	Yes
row_112	Gadd45a	na	12274	-1.01853	-0.509961	Yes
row_113	Smad3	na	12276	-1.01877	-0.503513	Yes
row_114	Il7r	na	12394	-1.06615	-0.505233	Yes
row_115	Socs3	na	12401	-1.06847	-0.498832	Yes
row_116	Gfpt2	na	12447	-1.08823	-0.495152	Yes
row_117	Spsb1	na	12472	-1.09934	-0.489868	Yes
row_118	Jun	na	12474	-1.09964	-0.482902	Yes
row_119	Serpinb8	na	12583	-1.14745	-0.483445	Yes
row_120	Il6st	na	12608	-1.15796	-0.477785	Yes
row_121	Ptpre	na	12610	-1.15834	-0.470444	Yes
row_122	Birc3	na	12619	-1.16388	-0.463578	Yes
row_123	Bmp2	na	12624	-1.16557	-0.456409	Yes
row_124	Fjx1	na	12629	-1.17059	-0.449208	Yes
row_125	Sqstm1	na	12635	-1.17282	-0.442066	Yes
row_126	Marcks	na	12675	-1.1915	-0.437287	Yes
row_127	Nfkb1	na	12679	-1.1935	-0.429867	Yes
row_128	Ldlr	na	12692	-1.19847	-0.423072	Yes
row_129	Fut4	na	12732	-1.21809	-0.418123	Yes
row_130	Csf1	na	12863	-1.30324	-0.419275	Yes
row_131	B4galt5	na	12883	-1.31209	-0.412264	Yes
row_132	F2rl1	na	12894	-1.31933	-0.404549	Yes
row_133	Atf3	na	12924	-1.34331	-0.398068	Yes
row_134	Abca1	na	12953	-1.35933	-0.391412	Yes
row_135	Tlr2	na	13040	-1.41365	-0.388644	Yes
row_136	Gem	na	13045	-1.41847	-0.379856	Yes
row_137	Stat5a	na	13058	-1.42456	-0.371614	Yes
row_138	Rel	na	13071	-1.43141	-0.363328	Yes
row_139	Traf1	na	13101	-1.45591	-0.356126	Yes
row_140	F3	na	13154	-1.4962	-0.350346	Yes
row_141	Nfkbie	na	13165	-1.50623	-0.341435	Yes
row_142	Ifih1	na	13195	-1.53301	-0.33374	Yes
row_143	Tnc	na	13217	-1.55244	-0.325337	Yes
row_144	Tubb2a	na	13254	-1.57857	-0.317861	Yes
row_145	Cxcl10	na	13263	-1.58448	-0.308303	Yes
row_146	Id2	na	13270	-1.59384	-0.298539	Yes
row_147	Serpine1	na	13302	-1.63354	-0.290347	Yes
row_148	Ier5	na	13305	-1.63541	-0.280024	Yes
row_149	Lamb3	na	13349	-1.67284	-0.272457	Yes
row_150	Clcf1	na	13357	-1.677	-0.262233	Yes
row_151	Icam1	na	13380	-1.71334	-0.252873	Yes
row_152	Tap1	na	13396	-1.73005	-0.242894	Yes
row_153	Tnfaip3	na	13419	-1.75821	-0.233247	Yes
row_154	Fosl2	na	13516	-1.91569	-0.227995	Yes
row_155	Lif	na	13543	-1.95457	-0.217383	Yes
row_156	Dusp5	na	13576	-2.01618	-0.206814	Yes
row_157	Tgif1	na	13592	-2.05095	-0.194781	Yes
row_158	Rela	na	13625	-2.1228	-0.18353	Yes
row_159	Junb	na	13654	-2.20057	-0.171489	Yes
row_160	Nfkb2	na	13710	-2.37148	-0.160326	Yes
row_161	Pmepa1	na	13729	-2.44121	-0.146014	Yes
row_162	Egr2	na	13771	-2.63533	-0.132139	Yes
row_163	Ccn1	na	13775	-2.65638	-0.115355	Yes
row_164	Cd44	na	13794	-2.7866	-0.0988321	Yes
row_165	Egr1	na	13818	-2.984	-0.0814111	Yes
row_166	Tnip1	na	13823	-3.03491	-0.0622767	Yes
row_167	Bcl3	na	13826	-3.13077	-0.0423825	Yes
row_168	Relb	na	13829	-3.18586	-0.0221357	Yes
row_169	Cxcl5	na	13855	-3.82328	0.000511494	Yes
