# Supplementary material for: Diverse Misfolding Mutant Digestive Enzymes Cause Chronic Pancreatitis Through Common Pathways
Source: Cell Mol Gastroenterol Hepatol. 2025 Sep 22;20(2):101638. doi: 10.1016/j.jcmgh.2025.101638 (PMC12681743; doi:10.1016/j.jcmgh.2025.101638)
Supplement: Supplementary Table 3 [file mmc3.xlsx]

## Sheet: MGI_Mammalian_Phenotype_mito_up
Term	Overlap	P-value	Adjusted P-value	Old P-value	Old Adjusted P-value	Odds Ratio	Combined Score	Genes
Absent Head Fold MP:0012724	4/37	7.93433e-05	0.0225817	0	0	20.0434	189.245	SDHAF2;MARS2;TRIT1;MRPS18C
Preweaning Lethality, Complete Penetrance MP:0011100	26/1900	8.84764e-05	0.0225817	0	0	2.54858	23.7853	NDUFB9;PANK2;NDUFB5;PPOX;COX5B;TOMM20;COX7C;PTS;MRPL33;MRPL41;PTCD3;MRPS25;SECISBP2;MARS2;BCKDHB;MRPS21;MRPL47;HARS2;TRIT1;MRPS18C;COX6B1;WARS2;COQ2;SDHAF2;SSBP1;CARS2
Abnormal Mitochondrial ATP Synthesis Coupled Electron Transport MP:0010956	4/42	0.000131289	0.0225817	0	0	17.4018	155.539	DGUOK;COX17;NDUFS4;DNAJC15
Embryonic Lethality Prior To Organogenesis MP:0013292	11/497	0.000270286	0.031242	0	0	3.88379	31.9093	PTCD3;SDHAF2;MRPS25;MARS2;MRPL47;TOMM20;HARS2;TRIT1;MRPS18C;MRPL33;WARS2
Absent Primitive Node MP:0009331	4/52	0.000302733	0.031242	0	0	13.7694	111.569	SDHAF2;MARS2;TRIT1;MRPS18C
Whitened Brown Adipose Tissue Morphology MP:0020520	2/6	0.000562721	0.048394	0	0	81.4426	609.413	COX7A2L;LETMD1
Failure Of Primitive Streak Formation MP:0001693	4/71	0.000992441	0.073157	0	0	9.85522	68.1523	SDHAF2;MRPS25;MARS2;MRPS18C
Embryonic Lethality Prior To Organogenesis, Complete Penetrance MP:0014259	4/75	0.00121808	0.078566	0	0	9.29812	62.3949	SDHAF2;MRPS25;MARS2;MRPS18C
Increased Circulating Carnitine Level MP:0003979	2/11	0.00202183	0.115918	0	0	36.1876	224.499	NDUFS4;SLC25A32
Thymus Atrophy MP:0003644	3/43	0.00239554	0.120054	0	0	12.295	74.1901	BCL2;CYCS;TCIRG1
Abnormal Circulating Amino Acid Level MP:0005311	3/44	0.00255928	0.120054	0	0	11.9946	71.5839	BCKDHB;NDUFS4;PTS
Embryonic Lethality Prior To Tooth Bud Stage MP:0013293	7/328	0.00439328	0.188911	0	0	3.64473	19.7824	COQ2;MRPS25;NDUFB5;MRPL47;PPOX;CARS2;WARS2
Abnormal Egg Cylinder Morphology MP:0003085	3/55	0.00482531	0.191528	0	0	9.452	50.4159	SDHAF2;MARS2;MRPS18C
Abnormal Enzyme/Coenzyme Activity MP:0005584	5/193	0.00709425	0.261474	0	0	4.40014	21.774	COX7A2L;BCKDHB;NDUFS4;GLRX2;PPOX
Abnormal Oxidative Phosphorylation MP:0010959	2/22	0.0081219	0.279393	0	0	16.2754	78.3367	COX7A2L;SLC25A28
Embryonic Growth Arrest MP:0001730	6/304	0.0117673	0.379497	0	0	3.34058	14.8403	SDHAF2;MRPS25;SECISBP2;MARS2;COX17;MRPS18C
Prenatal Lethality MP:0002080	3/87	0.0169006	0.382276	0	0	5.84179	23.8369	COX7C;CARS2;MRPS18C
Failure To Gastrulate MP:0001696	3/88	0.0174195	0.382276	0	0	5.77278	23.3807	SDHAF2;MARS2;MRPS18C
Abnormal CD8-positive, Alpha Beta T Cell Morphology MP:0005010	2/33	0.0177601	0.382276	0	0	10.4944	42.301	BCL2;DNAJC15
Abnormal Mitochondrial Crista Morphology MP:0011635	2/33	0.0177601	0.382276	0	0	10.4944	42.301	DGUOK;NDUFS4
Abnormal Spleen Red Pulp Morphology MP:0002356	2/35	0.0198537	0.382276	0	0	9.85743	38.6348	BCL2;TCIRG1
Abnormal Sinus Arrhythmia MP:0004122	2/37	0.0220454	0.382276	0	0	9.29321	35.4504	AKAP10;COX6B1
Abnormal Cellular Respiration MP:0010954	2/38	0.0231771	0.382276	0	0	9.03461	34.0116	COX7A2L;CYCS
Abnormal Placenta Size MP:0004258	2/40	0.0255106	0.382276	0	0	8.55824	31.3973	COX7C;CARS2
Abnormal Respiratory Electron Transport Chain MP:0010955	2/41	0.0267117	0.382276	0	0	8.33838	30.207	COX7A2L;NDUFS4
Abnormal Spleen White Pulp Morphology MP:0002357	2/42	0.0279354	0.382276	0	0	8.12951	29.0862	BCL2;TCIRG1
Decreased Heart Rate MP:0005333	4/196	0.0338356	0.382276	0	0	3.41736	11.572	AKAP10;NDUFA7;NDUFS4;PTS
Increased Liver Weight MP:0002981	3/117	0.0363242	0.382276	0	0	4.29796	14.2489	DGUOK;LETMD1;DNAJC15
Male Pseudohermaphroditism MP:0002789	1/6	0.0366324	0.382276	0	0	32.3106	106.845	STAR
Abnormal Cerebellum Lobule Morphology MP:0009964	1/6	0.0366324	0.382276	0	0	32.3106	106.845	NDUFS4
Abnormal pre-Botzinger Complex Physiology MP:0010746	1/6	0.0366324	0.382276	0	0	32.3106	106.845	NDUFS4
Abnormal Pulmonary Ventilation MP:0002338	1/6	0.0366324	0.382276	0	0	32.3106	106.845	NDUFS4
Abnormal Embryonic Autopod Plate Morphology MP:0004576	1/6	0.0366324	0.382276	0	0	32.3106	106.845	COX5B
Abnormal Seminal Vesicle Development MP:0013317	1/6	0.0366324	0.382276	0	0	32.3106	106.845	LACTB2
Seminal Vesicle Hypoplasia MP:0005148	1/6	0.0366324	0.382276	0	0	32.3106	106.845	STAR
Abnormal Ureteric Bud Elongation MP:0010982	1/6	0.0366324	0.382276	0	0	32.3106	106.845	BCL2
Decreased Spleen B Cell Follicle Size MP:0014348	1/6	0.0366324	0.382276	0	0	32.3106	106.845	TCIRG1
Increased Serine Level MP:0030691	1/6	0.0366324	0.382276	0	0	32.3106	106.845	SLC25A32
Abnormal Embryo Size MP:0001697	5/299	0.0386735	0.382276	0	0	2.79855	9.10256	NDUFB5;PPOX;CARS2;COX7C;COX6B1
Diluted Coat Color MP:0000371	2/51	0.0399092	0.382276	0	0	6.63332	21.3669	BCL2;PTS
Dilated Distal Convoluted Tubule MP:0009051	1/7	0.0426071	0.382276	0	0	26.9241	84.9654	BCL2
Abnormal P Wave MP:0004070	1/7	0.0426071	0.382276	0	0	26.9241	84.9654	AKAP10
Adrenal Cortical Hyperplasia MP:0008299	1/7	0.0426071	0.382276	0	0	26.9241	84.9654	STAR
Podocyte Hypertrophy MP:0011871	1/7	0.0426071	0.382276	0	0	26.9241	84.9654	BCL2
Abnormal Folic Acid Level MP:0011230	1/7	0.0426071	0.382276	0	0	26.9241	84.9654	SLC25A32
Abnormal Kidney Mesenchyme Morphology MP:0010985	1/7	0.0426071	0.382276	0	0	26.9241	84.9654	BCL2
Increased Renal Glomerulus Apoptosis MP:0011369	1/7	0.0426071	0.382276	0	0	26.9241	84.9654	BCL2
Impaired Adaptive Thermogenesis MP:0011049	2/55	0.0457492	0.382276	0	0	6.13146	18.913	COX7A2L;LETMD1
Abnormal Pupillary Reflex MP:0002638	1/8	0.048545	0.382276	0	0	23.0767	69.813	PANK2
Decreased Cellular Hemoglobin Content MP:0008956	1/8	0.048545	0.382276	0	0	23.0767	69.813	SLC25A37
Prominent Forehead MP:0030049	1/8	0.048545	0.382276	0	0	23.0767	69.813	CYCS
Abnormal Glomerular Capsule Parietal Layer Morphology MP:0011498	1/8	0.048545	0.382276	0	0	23.0767	69.813	BCL2
Decreased Small Intestinal Villus Height MP:0014082	1/8	0.048545	0.382276	0	0	23.0767	69.813	BCL2
Decreased Vascular Endothelial Cell Number MP:0006057	1/8	0.048545	0.382276	0	0	23.0767	69.813	BCL2
Abnormal Liver Size MP:0004848	1/8	0.048545	0.382276	0	0	23.0767	69.813	COX5B
Impaired Limb Coordination MP:0001524	2/59	0.0518819	0.382276	0	0	5.70003	16.8652	VAMP1;CYCS
Delayed Tooth Eruption MP:0003053	1/9	0.0544464	0.382276	0	0	20.1911	58.7669	TCIRG1
Absent pre-B Cells MP:0000238	1/9	0.0544464	0.382276	0	0	20.1911	58.7669	CYCS
Mesangiolysis MP:0011430	1/9	0.0544464	0.382276	0	0	20.1911	58.7669	BCL2
Clubfoot MP:0000576	1/9	0.0544464	0.382276	0	0	20.1911	58.7669	TCIRG1
Cranioschisis MP:0000919	1/9	0.0544464	0.382276	0	0	20.1911	58.7669	CYCS
Optic Nerve Atrophy MP:0001059	1/9	0.0544464	0.382276	0	0	20.1911	58.7669	NDUFS4
Abnormal Peripheral Lymph Node Morphology MP:0008463	1/9	0.0544464	0.382276	0	0	20.1911	58.7669	TCIRG1
Decreased Circulating Carnitine Level MP:0003978	1/9	0.0544464	0.382276	0	0	20.1911	58.7669	SLC25A32
Increased Adrenocorticotropin Level MP:0005129	1/9	0.0544464	0.382276	0	0	20.1911	58.7669	STAR
Retropulsion MP:0010323	1/9	0.0544464	0.382276	0	0	20.1911	58.7669	NDUFS4
Rickets MP:0003116	1/9	0.0544464	0.382276	0	0	20.1911	58.7669	TCIRG1
Abnormal Facial Motor Nucleus Morphology MP:0000909	1/9	0.0544464	0.382276	0	0	20.1911	58.7669	BCL2
Abnormal Sympathetic Neuron Morphology MP:0001025	1/9	0.0544464	0.382276	0	0	20.1911	58.7669	BCL2
Embryonic Growth Retardation MP:0003984	8/676	0.0594706	0.382276	0	0	1.98307	5.59676	MRPS25;NDUFB5;SECISBP2;CYCS;SLC25A32;PPOX;CARS2;COX7C
Abnormal Nephrogenic Zone Morphology MP:0011334	1/10	0.0603114	0.382276	0	0	17.9467	50.3985	BCL2
Abnormal Baroreceptor Physiology MP:0004184	1/10	0.0603114	0.382276	0	0	17.9467	50.3985	AKAP10
Abnormal Brown Adipose Tissue Thermogenesis MP:0011699	1/10	0.0603114	0.382276	0	0	17.9467	50.3985	LETMD1
Abnormal Oxygen Consumption MP:0005288	1/10	0.0603114	0.382276	0	0	17.9467	50.3985	LETMD1
Decreased Liver Iron Level MP:0008743	1/10	0.0603114	0.382276	0	0	17.9467	50.3985	SLC25A28
Decreased Susceptibility To Hepatic Steatosis MP:0002310	1/10	0.0603114	0.382276	0	0	17.9467	50.3985	DNAJC15
Abnormal Kidney Corticomedullary Boundary Morphology MP:0011376	1/10	0.0603114	0.382276	0	0	17.9467	50.3985	BCL2
Abnormal Kidney Interstitium Morphology MP:0011425	1/10	0.0603114	0.382276	0	0	17.9467	50.3985	BCL2
Abnormal Leukopoiesis MP:0005460	1/10	0.0603114	0.382276	0	0	17.9467	50.3985	BCL2
Increased Splenocyte Apoptosis MP:0009322	1/10	0.0603114	0.382276	0	0	17.9467	50.3985	BCL2
Positive Geotaxis MP:0005356	1/11	0.0661404	0.382276	0	0	16.1512	43.8663	NDUFS4
Abnormal Sensory Neuron Physiology MP:0010055	1/11	0.0661404	0.382276	0	0	16.1512	43.8663	EFHD1
Small Prostate Gland MP:0002774	1/11	0.0661404	0.382276	0	0	16.1512	43.8663	STAR
Decreased Mitochondrial DNA Content MP:0011639	1/11	0.0661404	0.382276	0	0	16.1512	43.8663	DGUOK
Decreased Quadriceps Weight MP:0010227	1/11	0.0661404	0.382276	0	0	16.1512	43.8663	COX7A2L
Abnormal Intervertebral Disk Development MP:0005229	1/11	0.0661404	0.382276	0	0	16.1512	43.8663	RPL10A
Increased Total Body Fat Amount MP:0010024	5/353	0.068935	0.382276	0	0	2.35777	6.30607	DGUOK;COQ2;MARS2;BCKDHB;LETMD1
Neurodegeneration MP:0002229	2/70	0.070114	0.382276	0	0	4.77531	12.691	NDUFS4;OXR1
Abnormal Muscle Tone MP:0004142	1/12	0.0719335	0.382276	0	0	14.6822	38.6437	NDUFS4
Abnormal Superior Cervical Ganglion Morphology MP:0001011	1/12	0.0719335	0.382276	0	0	14.6822	38.6437	BCL2
Absent Adrenal Gland MP:0005313	1/12	0.0719335	0.382276	0	0	14.6822	38.6437	COX6B1
Increased Fasting Circulating Glucose Level MP:0013279	4/254	0.0735485	0.382276	0	0	2.6168	6.82935	BOLA1;LETMD1;COX7C;NUDT13
Abnormal Leydig Cell Morphology MP:0002786	1/13	0.077691	0.382276	0	0	13.458	34.3854	STAR
Dilated Mitochondrion MP:0011632	1/13	0.077691	0.382276	0	0	13.458	34.3854	DGUOK
Decreased Aerobic Running Capacity MP:0003061	1/13	0.077691	0.382276	0	0	13.458	34.3854	COX7A2L
Decreased Circulating Aldosterone Level MP:0002667	1/13	0.077691	0.382276	0	0	13.458	34.3854	STAR
Abnormal Spleen Periarteriolar Lymphoid Sheath Morphology MP:0002358	1/13	0.077691	0.382276	0	0	13.458	34.3854	TCIRG1
Abnormal Thymus Involution MP:0001824	1/13	0.077691	0.382276	0	0	13.458	34.3854	BCL2
Abnormal Kidney Medulla Morphology MP:0003014	1/13	0.077691	0.382276	0	0	13.458	34.3854	BCL2
Impaired Swimming MP:0001522	2/77	0.0826427	0.382276	0	0	4.32809	10.7909	NDUFS4;SLC25A32
Kidney Degeneration MP:0009641	1/14	0.083413	0.382276	0	0	12.4221	30.856	BCL2
Kidney Medulla Cyst MP:0011307	1/14	0.083413	0.382276	0	0	12.4221	30.856	BCL2
Abnormal Small Intestine Crypts Of Lieberkuhn Morphology MP:0004841	1/14	0.083413	0.382276	0	0	12.4221	30.856	BCL2
Small Thalamus MP:0020527	1/14	0.083413	0.382276	0	0	12.4221	30.856	CYCS
Increased Metanephric Mesenchyme Apoptosis MP:0011386	1/14	0.083413	0.382276	0	0	12.4221	30.856	BCL2
Decreased T Cell Number MP:0005018	3/167	0.0855784	0.382276	0	0	2.98004	7.32591	BCL2;CYCS;TCIRG1
Pale Liver MP:0000603	2/80	0.0882077	0.382276	0	0	4.16099	10.1031	LACTB2;COX5B
Embryonic Lethality Between Implantation And Placentation, Incomplete Penetrance MP:0011105	1/15	0.0890998	0.382276	0	0	11.5343	27.8898	SECISBP2
Axonal Spheroids MP:0010047	1/15	0.0890998	0.382276	0	0	11.5343	27.8898	NDUFS4
Premature Hair Loss MP:0005114	1/15	0.0890998	0.382276	0	0	11.5343	27.8898	NDUFS4
Abnormal Skin Coloration MP:0011239	2/81	0.0900871	0.382276	0	0	4.10811	9.88814	COX5B;COX7C
Absent Teeth MP:0030610	1/16	0.0947516	0.382276	0	0	10.7648	25.3671	TCIRG1
Abnormal Adrenal Cortex Morphology MP:0008288	1/16	0.0947516	0.382276	0	0	10.7648	25.3671	STAR
Abnormal Brown Adipose Tissue Physiology MP:0011698	1/16	0.0947516	0.382276	0	0	10.7648	25.3671	LETMD1
Short Rostral-Caudal Axis MP:0012173	1/16	0.0947516	0.382276	0	0	10.7648	25.3671	RPL10A
Increased Hepatocyte Proliferation MP:0003893	1/16	0.0947516	0.382276	0	0	10.7648	25.3671	DGUOK
Abnormal Immune Serum Protein Physiology MP:0002723	1/16	0.0947516	0.382276	0	0	10.7648	25.3671	TCIRG1
Decreased Sensory Neuron Number MP:0000966	1/16	0.0947516	0.382276	0	0	10.7648	25.3671	BCL2
Abnormal Posture MP:0001504	2/86	0.0996573	0.382276	0	0	3.86261	8.90724	NDUFS4;VAMP1
Failure Of Tooth Eruption MP:0000121	1/17	0.100369	0.382276	0	0	10.0915	23.1993	TCIRG1
Fused Cornea And Lens MP:0001307	1/17	0.100369	0.382276	0	0	10.0915	23.1993	RAB24
Craniorachischisis MP:0008784	1/17	0.100369	0.382276	0	0	10.0915	23.1993	SLC25A32
Abnormal Pericyte Morphology MP:0003719	1/17	0.100369	0.382276	0	0	10.0915	23.1993	BCL2
Immune System Phenotype MP:0005387	1/17	0.100369	0.382276	0	0	10.0915	23.1993	PANK2
Decreased Aggression MP:0005656	1/17	0.100369	0.382276	0	0	10.0915	23.1993	NDUFS4
Abnormal Serotonin Level MP:0005322	1/17	0.100369	0.382276	0	0	10.0915	23.1993	PTS
Abnormal Glomerular Capillary Endothelium Morphology MP:0011453	1/17	0.100369	0.382276	0	0	10.0915	23.1993	BCL2
Increased Kidney Cell Proliferation MP:0011440	1/17	0.100369	0.382276	0	0	10.0915	23.1993	BCL2
Abnormal Kidney Vasculature Morphology MP:0000530	1/17	0.100369	0.382276	0	0	10.0915	23.1993	BCL2
Abnormal Medulla Oblongata Morphology MP:0000846	1/18	0.105951	0.382276	0	0	9.49737	21.3195	NDUFS4
Abnormal Mitochondrial Shape MP:0011633	1/18	0.105951	0.382276	0	0	9.49737	21.3195	DGUOK
Akinesia MP:0002690	1/18	0.105951	0.382276	0	0	9.49737	21.3195	VAMP1
Decreased Carbon Dioxide Production MP:0008964	1/18	0.105951	0.382276	0	0	9.49737	21.3195	COX7A2L
Decreased Cellular Sensitivity To Gamma-Irradiation MP:0003207	1/18	0.105951	0.382276	0	0	9.49737	21.3195	CYCS
Abnormal Retina Rod Cell Outer Segment Morphology MP:0008456	1/18	0.105951	0.382276	0	0	9.49737	21.3195	PANK2
Retina Ganglion Cell Degeneration MP:0008067	1/18	0.105951	0.382276	0	0	9.49737	21.3195	BCL2
Abnormal Sinoatrial Node Conduction MP:0006142	1/18	0.105951	0.382276	0	0	9.49737	21.3195	AKAP10
Spongiform Encephalopathy MP:0002654	1/18	0.105951	0.382276	0	0	9.49737	21.3195	NDUFS4
Decreased Nephron Number MP:0011290	1/18	0.105951	0.382276	0	0	9.49737	21.3195	BCL2
Decreased Noradrenaline Level MP:0012574	1/18	0.105951	0.382276	0	0	9.49737	21.3195	PTS
Abnormal Hepatocyte Mitochondrial Morphology MP:0014341	1/18	0.105951	0.382276	0	0	9.49737	21.3195	THEM4
Abnormal Lipid Metabolism MP:0013245	1/18	0.105951	0.382276	0	0	9.49737	21.3195	DGUOK
Abnormal Metanephric Mesenchyme Morphology MP:0010984	1/19	0.111499	0.382276	0	0	8.96929	19.6763	BCL2
Irregular Coat Pigmentation MP:0000372	1/19	0.111499	0.382276	0	0	8.96929	19.6763	BCL2
Abnormal Pituitary Gland Morphology MP:0000633	1/19	0.111499	0.382276	0	0	8.96929	19.6763	CYCS
Renal Glomerulus Hypertrophy MP:0011294	1/19	0.111499	0.382276	0	0	8.96929	19.6763	BCL2
Small Ears MP:0000018	1/19	0.111499	0.382276	0	0	8.96929	19.6763	BCL2
Abnormal Glycogen Homeostasis MP:0005438	1/19	0.111499	0.382276	0	0	8.96929	19.6763	DNAJC15
Spleen Atrophy MP:0003643	1/19	0.111499	0.382276	0	0	8.96929	19.6763	BCL2
Delayed Kidney Development MP:0000528	1/20	0.117013	0.382276	0	0	8.49679	18.2296	BCL2
Dystonia MP:0005323	1/20	0.117013	0.382276	0	0	8.49679	18.2296	PTS
Abnormal Bone Marrow Cavity Morphology MP:0000065	1/20	0.117013	0.382276	0	0	8.49679	18.2296	TCIRG1
Abnormal Induced Retina Neovascularization MP:0009660	1/20	0.117013	0.382276	0	0	8.49679	18.2296	BCL2
Decreased Urine Magnesium Level MP:0011436	1/20	0.117013	0.382276	0	0	8.49679	18.2296	MARS2
Arrest Of Spermatogenesis MP:0001155	2/96	0.119581	0.382276	0	0	3.44995	7.32686	PANK2;STAR
Lethargy MP:0005202	2/97	0.121625	0.382276	0	0	3.41346	7.19151	LACTB2;NDUFS4
Decreased Startle Reflex MP:0001489	3/196	0.122432	0.382276	0	0	2.52854	5.31044	COX7A2L;NDUFS4;LETMD1
Absent Subcutaneous Adipose Tissue MP:0008843	1/21	0.122493	0.382276	0	0	8.07154	16.9478	DGUOK
Blepharoptosis MP:0001344	1/21	0.122493	0.382276	0	0	8.07154	16.9478	NDUFS4
Abnormal Respiratory Motile Cilium Morphology MP:0011050	1/21	0.122493	0.382276	0	0	8.07154	16.9478	RPL10A
Increased Mature B Cell Number MP:0008210	1/21	0.122493	0.382276	0	0	8.07154	16.9478	BCL2
Dilated Proximal Convoluted Tubule MP:0009050	1/22	0.127939	0.382276	0	0	7.6868	15.8056	BCL2
Increased Trabecular Bone Mass MP:0010872	1/22	0.127939	0.382276	0	0	7.6868	15.8056	TCIRG1
Abnormal Mesenteric Lymph Node Morphology MP:0005232	1/22	0.127939	0.382276	0	0	7.6868	15.8056	TCIRG1
Bidirectional Circling MP:0001395	1/22	0.127939	0.382276	0	0	7.6868	15.8056	CYCS
Abnormal Redox Activity MP:0003186	1/22	0.127939	0.382276	0	0	7.6868	15.8056	DGUOK
Abnormal Dopamine Level MP:0001905	1/22	0.127939	0.382276	0	0	7.6868	15.8056	PTS
Abnormal Fibroblast Physiology MP:0020414	1/22	0.127939	0.382276	0	0	7.6868	15.8056	NUDT2
Decreased Liver Cholesterol Level MP:0010026	1/22	0.127939	0.382276	0	0	7.6868	15.8056	DNAJC15
Increased Immature B Cell Number MP:0008214	1/22	0.127939	0.382276	0	0	7.6868	15.8056	BCL2
Decreased Serotonin Level MP:0010070	1/22	0.127939	0.382276	0	0	7.6868	15.8056	PTS
Increased Spleen Germinal Center Number MP:0008481	1/22	0.127939	0.382276	0	0	7.6868	15.8056	TCIRG1
Circling MP:0001394	2/101	0.129886	0.382276	0	0	3.27488	6.68435	NDUFS4;TCIRG1
Premature Death MP:0002083	9/942	0.13093	0.382276	0	0	1.58896	3.2305	DGUOK;AKAP10;LACTB2;NDUFS4;BCL2;CYCS;TCIRG1;OXR1;PTS
Increased Freezing Behavior MP:0020421	2/102	0.131972	0.382276	0	0	3.24197	6.56553	PANK2;LETMD1
Increased Neuron Apoptosis MP:0003203	2/102	0.131972	0.382276	0	0	3.24197	6.56553	EFHD1;OXR1
Disorganized Extraembryonic Tissue MP:0002582	1/23	0.133352	0.382276	0	0	7.33703	14.7824	MRPS25
Forebrain Hypoplasia MP:0000784	1/23	0.133352	0.382276	0	0	7.33703	14.7824	CYCS
Increased B Cell Apoptosis MP:0008782	1/23	0.133352	0.382276	0	0	7.33703	14.7824	BCL2
Abnormal Tail Bud Morphology MP:0002861	1/23	0.133352	0.382276	0	0	7.33703	14.7824	NDUFB5
Hypopigmentation MP:0005408	1/24	0.138731	0.389051	0	0	7.01767	13.8614	BCL2
Abnormal Feces Composition MP:0003868	1/24	0.138731	0.389051	0	0	7.01767	13.8614	PPOX
Decreased Grooming Behavior MP:0001442	1/24	0.138731	0.389051	0	0	7.01767	13.8614	NDUFS4
Increased pre-B Cell Number MP:0003132	1/24	0.138731	0.389051	0	0	7.01767	13.8614	BCL2
Alopecia MP:0000414	2/107	0.142511	0.395312	0	0	3.08681	6.01414	NDUFS4;PTS
Intracerebral Hemorrhage MP:0001916	1/25	0.144078	0.395312	0	0	6.72493	13.0289	CYCS
Abnormal Radius Morphology MP:0000552	1/25	0.144078	0.395312	0	0	6.72493	13.0289	RPL10A
Decreased Pulmonary Respiratory Rate MP:0005574	1/25	0.144078	0.395312	0	0	6.72493	13.0289	NDUFS4
Cachexia MP:0005150	2/110	0.148919	0.395312	0	0	3.00061	5.71422	BCL2;CYCS
Tremors MP:0000745	4/330	0.149237	0.395312	0	0	1.99898	3.80249	ACP6;NDUFS4;CARS2;PTS
Induced Hyperactivity MP:0008911	1/26	0.149391	0.395312	0	0	6.45561	12.2733	CARS2
Apnea MP:0001957	1/26	0.149391	0.395312	0	0	6.45561	12.2733	NDUFS4
Atrioventricular Block MP:0010519	1/26	0.149391	0.395312	0	0	6.45561	12.2733	AKAP10
Environmentally Induced Seizures MP:0009358	1/26	0.149391	0.395312	0	0	6.45561	12.2733	NDUFS4
Abnormal Skin Appearance MP:0009931	1/26	0.149391	0.395312	0	0	6.45561	12.2733	NDUFS4
Abnormal Peyer's Patch Morphology MP:0000696	1/27	0.154672	0.400576	0	0	6.207	11.5851	TCIRG1
Hypotonia MP:0004144	1/27	0.154672	0.400576	0	0	6.207	11.5851	NDUFS4
Increased T Cell Apoptosis MP:0006413	1/27	0.154672	0.400576	0	0	6.207	11.5851	BCL2
Decreased B Cell Number MP:0005017	3/219	0.15507	0.400576	0	0	2.25666	4.20613	BCL2;CYCS;TCIRG1
Prolonged RR Interval MP:0010506	2/115	0.159724	0.400576	0	0	2.86711	5.25916	COX7A2L;NDUFA7
Blindness MP:0002001	1/28	0.15992	0.400576	0	0	5.97681	10.956	NDUFS4
Increased Body Fat Mass MP:0014142	1/28	0.15992	0.400576	0	0	5.97681	10.956	LETMD1
Abnormal Sensory Capabilities/Reflexes/Nociception MP:0002067	1/28	0.15992	0.400576	0	0	5.97681	10.956	NDUFS4
Abnormal Small Intestinal Villus Morphology MP:0008108	1/28	0.15992	0.400576	0	0	5.97681	10.956	BCL2
Increased Kidney Apoptosis MP:0011368	1/28	0.15992	0.400576	0	0	5.97681	10.956	BCL2
Increased Liver Glycogen Level MP:0010400	1/28	0.15992	0.400576	0	0	5.97681	10.956	DNAJC15
Pallor MP:0003717	3/225	0.163999	0.401934	0	0	2.195	3.96832	SLC25A37;COX5B;COX7C
Brain Vacuoles MP:0008025	1/29	0.165136	0.401934	0	0	5.76307	10.3792	NDUFS4
Abnormal Renal Tubule Epithelium Morphology MP:0009640	1/29	0.165136	0.401934	0	0	5.76307	10.3792	BCL2
Increased Long Bone Epiphyseal Plate Size MP:0006398	1/29	0.165136	0.401934	0	0	5.76307	10.3792	TCIRG1
Decreased Spleen White Pulp Amount MP:0008479	1/29	0.165136	0.401934	0	0	5.76307	10.3792	BCL2
Abnormal Kidney Cortex Morphology MP:0000521	1/29	0.165136	0.401934	0	0	5.76307	10.3792	BCL2
Abnormal Body Weight MP:0001259	1/30	0.170319	0.407711	0	0	5.56406	9.84883	NDUFS4
Decreased Circulating Bilirubin Level MP:0005635	1/30	0.170319	0.407711	0	0	5.56406	9.84883	CCDC90B
Decreased Renal Glomerulus Number MP:0004505	1/30	0.170319	0.407711	0	0	5.56406	9.84883	BCL2
Abnormal Embryo Turning MP:0001700	2/120	0.17067	0.407711	0	0	2.74493	4.8531	NDUFB5;CARS2
Abnormal CD4-positive, Alpha Beta T Cell Morphology MP:0002432	1/31	0.175471	0.413439	0	0	5.37832	9.35979	BCL2
Focal Hair Loss MP:0000418	1/31	0.175471	0.413439	0	0	5.37832	9.35979	NDUFS4
Oligodactyly MP:0000565	1/31	0.175471	0.413439	0	0	5.37832	9.35979	RPL10A
Abnormal B Cell Activation MP:0008217	1/32	0.180591	0.414155	0	0	5.20456	8.90772	BCL2
Absent Oocytes MP:0004805	1/32	0.180591	0.414155	0	0	5.20456	8.90772	BCL2
Abnormal Bone Marrow Cell Physiology MP:0009278	1/32	0.180591	0.414155	0	0	5.20456	8.90772	NUDT2
Microvesicular Hepatic Steatosis MP:0031116	1/32	0.180591	0.414155	0	0	5.20456	8.90772	LACTB2
Osteopetrosis MP:0000067	1/32	0.180591	0.414155	0	0	5.20456	8.90772	TCIRG1
Pale Kidney MP:0004969	1/32	0.180591	0.414155	0	0	5.20456	8.90772	BCL2
Increased Heart Weight MP:0002833	4/360	0.185086	0.419547	0	0	1.82772	3.08323	DGUOK;MRPS25;RAB24;LETMD1
Enlarged Ovary MP:0004832	1/33	0.18568	0.419547	0	0	5.04167	8.48882	STAR
Abnormal Fat Pad Morphology MP:0005334	1/33	0.18568	0.419547	0	0	5.04167	8.48882	LACTB2
Oxidative Stress MP:0003674	2/127	0.186195	0.419547	0	0	2.5903	4.35419	DGUOK;NDUFS4
Abnormal Neural Tube Closure MP:0003720	2/128	0.188429	0.422404	0	0	2.56961	4.28876	NDUFB5;SLC25A32
Podocyte Foot Process Effacement MP:0008140	1/34	0.190737	0.422404	0	0	4.88864	8.0998	BCL2
Increased Heart Rate Variability MP:0003928	1/34	0.190737	0.422404	0	0	4.88864	8.0998	AKAP10
Increased Large Unstained Cell Number MP:0012362	1/34	0.190737	0.422404	0	0	4.88864	8.0998	PTS
Abnormal Ovarian Folliculogenesis MP:0001130	1/35	0.195763	0.424426	0	0	4.74462	7.73778	STAR
Abnormal Podocyte Morphology MP:0005326	1/35	0.195763	0.424426	0	0	4.74462	7.73778	BCL2
Abnormal Preimplantation Embryo Development MP:0009781	1/35	0.195763	0.424426	0	0	4.74462	7.73778	COX7B
Decreased Dopamine Level MP:0005643	1/35	0.195763	0.424426	0	0	4.74462	7.73778	PTS
Abnormal Thoracic Cage Morphology MP:0004624	1/35	0.195763	0.424426	0	0	4.74462	7.73778	RPL10A
Kidney Cortex Cyst MP:0000522	1/36	0.200758	0.429838	0	0	4.60883	7.4002	BCL2
Motor Neuron Degeneration MP:0000938	1/36	0.200758	0.429838	0	0	4.60883	7.4002	BCL2
Abnormal Emotion/Affect Behavior MP:0002572	1/36	0.200758	0.429838	0	0	4.60883	7.4002	NDUFS4
Abnormal Breathing Pattern MP:0001951	1/37	0.205722	0.435051	0	0	4.48058	7.08483	NDUFS4
Decreased Body Fat Mass MP:0014143	1/37	0.205722	0.435051	0	0	4.48058	7.08483	WARS2
Abnormal Hypothalamus Morphology MP:0000837	1/37	0.205722	0.435051	0	0	4.48058	7.08483	CYCS
Abnormal Thyroid Gland Morphology MP:0000681	1/38	0.210655	0.440074	0	0	4.35926	6.78969	TCIRG1
Increased Megakaryocyte Cell Number MP:0008254	1/38	0.210655	0.440074	0	0	4.35926	6.78969	TCIRG1
Abnormal Long Bone Metaphysis Morphology MP:0000133	1/38	0.210655	0.440074	0	0	4.35926	6.78969	TCIRG1
Increased Width Of Hypertrophic Chondrocyte Zone MP:0003408	1/39	0.215559	0.444913	0	0	4.24433	6.51302	TCIRG1
Abnormal Brain Vasculature Morphology MP:0004950	1/39	0.215559	0.444913	0	0	4.24433	6.51302	NDUFS4
Decreased Circulating Corticosterone Level MP:0002665	1/39	0.215559	0.444913	0	0	4.24433	6.51302	STAR
Decreased Lymphocyte Cell Number MP:0005016	3/260	0.218756	0.449576	0	0	1.89269	2.87651	HDDC2;BCL2;TCIRG1
Expanded Mesangial Matrix MP:0011353	1/40	0.220432	0.449576	0	0	4.13529	6.25325	BCL2
Increased Immunoglobulin Level MP:0002461	1/40	0.220432	0.449576	0	0	4.13529	6.25325	TCIRG1
Head Tilt MP:0005191	1/41	0.225275	0.45055	0	0	4.03171	6.009	NDUFS4
Impaired Branching Involved In Ureteric Bud Morphogenesis MP:0004936	1/41	0.225275	0.45055	0	0	4.03171	6.009	BCL2
Increased NK Cell Number MP:0008044	1/41	0.225275	0.45055	0	0	4.03171	6.009	SECISBP2
Abnormal Skeletal Muscle Fiber Type Ratio MP:0009409	1/41	0.225275	0.45055	0	0	4.03171	6.009	BCL2
Decreased Energy Expenditure MP:0004890	1/41	0.225275	0.45055	0	0	4.03171	6.009	LETMD1
Increased Circulating Phosphate Level MP:0001566	2/146	0.229173	0.455615	0	0	2.24636	3.30951	HDDC2;PPOX
Increased Leydig Cell Number MP:0001152	1/42	0.230088	0.455615	0	0	3.93317	5.77899	STAR
Decreased Circulating Calcium Level MP:0000195	2/148	0.233745	0.455615	0	0	2.21536	3.22008	MRPS25;TCIRG1
Abnormal Nest Building Behavior MP:0001447	1/43	0.234871	0.455615	0	0	3.83933	5.56211	NDUFS4
Long Tibia MP:0004357	1/43	0.234871	0.455615	0	0	3.83933	5.56211	COX6B1
Renal Hypoplasia MP:0003446	1/43	0.234871	0.455615	0	0	3.83933	5.56211	BCL2
Abnormal Vision MP:0002090	1/43	0.234871	0.455615	0	0	3.83933	5.56211	NDUFS4
Decreased Vocalization MP:0020351	1/43	0.234871	0.455615	0	0	3.83933	5.56211	NDUFS4
Abnormal Lymphocyte Physiology MP:0003945	1/44	0.239625	0.456261	0	0	3.74986	5.35734	BCL2
Abnormal Adrenal Gland Morphology MP:0000639	1/44	0.239625	0.456261	0	0	3.74986	5.35734	STAR
Kidney Failure MP:0003606	1/44	0.239625	0.456261	0	0	3.74986	5.35734	BCL2
Abnormal Optic Nerve Morphology MP:0001330	1/44	0.239625	0.456261	0	0	3.74986	5.35734	BCL2
Abnormal Cartilage Morphology MP:0000163	1/44	0.239625	0.456261	0	0	3.74986	5.35734	RPL10A
Disheveled Coat MP:0001511	1/45	0.24435	0.460163	0	0	3.66445	5.16377	LACTB2
Hyporesponsive To Tactile Stimuli MP:0005498	1/45	0.24435	0.460163	0	0	3.66445	5.16377	NDUFS4
Trunk Curl MP:0001512	1/45	0.24435	0.460163	0	0	3.66445	5.16377	NDUFS4
Abnormal Lymphocyte Morphology MP:0002619	1/46	0.249046	0.465607	0	0	3.58284	4.98057	BCL2
Abnormal Limb Bud Morphology MP:0005650	1/46	0.249046	0.465607	0	0	3.58284	4.98057	COX7C
Postnatal Growth Retardation MP:0001732	6/690	0.257154	0.477809	0	0	1.4267	1.93757	STAR;BCKDHB;NDUFS4;BCL2;TCIRG1;PTS
Abnormal Midbrain Development MP:0003864	1/48	0.25835	0.477809	0	0	3.43003	4.64234	NDUFB5
Head Bobbing MP:0001410	1/48	0.25835	0.477809	0	0	3.43003	4.64234	CARS2
Microgliosis MP:0008918	1/49	0.26296	0.483977	0	0	3.3584	4.486	NDUFS4
Impaired Righting Response MP:0001523	2/161	0.263561	0.483977	0	0	2.03289	2.7108	NDUFS4;VAMP1
Caudal Body Truncation MP:0004073	1/50	0.26754	0.484389	0	0	3.2897	4.33741	RPL10A
Abnormal Osteoclast Morphology MP:0004982	1/50	0.26754	0.484389	0	0	3.2897	4.33741	TCIRG1
Neuron Degeneration MP:0003224	1/50	0.26754	0.484389	0	0	3.2897	4.33741	NDUFS4
Abnormal Incisor Morphology MP:0005358	1/50	0.26754	0.484389	0	0	3.2897	4.33741	TCIRG1
Postnatal Lethality, Complete Penetrance MP:0011085	4/424	0.269124	0.485552	0	0	1.54413	2.0268	BCKDHB;VAMP1;TCIRG1;PTS
Increased Susceptibility To Age-Related Retinal Degeneration MP:0031606	1/51	0.272093	0.485813	0	0	3.22374	4.19606	PANK2
Abnormal Apoptosis MP:0001648	1/51	0.272093	0.485813	0	0	3.22374	4.19606	CYCS
Cardiomyopathy MP:0005330	1/51	0.272093	0.485813	0	0	3.22374	4.19606	WARS2
Abnormal Skin Condition MP:0001191	1/52	0.276618	0.488817	0	0	3.16037	4.06145	LACTB2
Decreased Immature B Cell Number MP:0008215	1/52	0.276618	0.488817	0	0	3.16037	4.06145	BCL2
Increased Effector Memory CD8-positive, Alpha-Beta T Cell Number MP:0010850	1/52	0.276618	0.488817	0	0	3.16037	4.06145	PANK2
Decreased Locomotor Activity MP:0001402	6/710	0.278226	0.489981	0	0	1.38473	1.77151	MRPL41;DGUOK;COX7A2L;NDUFS4;TTC19;PTS
Abnormal Metabolism MP:0005266	1/53	0.281114	0.49005	0	0	3.09944	3.93317	COX7A2L
Abnormal Somite Shape MP:0001691	1/53	0.281114	0.49005	0	0	3.09944	3.93317	RPL10A
Abnormal Long Bone Hypertrophic Chondrocyte Zone MP:0000165	1/53	0.281114	0.49005	0	0	3.09944	3.93317	TCIRG1
Irregular Heartbeat MP:0001636	1/54	0.285583	0.491328	0	0	3.0408	3.8108	AKAP10
Abnormal Cell Adhesion MP:0003566	1/54	0.285583	0.491328	0	0	3.0408	3.8108	BCL2
Increased B Cell Derived Lymphoma Incidence MP:0002023	1/54	0.285583	0.491328	0	0	3.0408	3.8108	BCL2
Decreased Body Length MP:0001258	4/436	0.285656	0.491328	0	0	1.50031	1.87984	NDUFS4;RAB24;NFXL1;OXR1
Increased Respiratory Quotient MP:0010378	1/55	0.290025	0.495539	0	0	2.98434	3.69399	COX7A2L
Absent Corpus Luteum MP:0001134	1/55	0.290025	0.495539	0	0	2.98434	3.69399	STAR
Abnormal Placenta Development MP:0001712	1/57	0.298825	0.505554	0	0	2.87747	3.47568	COX7C
Abnormal Small Intestine Morphology MP:0000496	1/57	0.298825	0.505554	0	0	2.87747	3.47568	BCL2
Decreased pre-B Cell Number MP:0008209	1/57	0.298825	0.505554	0	0	2.87747	3.47568	BCL2
Decreased Neuron Number MP:0008948	1/58	0.303185	0.511253	0	0	2.82684	3.37359	EFHD1
Decreased Fasting Circulating Glucose Level MP:0013278	2/179	0.30485	0.512386	0	0	1.82449	2.16738	MARS2;SFXN5
Abnormal Allantois Morphology MP:0001726	1/59	0.307518	0.512424	0	0	2.77796	3.27584	NDUFB5
Abnormal Pelvic Girdle Bone Morphology MP:0004509	1/59	0.307518	0.512424	0	0	2.77796	3.27584	DNAJC15
Increased IgG2a Level MP:0008500	1/60	0.311824	0.512424	0	0	2.73074	3.18218	TCIRG1
Decreased Kidney Weight MP:0003918	1/60	0.311824	0.512424	0	0	2.73074	3.18218	BCL2
Increased Double-Negative T Cell Number MP:0005090	1/60	0.311824	0.512424	0	0	2.73074	3.18218	BCL2
Decreased Oxygen Consumption MP:0005290	1/60	0.311824	0.512424	0	0	2.73074	3.18218	COX7A2L
Abnormal Immune System Organ Morphology MP:0002722	1/60	0.311824	0.512424	0	0	2.73074	3.18218	BCL2
Abnormal Auditory Brainstem Response MP:0004738	3/318	0.31553	0.516169	0	0	1.53963	1.77597	PANK2;PPOX;HARS2
Glomerulosclerosis MP:0005264	1/61	0.316103	0.516169	0	0	2.68509	3.09239	BCL2
Abnormal Blood Vessel Morphology MP:0001614	2/185	0.318541	0.518508	0	0	1.76413	2.01818	LACTB2;RPL10A
Abnormal Retina Blood Vessel Morphology MP:0010097	2/187	0.323091	0.52176	0	0	1.74488	1.9714	FAM162A;NUDT13
Abnormal Axon Extension MP:0003651	1/63	0.324583	0.52176	0	0	2.59822	2.92355	EFHD1
Decreased Body Temperature MP:0005534	1/63	0.324583	0.52176	0	0	2.59822	2.92355	NDUFS4
Impaired Pupillary Reflex MP:0006243	1/63	0.324583	0.52176	0	0	2.59822	2.92355	PTCD3
Increased Circulating Creatinine Level MP:0005553	2/189	0.327634	0.525029	0	0	1.72605	1.92602	HDDC2;BCL2
Persistence Of Hyaloid Vascular System MP:0001289	2/190	0.329903	0.527028	0	0	1.71678	1.90383	FAM162A;COX5B
Abnormal Heart Looping MP:0000269	1/66	0.337108	0.529795	0	0	2.47792	2.69437	NDUFB5
Abnormal Homeostasis MP:0001764	1/66	0.337108	0.529795	0	0	2.47792	2.69437	SLC25A32
Vertebral Fusion MP:0004609	1/66	0.337108	0.529795	0	0	2.47792	2.69437	RPL10A
Increased Susceptibility To Diet-Induced Obesity MP:0005658	1/67	0.341232	0.529795	0	0	2.44026	2.62375	LETMD1
Intracranial Hemorrhage MP:0001915	1/67	0.341232	0.529795	0	0	2.44026	2.62375	NDUFS4
Abnormal Osteoclast Physiology MP:0001541	1/67	0.341232	0.529795	0	0	2.44026	2.62375	TCIRG1
Small Seminal Vesicle MP:0001157	1/67	0.341232	0.529795	0	0	2.44026	2.62375	STAR
Increased Osteoclast Cell Number MP:0004984	1/67	0.341232	0.529795	0	0	2.44026	2.62375	TCIRG1
Abnormal Kidney Development MP:0000527	1/67	0.341232	0.529795	0	0	2.44026	2.62375	BCL2
Decreased Body Size MP:0001265	7/917	0.341903	0.529795	0	0	1.24694	1.33826	DGUOK;PANK2;LACTB2;NDUFS4;BCL2;VAMP1;TCIRG1
Decreased Compact Bone Thickness MP:0000135	1/68	0.34533	0.532517	0	0	2.40371	2.55576	TCIRG1
Respiratory Distress MP:0001954	2/197	0.345723	0.532517	0	0	1.65456	1.75734	LACTB2;NDUFS4
Incomplete Rostral Neuropore Closure MP:0000928	1/69	0.349403	0.533496	0	0	2.36824	2.49028	SLC25A32
Increased IgG1 Level MP:0008499	1/69	0.349403	0.533496	0	0	2.36824	2.49028	TCIRG1
Increased Grip Strength MP:0010052	3/338	0.34946	0.533496	0	0	1.44623	1.52052	DGUOK;SFXN5;CCDC90B
Weight Loss MP:0001263	2/200	0.352467	0.536413	0	0	1.62924	1.69897	DGUOK;TCIRG1
Unresponsive To Tactile Stimuli MP:0001491	1/70	0.35345	0.536413	0	0	2.3338	2.42719	COX5B
Decreased Lean Body Mass MP:0003961	3/342	0.356235	0.539053	0	0	1.42887	1.47483	DGUOK;COQ2;MARS2
Gliosis MP:0002183	1/71	0.357473	0.539072	0	0	2.30035	2.36636	NDUFS4
Abnormal Retina Vasculature Morphology MP:0002792	2/203	0.359188	0.539072	0	0	1.60468	1.64305	FAM162A;BCL2
Hindlimb Paralysis MP:0000755	1/72	0.361471	0.539072	0	0	2.26783	2.30769	CYCS
Decreased Circulating Fructosamine Level MP:0010088	1/72	0.361471	0.539072	0	0	2.26783	2.30769	HDDC2
Increased Circulating Serum Albumin Level MP:0002965	1/72	0.361471	0.539072	0	0	2.26783	2.30769	ACP6
Decreased Circulating Serum Albumin Level MP:0005419	2/209	0.372553	0.553539	0	0	1.55769	1.53803	HDDC2;DGUOK
Abnormal Eye Physiology MP:0005253	1/75	0.373317	0.553539	0	0	2.17557	2.14364	GLRX2
Purkinje Cell Degeneration MP:0000876	1/77	0.381093	0.560239	0	0	2.1181	2.04336	NDUFS4
Decreased B Cell Proliferation MP:0005093	1/77	0.381093	0.560239	0	0	2.1181	2.04336	BCL2
Sparse Hair MP:0000416	1/77	0.381093	0.560239	0	0	2.1181	2.04336	NDUFS4
Spleen Hyperplasia MP:0000693	1/79	0.388773	0.569906	0	0	2.06358	1.94959	CYCS
Increased Granulocyte Number MP:0000322	1/80	0.392578	0.573853	0	0	2.03736	1.90497	TCIRG1
Increased Bone Mineral Content MP:0010123	2/220	0.396761	0.57833	0	0	1.47827	1.36654	DGUOK;TCIRG1
Polycystic Kidney MP:0008528	1/82	0.400117	0.581578	0	0	1.98685	1.81995	BCL2
Dilated Renal Tubule MP:0002705	1/83	0.403851	0.582555	0	0	1.96252	1.77944	BCL2
Kidney Cyst MP:0003675	1/83	0.403851	0.582555	0	0	1.96252	1.77944	BCL2
Exencephaly MP:0000914	2/224	0.40546	0.582555	0	0	1.45134	1.31017	CYCS;SLC25A32
Increased Spleen Weight MP:0004952	2/224	0.40546	0.582555	0	0	1.45134	1.31017	CYCS;COX6B1
Abnormal Bone Ossification MP:0008271	1/84	0.407563	0.582555	0	0	1.93878	1.74017	TCIRG1
Decreased White Adipose Tissue Amount MP:0001783	1/84	0.407563	0.582555	0	0	1.93878	1.74017	DNAJC15
Increased Basophil Cell Number MP:0002606	1/85	0.411252	0.584589	0	0	1.9156	1.70211	HDDC2
Decreased Mature B Cell Number MP:0008211	1/85	0.411252	0.584589	0	0	1.9156	1.70211	BCL2
Hunched Posture MP:0001505	1/88	0.422181	0.595206	0	0	1.84927	1.59466	NDUFS4
Abnormal Spinal Cord Morphology MP:0000955	1/88	0.422181	0.595206	0	0	1.84927	1.59466	WARS2
Abnormal Urine Homeostasis MP:0009643	1/88	0.422181	0.595206	0	0	1.84927	1.59466	PPOX
Cataract MP:0001304	3/384	0.426528	0.599696	0	0	1.26863	1.08097	FAM162A;NDUFS4;MTHFS
Short Limbs MP:0000547	1/90	0.429356	0.602031	0	0	1.80753	1.52821	TCIRG1
Abnormal B Cell Physiology MP:0002459	1/91	0.43291	0.604004	0	0	1.78735	1.49642	BCL2
Decreased Bone Mineral Content MP:0010124	3/388	0.433104	0.604004	0	0	1.25519	1.05031	COQ2;RAB24;BOLA1
Weakness MP:0000746	1/92	0.436442	0.606902	0	0	1.76762	1.46554	CYCS
Ataxia MP:0001393	2/239	0.437534	0.606902	0	0	1.35844	1.12289	NDUFS4;OXR1
Abnormal B Cell Differentiation MP:0002144	1/93	0.439952	0.60862	0	0	1.74832	1.43553	BCL2
Decreased Bone Mineral Density MP:0000063	3/396	0.446173	0.615576	0	0	1.22913	0.99197	DGUOK;BOLA1;LETMD1
Abnormal Mitochondrial Physiology MP:0006036	1/96	0.450353	0.619685	0	0	1.69285	1.35043	CARS2
Astrocytosis MP:0003354	1/97	0.453777	0.621744	0	0	1.67514	1.32361	NDUFS4
Decreased Hemoglobin Content MP:0002874	2/247	0.454259	0.621744	0	0	1.31355	1.03651	HDDC2;MRPS18C
Decreased Circulating Alkaline Phosphatase Level MP:0002966	1/98	0.45718	0.624087	0	0	1.65778	1.29751	NDUFB9
Decreased Spleen Weight MP:0004953	1/100	0.463923	0.631173	0	0	1.62413	1.24739	BCL2
Decreased Prepulse Inhibition MP:0009142	3/409	0.467157	0.631173	0	0	1.18898	0.904924	NDUFB9;FAM162A;LETMD1
Decreased Circulating Creatinine Level MP:0005554	1/101	0.467264	0.631173	0	0	1.6078	1.22332	MRPS18C
Decreased Double-Positive T Cell Number MP:0005092	1/101	0.467264	0.631173	0	0	1.6078	1.22332	BCL2
Decreased Insulin Secretion MP:0003059	1/102	0.470583	0.633997	0	0	1.59181	1.19987	TCIRG1
Prenatal Lethality Prior To Heart Atrial Septation MP:0013294	1/103	0.473883	0.634415	0	0	1.57612	1.17704	COX5B
Increased Kidney Weight MP:0003917	1/103	0.473883	0.634415	0	0	1.57612	1.17704	DGUOK
Increased Blood Urea Nitrogen Level MP:0005565	2/259	0.478811	0.634415	0	0	1.25145	0.921631	HDDC2;BCL2
Abnormal Forebrain Development MP:0003232	1/105	0.48042	0.634415	0	0	1.54565	1.13311	NDUFB5
Decreased Thymocyte Number MP:0000715	1/105	0.48042	0.634415	0	0	1.54565	1.13311	BCL2
Decreased Exploration In New Environment MP:0001417	3/418	0.481481	0.634415	0	0	1.16266	0.849776	DGUOK;PANK2;COX7A2L
Abnormal T Cell Differentiation MP:0002145	1/106	0.483658	0.634415	0	0	1.53086	1.11198	BCL2
Increased B Cell Number MP:0005014	1/106	0.483658	0.634415	0	0	1.53086	1.11198	BCL2
Decreased Circulating Free Fatty Acids Level MP:0002702	1/106	0.483658	0.634415	0	0	1.53086	1.11198	DNAJC15
Abnormal Lens Morphology MP:0001303	2/263	0.486846	0.634415	0	0	1.23202	0.886817	FAM162A;MTHFS
Abnormal Retina Outer Nuclear Layer Morphology MP:0003731	1/107	0.486877	0.634415	0	0	1.51634	1.09137	PANK2
Decreased Heart Weight MP:0002834	1/107	0.486877	0.634415	0	0	1.51634	1.09137	COQ2
Increased Hematocrit MP:0002608	1/107	0.486877	0.634415	0	0	1.51634	1.09137	AKAP10
Abnormal Extraembryonic Tissue Morphology MP:0002086	1/108	0.490075	0.636974	0	0	1.50209	1.07129	CYCS
Abnormal Neuron Morphology MP:0002882	1/109	0.493254	0.639495	0	0	1.48811	1.05169	NDUFS4
Abnormal Spleen Morphology MP:0000689	4/589	0.498205	0.641216	0	0	1.0992	0.765861	PANK2;BCL2;TCIRG1;DNAJC15
Increased Leukocyte Cell Number MP:0000218	2/269	0.498755	0.641216	0	0	1.20397	0.837527	SECISBP2;TOMM20
Extramedullary Hematopoiesis MP:0000240	1/111	0.499552	0.641216	0	0	1.4609	1.01393	TCIRG1
Abnormal Liver Physiology MP:0000609	1/111	0.499552	0.641216	0	0	1.4609	1.01393	DGUOK
Decreased Embryo Size MP:0001698	4/592	0.502189	0.642805	0	0	1.09342	0.753127	SDHAF2;MARS2;CYCS;MRPS18C
Abnormal Motor Coordination/Balance MP:0001516	1/113	0.505773	0.642805	0	0	1.43467	0.977966	NDUFS4
Increased IgM Level MP:0002494	1/113	0.505773	0.642805	0	0	1.43467	0.977966	TCIRG1
Abnormal Hepatocyte Morphology MP:0000607	1/113	0.505773	0.642805	0	0	1.43467	0.977966	DGUOK
Impaired Balance MP:0001525	1/115	0.511917	0.648739	0	0	1.40936	0.943694	NDUFS4
Impaired Hearing MP:0006325	1/116	0.514961	0.648739	0	0	1.39703	0.927159	WARS2
Small Thymus MP:0000706	1/116	0.514961	0.648739	0	0	1.39703	0.927159	BCL2
Abnormal Blood Homeostasis MP:0009642	1/117	0.517986	0.648739	0	0	1.38492	0.911009	NDUFS4
Abnormal Digit Morphology MP:0002110	1/117	0.517986	0.648739	0	0	1.38492	0.911009	PANK2
Abnormal Immune System Physiology MP:0001790	1/117	0.517986	0.648739	0	0	1.38492	0.911009	TCIRG1
Abnormal Renal Glomerulus Morphology MP:0005325	1/120	0.526948	0.657278	0	0	1.3498	0.864752	BCL2
Neonatal Lethality, Incomplete Penetrance MP:0011088	2/285	0.529646	0.657278	0	0	1.13497	0.721327	STAR;PTS
Abnormal T Cell Physiology MP:0002444	1/121	0.529899	0.657278	0	0	1.33848	0.850029	BCL2
Abnormal Bone Mineralization MP:0002896	1/121	0.529899	0.657278	0	0	1.33848	0.850029	TCIRG1
Abnormal Nervous System Physiology MP:0003633	1/125	0.54152	0.670082	0	0	1.29504	0.794348	PTS
Decreased Erythrocyte Cell Number MP:0002875	2/293	0.544605	0.672288	0	0	1.10332	0.67048	HDDC2;MRPS18C
Abnormal Eye Electrophysiology MP:0005551	1/127	0.547223	0.673907	0	0	1.27436	0.768309	NDUFS4
Abnormal Neuron Physiology MP:0004811	1/128	0.550048	0.67462	0	0	1.26426	0.75571	NDUFS4
Limb Grasping MP:0001513	2/298	0.553788	0.67462	0	0	1.0844	0.640855	NDUFS4;CARS2
Enlarged Liver MP:0000599	1/130	0.555646	0.67462	0	0	1.24453	0.731317	LACTB2
Abnormal Coat Appearance MP:0001510	1/130	0.555646	0.67462	0	0	1.24453	0.731317	RAB24
Abnormal Cornea Morphology MP:0001312	1/130	0.555646	0.67462	0	0	1.24453	0.731317	SLC25A28
Seizures MP:0002064	1/130	0.555646	0.67462	0	0	1.24453	0.731317	NDUFS4
Short Snout MP:0000445	1/132	0.561175	0.679733	0	0	1.22541	0.707946	BCL2
Abnormal Trabecular Bone Morphology MP:0000130	1/134	0.566636	0.68474	0	0	1.20686	0.685542	TCIRG1
Abnormal Ovary Morphology MP:0001126	1/135	0.569341	0.686401	0	0	1.19779	0.674688	STAR
Abnormal Testis Morphology MP:0001146	2/309	0.57353	0.689841	0	0	1.04496	0.58094	PANK2;STAR
Abnormal Axon Morphology MP:0005404	1/138	0.577356	0.692827	0	0	1.17138	0.643438	EFHD1
Abnormal Lipid Homeostasis MP:0002118	1/140	0.582616	0.697517	0	0	1.15441	0.623644	DNAJC15
Embryonic Lethality During Organogenesis, Complete Penetrance MP:0011098	4/657	0.584808	0.698521	0	0	0.981266	0.526422	SLC25A37;COX17;CYCS;SLC25A32
Thymus Hypoplasia MP:0001823	1/145	0.595486	0.709632	0	0	1.11405	0.577497	CYCS
Open Neural Tube MP:0000929	1/147	0.600523	0.713986	0	0	1.09867	0.560274	SLC25A32
Increased Circulating Alanine Transaminase Level MP:0002941	2/326	0.602792	0.715036	0	0	0.989273	0.500754	DGUOK;PPOX
Increased Circulating Sodium Level MP:0005633	1/151	0.610411	0.722413	0	0	1.06916	0.527762	MRPS25
Abnormal Heart Morphology MP:0000266	4/683	0.615603	0.726891	0	0	0.942415	0.457215	PANK2;AKAP10;NDUFB5;CARS2
Decreased Grip Strength MP:0010053	3/512	0.618699	0.728878	0	0	0.943367	0.452945	MTHFS;HARS2;TRIT1
Prenatal Lethality, Complete Penetrance MP:0011091	2/340	0.625745	0.735457	0	0	0.947619	0.444256	SECISBP2;PPOX
Abnormal Embryonic Tissue Morphology MP:0002085	1/158	0.627134	0.735457	0	0	1.02113	0.476453	COX17
Abnormal Motor Capabilities/Coordination/Movement MP:0002066	1/160	0.63178	0.737553	0	0	1.00818	0.462971	NDUFS4
Abnormal Vocalization MP:0001529	1/160	0.63178	0.737553	0	0	1.00818	0.462971	TOMM20
Increased Bone Mineral Density MP:0000062	1/161	0.634081	0.738569	0	0	1.00183	0.456411	TCIRG1
Insulin Resistance MP:0005331	1/163	0.638641	0.742205	0	0	0.989361	0.443641	LETMD1
Female Infertility MP:0001926	2/353	0.646136	0.749228	0	0	0.911914	0.398274	DGUOK;PANK2
Decreased CD8-positive, Alpha-Beta T Cell Number MP:0008079	1/167	0.647593	0.749233	0	0	0.965325	0.419427	BCL2
Hepatic Steatosis MP:0002628	1/172	0.658474	0.760117	0	0	0.936861	0.391449	LETMD1
Hydrocephaly MP:0001891	1/176	0.666938	0.766459	0	0	0.915261	0.370734	CYCS
Postnatal Lethality MP:0002082	1/176	0.666938	0.766459	0	0	0.915261	0.370734	VAMP1
Kyphosis MP:0000160	1/177	0.669021	0.767144	0	0	0.910015	0.365771	NDUFS4
Abnormal Cerebral Cortex Morphology MP:0000788	1/179	0.673149	0.770166	0	0	0.899699	0.35609	CYCS
Abnormal Vitreous Body Morphology MP:0002699	1/180	0.675194	0.770797	0	0	0.894627	0.35137	FAM162A
Decreased Total Retina Thickness MP:0011965	1/181	0.677226	0.77141	0	0	0.889612	0.346726	NUDT13
Abnormal Craniofacial Morphology MP:0000428	1/182	0.679245	0.772006	0	0	0.884652	0.342159	SLC25A32
Abnormal Embryo Development MP:0001672	1/185	0.685229	0.777095	0	0	0.870095	0.328898	MRPL41
Enlarged Heart MP:0000274	3/572	0.692579	0.782508	0	0	0.841276	0.309029	PANK2;AKAP10;MTHFD2L
Abnormal Placenta Morphology MP:0001711	1/189	0.693035	0.782508	0	0	0.85141	0.31219	COX7C
Azoospermia MP:0005159	1/191	0.696866	0.785115	0	0	0.842362	0.30423	PANK2
Increased Circulating Glucose Level MP:0005559	1/194	0.702523	0.789765	0	0	0.829142	0.292751	DNAJC15
Decreased Circulating HDL Cholesterol Level MP:0000186	1/196	0.706236	0.792213	0	0	0.820555	0.285393	PTCD3
Abnormal Macrophage Physiology MP:0002451	1/197	0.708076	0.792553	0	0	0.816327	0.281799	TCIRG1
Decreased Circulating Glucose Level MP:0005560	2/398	0.710018	0.793007	0	0	0.806425	0.276172	DGUOK;MRPS25
Enlarged Kidney MP:0003068	1/201	0.71532	0.797203	0	0	0.799837	0.267966	BCL2
Embryonic Lethality, Complete Penetrance MP:0011092	2/406	0.720319	0.801045	0	0	0.790131	0.259211	SLC25A32;RPL10A
Abnormal Uterus Morphology MP:0001120	1/205	0.722385	0.801614	0	0	0.783995	0.254953	STAR
Small Spleen MP:0000692	1/206	0.724124	0.80182	0	0	0.780131	0.25182	BCL2
Decreased Mean Corpuscular Hemoglobin MP:0005562	1/207	0.725852	0.802012	0	0	0.776304	0.248735	BOLA1
Asthenozoospermia MP:0002675	1/208	0.72757	0.802192	0	0	0.772515	0.245695	SLC25A28
Abnormal Thymus Morphology MP:0000703	1/209	0.729277	0.80236	0	0	0.768762	0.2427	BCL2
Increased Vertical Activity MP:0002574	1/217	0.742555	0.810107	0	0	0.739988	0.220264	BOLA1
Decreased Circulating Insulin Level MP:0002727	1/217	0.742555	0.810107	0	0	0.739988	0.220264	TCIRG1
Decreased Leukocyte Cell Number MP:0000221	1/217	0.742555	0.810107	0	0	0.739988	0.220264	CYCS
Thrombocytopenia MP:0003179	1/218	0.744168	0.810107	0	0	0.73654	0.217639	OXR1
Abnormal Locomotor Behavior MP:0001392	1/218	0.744168	0.810107	0	0	0.73654	0.217639	DGUOK
Impaired Coordination MP:0001405	2/427	0.745915	0.810299	0	0	0.75028	0.21994	NDUFS4;SLC25A32
Abnormal Neural Tube Morphology MP:0002151	1/222	0.750523	0.811877	0	0	0.723062	0.207508	NDUFB5
Decreased Circulating Triglyceride Level MP:0002644	1/222	0.750523	0.811877	0	0	0.723062	0.207508	DNAJC15
Cyanosis MP:0001575	1/223	0.752087	0.811877	0	0	0.719769	0.205064	STAR
Increased Mean Corpuscular Hemoglobin MP:0005561	1/225	0.755186	0.81352	0	0	0.713269	0.200279	PTCD3
Increased Circulating Insulin Level MP:0002079	1/231	0.764255	0.821574	0	0	0.69445	0.186706	NDUFB9
Postnatal Lethality, Incomplete Penetrance MP:0011086	3/646	0.768357	0.824266	0	0	0.741604	0.195413	STAR;BCL2;PTS
Abnormal Retina Morphology MP:0001325	2/456	0.777969	0.832846	0	0	0.701307	0.176076	FAM162A;SECISBP2
Abnormal Brain Morphology MP:0002152	1/250	0.790831	0.842072	0	0	0.64084	0.150387	RPL10A
Perinatal Lethality, Incomplete Penetrance MP:0011090	1/250	0.790831	0.842072	0	0	0.64084	0.150387	CYCS
Abnormal Skin Morphology MP:0002060	2/471	0.793132	0.842072	0	0	0.678353	0.157219	MTHFD2L;COX6B1
Abnormal Coat/Hair Pigmentation MP:0002075	1/253	0.794746	0.842072	0	0	0.633114	0.145447	BCL2
Short Tibia MP:0002764	1/253	0.794746	0.842072	0	0	0.633114	0.145447	NFXL1
Embryonic Lethality During Organogenesis, Incomplete Penetrance MP:0011108	1/257	0.799853	0.845747	0	0	0.623095	0.139154	SECISBP2
Perinatal Lethality, Complete Penetrance MP:0011089	1/264	0.80849	0.852176	0	0	0.606294	0.12889	RPL10A
Small Kidney MP:0002989	1/265	0.809693	0.852176	0	0	0.603966	0.127497	BCL2
Decreased Hematocrit MP:0000208	1/266	0.810889	0.852176	0	0	0.601657	0.126122	MRPS18C
Reduced Female Fertility MP:0001923	1/272	0.817908	0.857264	0	0	0.588156	0.118222	PANK2
Increased Circulating Aspartate Transaminase Level MP:0005343	1/273	0.819053	0.857264	0	0	0.585964	0.116962	DGUOK
Oligozoospermia MP:0002687	1/283	0.830113	0.866443	0	0	0.564897	0.10518	SLC25A28
Reduced Male Fertility MP:0001922	1/284	0.831181	0.866443	0	0	0.562872	0.104079	SLC25A28
Abnormal Bone Structure MP:0003795	1/286	0.833298	0.866899	0	0	0.558865	0.101917	RAB24
Increased Lean Body Mass MP:0003960	1/301	0.848357	0.880789	0	0	0.530515	0.087245	MTHFD2L
Edema MP:0001785	1/307	0.853996	0.884863	0	0	0.519953	0.0820637	RPL10A
Abnormal Kidney Morphology MP:0002135	2/548	0.857479	0.885083	0	0	0.580376	0.0892379	NDUFB9;BCL2
Increased Neutrophil Cell Number MP:0000219	1/311	0.857639	0.885083	0	0	0.513139	0.0788039	HDDC2
Increased Circulating Cholesterol Level MP:0005178	1/313	0.859426	0.885158	0	0	0.509798	0.0772293	DGUOK
Hemorrhage MP:0001914	1/325	0.869694	0.893948	0	0	0.490615	0.068497	CARS2
Microphthalmia MP:0001297	1/335	0.877679	0.898576	0	0	0.475683	0.0620646	COX6B1
Decreased Litter Size MP:0001935	1/335	0.877679	0.898576	0	0	0.475683	0.0620646	PANK2
Prenatal Lethality, Incomplete Penetrance MP:0011101	1/359	0.894917	0.91441	0	0	0.443248	0.0492114	CYCS
Enlarged Lymph Nodes MP:0000702	1/370	0.90199	0.919816	0	0	0.429793	0.0443338	BCL2
Decreased Body Weight MP:0001262	6/1492	0.908103	0.924223	0	0	0.629263	0.0606597	DGUOK;PANK2;STAR;BCL2;NFXL1;TCIRG1
Impaired Glucose Tolerance MP:0005293	1/395	0.916357	0.930788	0	0	0.402006	0.0351147	LETMD1
Decreased Total Body Fat Amount MP:0010025	1/425	0.930865	0.943666	0	0	0.372987	0.0267213	DGUOK
Abnormal Gait MP:0001406	1/460	0.944662	0.955776	0	0	0.343925	0.0195791	NDUFS4
Small Testis MP:0001147	1/498	0.956562	0.965922	0	0	0.317008	0.0140781	PANK2
Hyperactivity MP:0001399	2/834	0.967846	0.975407	0	0	0.375236	0.0122636	HDDC2;BOLA1
Preweaning Lethality, Incomplete Penetrance MP:0011110	2/910	0.978803	0.984527	0	0	0.342457	0.00733716	AKAP10;ACP6
Enlarged Spleen MP:0000691	1/632	0.981575	0.985394	0	0	0.247961	0.00461139	BCL2
No Abnormal Phenotype Detected MP:0002169	6/1935	0.984028	0.985939	0	0	0.473074	0.00761697	ACP6;PTRH2;NDUFS4;TOMM34;SLC25A40;TCIRG1
Male Infertility MP:0001925	1/719	0.989475	0.989475	0	0	0.21693	0.00229538	PANK2

## Sheet: GO_Cellular_Component_2025_mito
Term	Overlap	P-value	Adjusted P-value	Old P-value	Old Adjusted P-value	Odds Ratio	Combined Score	Genes
Mitochondrial Membrane (GO:0031966)	58/595	3.53422e-55	2.2619e-53	0	0	31.6478	3967.99	MRS2;MRPS17;COX7B;MRPS10;TOMM20;COX7C;MRPL32;MRPL33;MRPL41;FUNDC2;MRPL1;EFHD1;SLC25A42;MPV17;MRPS24;MRPS25;TOMM34;MRPS21;MRPL47;MRPL48;MRPS18C;COX6B1;MRPL53;COX7A2L;MRPL50;PTRH2;NDUFS4;NDUFB9;NDUFB6;NDUFB5;NDUFB4;MRPS33;TIMM9;NDUFB2;MRPL14;TIMM10;PPOX;COX5B;MRPL13;UQCRH;FOXRED1;MRPL20;SLC25A28;GRPEL2;PTCD3;NDUFA7;NDUFA4;DNAJC15;COX6C;MRPL24;TTC19;SLC25A37;COQ2;BCL2;TOMM7;CYCS;SLC25A32;SFXN5
Mitochondrial Inner Membrane (GO:0005743)	50/409	6.36874e-52	2.038e-50	0	0	36.733	4330.2	MRS2;MRPS17;COX7B;MRPS10;COX7C;MRPL32;MRPL33;MRPL41;MRPL1;EFHD1;SLC25A42;MPV17;MRPS24;MRPS25;MRPS21;MRPL47;MRPL48;MRPS18C;COX6B1;MRPL53;COX7A2L;MRPL50;NDUFS4;NDUFB9;NDUFB6;NDUFB5;NDUFB4;MRPS33;TIMM9;NDUFB2;MRPL14;TIMM10;PPOX;COX5B;MRPL13;UQCRH;FOXRED1;MRPL20;GRPEL2;PTCD3;NDUFA7;NDUFA4;DNAJC15;COX6C;MRPL24;TTC19;COQ2;CYCS;SLC25A32;SFXN5
Mitochondrial Matrix (GO:0005759)	24/407	5.23087e-17	1.11592e-15	0	0	12.2149	457.93	PTCD3;MARS2;CMC1;BCKDHB;NUDT2;MRPS10;TRNT1;MRPL48;DNAJC15;MRPL13;MRPL32;TRIT1;DHTKD1;WARS2;MRPL20;DGUOK;MCEE;LACTB2;ACP6;MTHFD2L;GRPEL2;THEM4;SSBP1;NUDT13
Mitochondrial Intermembrane Space (GO:0005758)	7/71	2.84172e-07	4.54676e-06	0	0	18.5208	279.177	PANK2;TIMM9;COX17;CYCS;TIMM10;PPOX;COX6C
Intracellular Organelle Lumen (GO:0070013)	20/912	8.23817e-07	1.05449e-05	0	0	4.09279	57.3372	PTCD3;MARS2;CMC1;BCKDHB;NME2;NUDT2;MRPS10;TRNT1;MRPL32;TRIT1;DHTKD1;WARS2;DGUOK;MCEE;LACTB2;ACP6;MTHFD2L;THEM4;SSBP1;NUDT13
Mitochondrial Ribosome (GO:0005761)	4/21	7.76305e-06	8.28058e-05	0	0	38.9392	458.164	MRPL20;MRPL48;MRPL13;MRPL32
Cytosolic Large Ribosomal Subunit (GO:0022625)	4/51	0.000280783	0.00242186	0	0	14.0631	115.007	RPL34;RPL35A;RPL27;RPL10A
Large Ribosomal Subunit (GO:0015934)	4/52	0.000302733	0.00242186	0	0	13.7694	111.569	RPL34;RPL35A;RPL27;RPL10A
TIM22 Mitochondrial Import Inner Membrane Insertion Complex (GO:0042721)	2/6	0.000562721	0.00400157	0	0	81.4426	609.413	TIMM9;TIMM10
Mitochondrial Outer Membrane (GO:0005741)	6/171	0.000695205	0.00444931	0	0	6.07427	44.1678	FUNDC2;PTRH2;TOMM34;BCL2;TOMM7;TOMM20
TIM23 Mitochondrial Import Inner Membrane Translocase Complex (GO:0005744)	2/15	0.00379776	0.0220961	0	0	25.0479	139.601	GRPEL2;TIMM10
Alpha-Ketoacid Dehydrogenase Complex (GO:0045240)	2/17	0.00487934	0.0260231	0	0	21.706	115.536	BCKDHB;DHTKD1
Mitochondrial Outer Membrane Translocase Complex (GO:0005742)	2/21	0.00741342	0.0364968	0	0	17.1329	84.0276	TOMM7;TOMM20
Cytosolic Small Ribosomal Subunit (GO:0022627)	2/40	0.0255106	0.11397	0	0	8.55824	31.3973	RPS15A;RPS8
Small Ribosomal Subunit (GO:0015935)	2/41	0.0267117	0.11397	0	0	8.33838	30.207	RPS15A;RPS8
Cytoplasmic Side of Rough Endoplasmic Reticulum Membrane (GO:0098556)	1/5	0.0306208	0.122483	0	0	40.3902	140.803	RPL27
Ribosome (GO:0005840)	2/46	0.0330488	0.124419	0	0	7.38897	25.1947	RPL27;MRPL13
TOM Complex (GO:0140596)	1/6	0.0366324	0.130249	0	0	32.3106	106.845	TOMM7
Rough Endoplasmic Reticulum Membrane (GO:0030867)	1/8	0.048545	0.16352	0	0	23.0767	69.813	RPL27
Small-Subunit Processome (GO:0032040)	2/72	0.0736254	0.235601	0	0	4.63841	12.1005	RPS15A;RPS8
Proton-Transporting V-type ATPase Complex (GO:0033176)	1/17	0.100369	0.305885	0	0	10.0915	23.1993	TCIRG1
Cytoplasmic Side of Endoplasmic Reticulum Membrane (GO:0098554)	1/21	0.122493	0.354625	0	0	8.07154	16.9478	RPL27
Nucleolus (GO:0005730)	8/805	0.127443	0.354625	0	0	1.65093	3.40106	COX7A2L;SDHAF2;RPL34;BCKDHB;HJURP;RPL27;LETMD1;MRPL13
Nuclear Lumen (GO:0031981)	8/814	0.133292	0.355445	0	0	1.63173	3.28828	COX7A2L;SDHAF2;RPL34;BCKDHB;HJURP;RPL27;LETMD1;MRPL13
Vacuolar Proton-Transporting V-type ATPase Complex (GO:0016471)	1/25	0.144078	0.368839	0	0	6.72493	13.0289	TCIRG1
Cation-Transporting ATPase Complex (GO:0090533)	1/30	0.170319	0.419247	0	0	5.56406	9.84883	TCIRG1
Focal Adhesion (GO:0005925)	4/387	0.219504	0.520306	0	0	1.69652	2.57257	RPS8;NME2;RPL27;RPL10A
Cell-Substrate Junction (GO:0030055)	4/395	0.230024	0.525768	0	0	1.66113	2.44115	RPS8;NME2;RPL27;RPL10A
Secretory Granule Membrane (GO:0030667)	3/279	0.249915	0.545191	0	0	1.76069	2.44143	RAB24;VAMP1;TCIRG1
Phagocytic Vesicle Membrane (GO:0030670)	1/48	0.25835	0.545191	0	0	3.43003	4.64234	TCIRG1
Tertiary Granule (GO:0070820)	2/163	0.268156	0.545191	0	0	2.00743	2.64216	VAMP1;TCIRG1
Microbody Membrane (GO:0031903)	1/53	0.281114	0.545191	0	0	3.09944	3.93317	MPV17
Peroxisomal Membrane (GO:0005778)	1/53	0.281114	0.545191	0	0	3.09944	3.93317	MPV17
Vacuolar Membrane (GO:0005774)	1/56	0.294439	0.547049	0	0	2.92993	3.58239	TCIRG1
Azurophil Granule Membrane (GO:0035577)	1/58	0.303185	0.547049	0	0	2.82684	3.37359	VAMP1
Ficolin-1-Rich Granule Membrane (GO:0101003)	1/60	0.311824	0.547049	0	0	2.73074	3.18218	TCIRG1
Ficolin-1-Rich Granule (GO:0101002)	2/184	0.316263	0.547049	0	0	1.77391	2.0421	NME2;TCIRG1
Exocytic Vesicle Membrane (GO:0099501)	1/67	0.341232	0.566695	0	0	2.44026	2.62375	VAMP1
Synaptic Vesicle Membrane (GO:0030672)	1/68	0.34533	0.566695	0	0	2.40371	2.55576	VAMP1
Tertiary Granule Membrane (GO:0070821)	1/72	0.361471	0.578353	0	0	2.26783	2.30769	VAMP1
Intermediate Filament Cytoskeleton (GO:0045111)	1/78	0.384945	0.60089	0	0	2.09049	1.99569	NDOR1
Autophagosome (GO:0005776)	1/81	0.396359	0.603976	0	0	2.01179	1.86178	RAB24
Specific Granule Membrane (GO:0035579)	1/90	0.429356	0.639041	0	0	1.80753	1.52821	VAMP1
Phagocytic Vesicle (GO:0045335)	1/100	0.463923	0.674797	0	0	1.62413	1.24739	TCIRG1
Cytoplasmic Vesicle Lumen (GO:0060205)	1/117	0.517986	0.736691	0	0	1.38492	0.911009	NME2
Ficolin-1-Rich Granule Lumen (GO:1904813)	1/123	0.535745	0.745385	0	0	1.31641	0.821564	NME2
Peroxisome (GO:0005777)	1/134	0.566636	0.759529	0	0	1.20686	0.685542	MPV17
Intracellular Membraneless Organelle (GO:0043232)	8/1310	0.569646	0.759529	0	0	0.983844	0.553648	COX7A2L;SDHAF2;RPL34;BCKDHB;HJURP;RPL27;LETMD1;MRPL13
Azurophil Granule (GO:0042582)	1/155	0.620056	0.805714	0	0	1.04118	0.497626	VAMP1
Specific Granule (GO:0042581)	1/159	0.629464	0.805714	0	0	1.01461	0.469651	VAMP1
Endocytic Vesicle Membrane (GO:0030666)	1/165	0.643145	0.807084	0	0	0.977196	0.43132	TCIRG1
Lysosomal Membrane (GO:0005765)	2/383	0.689858	0.849056	0	0	0.838819	0.311428	VAMP1;TCIRG1
Endocytic Vesicle (GO:0030139)	1/201	0.71532	0.863782	0	0	0.799837	0.267966	RAB24
Cytoplasmic Vesicle Membrane (GO:0030659)	2/415	0.731542	0.867013	0	0	0.772556	0.241501	RAB24;TCIRG1
Nuclear Membrane (GO:0031965)	1/239	0.77583	0.902784	0	0	0.670834	0.170272	BCL2
Lytic Vacuole Membrane (GO:0098852)	1/314	0.860312	0.967934	0	0	0.508143	0.0764554	TCIRG1
Secretory Granule Lumen (GO:0034774)	1/316	0.862066	0.967934	0	0	0.504865	0.0749338	NME2
Endosome Membrane (GO:0010008)	1/392	0.91475	0.999337	0	0	0.405153	0.0361008	TCIRG1
Lysosome (GO:0005764)	1/532	0.965037	0.999337	0	0	0.296189	0.0105409	TCIRG1
Bounding Membrane of Organelle (GO:0098588)	2/881	0.975128	0.999337	0	0	0.354296	0.00892331	RAB24;TCIRG1
Cytoskeleton (GO:0005856)	1/694	0.987634	0.999337	0	0	0.22505	0.00280029	NDOR1
Nucleus (GO:0005634)	20/4879	0.990482	0.999337	0	0	0.594337	0.00568375	TRMU;PANK2;RPS8;TOMM34;NME2;NFXL1;TRNT1;GLRX2;RPL10A;MRPL13;OXR1;DGUOK;FUNDC2;SLC25A37;BCL2;CYCS;RPL27;SLC25A42;SSBP1;LETMD1
Endoplasmic Reticulum Membrane (GO:0005789)	1/872	0.996092	0.999337	0	0	0.177396	0.000694705	BCL2
Intracellular Membrane-Bounded Organelle (GO:0043231)	20/5597	0.999337	0.999337	0	0	0.493062	0.00032694	TRMU;PANK2;RPS8;TOMM34;NME2;NFXL1;TRNT1;GLRX2;RPL10A;MRPL13;OXR1;DGUOK;FUNDC2;SLC25A37;BCL2;CYCS;RPL27;SLC25A42;SSBP1;LETMD1

## Sheet: GO_Biological_Process_2025_mito
Term	Overlap	P-value	Adjusted P-value	Old P-value	Old Adjusted P-value	Odds Ratio	Combined Score	Genes
Mitochondrial Translation (GO:0032543)	23/94	6.73895e-31	2.56754e-28	0	0	63.5218	4413	MRPS17;PTCD3;MRPS24;MRPS25;MRPS33;MRPS10;MRPS21;MRPL47;MRPL14;MTIF2;MRPL48;MRPL13;MRPL24;MRPL32;MRPL33;MRPS18C;MRPL41;MRPL53;MRPL20;MTRF1;MRPL50;MRPL1;EARS2
Translation (GO:0006412)	29/232	7.81764e-30	1.48926e-27	0	0	29.5835	1982.72	MRPS17;RPL34;MRPS33;MRPS10;MRPL14;RPL10A;MRPL13;MRPL32;MRPL33;MRPL41;MRPL20;MRPL1;RPS15A;PTCD3;HEMK1;MRPS24;RPS8;MRPS25;MARS2;MRPS21;RPL35A;MRPL47;MRPL48;MRPL24;MRPS18C;WARS2;MRPL53;MRPL50;RPL27
Mitochondrial Gene Expression (GO:0140053)	20/100	5.06041e-25	6.42672e-23	0	0	47.5865	2662.14	MRPS17;PTCD3;MRPS24;MRPS25;MRPS33;MRPS10;MRPS21;MRPL14;MRPL47;MRPL48;MRPL13;MRPL24;MRPL32;MRPS18C;MRPL33;MRPL41;MRPL20;MRPL53;MRPL50;MRPL1
Aerobic Electron Transport Chain (GO:0019646)	16/64	6.66672e-22	6.35005e-20	0	0	61.1975	2983.98	NDUFB9;COX7B;NDUFA7;NDUFB6;NDUFB5;NDUFA4;NDUFB4;NDUFB2;COX5B;COX6C;COX7C;UQCRH;COX6B1;SDHAF2;NDUFS4;CYCS
Mitochondrial ATP Synthesis Coupled Electron Transport (GO:0042775)	16/65	8.79867e-22	6.70459e-20	0	0	59.9456	2906.3	NDUFB9;COX7B;NDUFA7;NDUFB6;NDUFB5;NDUFA4;NDUFB4;NDUFB2;COX5B;COX6C;COX7C;UQCRH;COX6B1;SDHAF2;NDUFS4;CYCS
Cellular Respiration (GO:0045333)	15/85	4.01558e-18	2.54989e-16	0	0	38.9371	1559.68	NDUFB9;COX7B;NDUFA7;NDUFB6;NDUFB5;NDUFA4;NDUFB4;NDUFB2;COX5B;COX6C;COX7C;UQCRH;COX6B1;NDUFS4;CYCS
Mitochondrial Electron Transport, Cytochrome C to Oxygen (GO:0006123)	7/13	4.93518e-13	2.68615e-11	0	0	198.134	5614.56	COX7B;NDUFA4;CYCS;COX5B;COX6C;COX7C;COX6B1
Macromolecule Biosynthetic Process (GO:0009059)	15/189	7.93377e-13	3.77846e-11	0	0	15.5821	434.156	MRPS17;RPS8;RPL34;MRPS33;MRPS21;RPL35A;RPL10A;MRPL13;MRPL24;MRPL32;MRPS18C;MRPL41;RPS15A;PTRH2;RPL27
Mitochondrial Electron Transport, NADH to Ubiquinone (GO:0006120)	8/34	2.75527e-11	1.1664e-09	0	0	52.6525	1280.24	NDUFB9;NDUFA7;NDUFB6;NDUFB5;NDUFA4;NDUFB4;NDUFS4;NDUFB2
Energy Derivation by Oxidation of Organic Compounds (GO:0015980)	8/40	1.13146e-10	4.31086e-09	0	0	42.7672	979.47	COX7B;NDUFA4;CYCS;COX5B;COX6C;COX7C;UQCRH;COX6B1
Aerobic Respiration (GO:0009060)	9/81	1.8086e-09	6.26433e-08	0	0	21.5261	433.335	NDUFB9;NDUFA7;SDHAF2;NDUFB6;NDUFB5;NDUFB4;NDUFS4;NDUFB2;UQCRH
Oxidative Phosphorylation (GO:0006119)	8/60	3.39506e-09	1.07793e-07	0	0	26.2918	512.715	NDUFB9;NDUFA7;NDUFB6;NDUFB5;NDUFB4;NDUFS4;NDUFB2;UQCRH
Establishment of Protein Localization to Mitochondrion (GO:0072655)	7/45	1.10779e-08	3.24667e-07	0	0	31.2339	572.153	TIMM9;GRPEL2;TOMM34;TOMM7;TIMM10;DNAJC15;TOMM20
Proton Motive Force-Driven Mitochondrial ATP Synthesis (GO:0042776)	7/52	3.15085e-08	8.57481e-07	0	0	26.366	455.42	NDUFB9;NDUFA7;NDUFB6;NDUFB5;NDUFB4;NDUFS4;NDUFB2
Proton Motive Force-Driven ATP Synthesis (GO:0015986)	7/59	7.75167e-08	1.96892e-06	0	0	22.8087	373.441	NDUFB9;NDUFA7;NDUFB6;NDUFB5;NDUFB4;NDUFS4;NDUFB2
Protein Targeting to Mitochondrion (GO:0006626)	7/60	8.73065e-08	2.07899e-06	0	0	22.3772	363.715	TIMM9;GRPEL2;TOMM34;TOMM7;TIMM10;DNAJC15;TOMM20
Gene Expression (GO:0010467)	14/381	1.06625e-07	2.38964e-06	0	0	6.76557	108.614	MRPS17;RPS8;RPL34;MRPS33;MRPS21;RPL35A;RPL10A;MRPL13;MRPL24;MRPL32;MRPS18C;MRPL41;RPS15A;RPL27
Import Into the Mitochondrion (GO:0170036)	6/43	2.54082e-07	5.37808e-06	0	0	27.2639	414.018	SLC25A37;SLC25A28;GRPEL2;SLC25A40;DNAJC15;TOMM20
Mitochondrial Respiratory Chain Complex Assembly (GO:0033108)	7/90	1.44857e-06	2.90477e-05	0	0	14.2674	191.825	COX7A2L;SDHAF2;NDUFS4;COX17;NDUFB2;TTC19;FOXRED1
Cytoplasmic Translation (GO:0002181)	7/101	3.1523e-06	6.00512e-05	0	0	12.5908	159.493	RPS15A;RPS8;RPL34;RPL35A;RPL27;RPL10A;MRPL13
Mitochondrial Transport (GO:0006839)	5/43	6.73345e-06	0.000122164	0	0	21.935	261.211	TIMM9;BCL2;TOMM7;TIMM10;TOMM20
Establishment of Protein Localization to Mitochondrial Membrane (GO:0090151)	4/28	2.56811e-05	0.000444751	0	0	27.5722	291.432	TIMM9;TOMM7;TIMM10;TOMM20
Protein Metabolic Process (GO:0019538)	14/614	2.77573e-05	0.000459805	0	0	4.08885	42.9003	MRPS17;RPS8;RPL34;MRPS33;MRPS21;RPL35A;RPL10A;MRPL13;MRPL24;MRPL32;MRPS18C;MRPL41;RPS15A;RPL27
tRNA Aminoacylation for Protein Translation (GO:0006418)	4/36	7.11052e-05	0.0011288	0	0	20.6708	197.434	MARS2;CARS2;EARS2;WARS2
Water-Soluble Vitamin Metabolic Process (GO:0006767)	4/44	0.000157715	0.00240357	0	0	16.53	144.716	PANK2;MTHFD2L;SLC25A32;SLC25A42
Metallo-Sulfur Cluster Assembly (GO:0031163)	3/23	0.000376235	0.00530909	0	0	24.6149	194.096	NDOR1;BOLA1;HSCB
Iron-Sulfur Cluster Assembly (GO:0016226)	3/23	0.000376235	0.00530909	0	0	24.6149	194.096	NDOR1;BOLA1;HSCB
Pantothenate Metabolic Process (GO:0015939)	2/6	0.000562721	0.00765703	0	0	81.4426	609.413	PANK2;SLC25A42
tRNA Aminoacylation for Mitochondrial Protein Translation (GO:0070127)	2/7	0.000784614	0.0103082	0	0	65.1508	465.849	EARS2;WARS2
Protein Transmembrane Import Into Intracellular Organelle (GO:0044743)	3/32	0.00101172	0.0128054	0	0	16.9681	117.014	GRPEL2;DNAJC15;TOMM20
Mitochondrial tRNA Processing (GO:0090646)	2/8	0.00104191	0.0128054	0	0	54.2896	372.791	TRNT1;TRIT1
NADH Dehydrogenase Complex Assembly (GO:0010257)	3/35	0.00131708	0.0149505	0	0	15.375	101.972	NDUFS4;NDUFB2;FOXRED1
Mitochondrial Respiratory Chain Complex I Assembly (GO:0032981)	3/35	0.00131708	0.0149505	0	0	15.375	101.972	NDUFS4;NDUFB2;FOXRED1
Translational Termination (GO:0006415)	2/9	0.00133417	0.0149505	0	0	46.5316	308.014	HEMK1;MTRF1
Protein Targeting (GO:0006605)	5/136	0.00159236	0.017334	0	0	6.33299	40.8005	TIMM9;TOMM34;TOMM7;TIMM10;TOMM20
Folic Acid Metabolic Process (GO:0046655)	2/11	0.00202183	0.0202715	0	0	36.1876	224.499	MTHFD2L;SLC25A32
Mitochondrial Electron Transport, Ubiquinol to Cytochrome C (GO:0006122)	2/11	0.00202183	0.0202715	0	0	36.1876	224.499	CYCS;UQCRH
Iron Ion Transmembrane Transport (GO:0034755)	2/11	0.00202183	0.0202715	0	0	36.1876	224.499	SLC25A37;SLC25A28
Protein Insertion Into Mitochondrial Inner Membrane (GO:0045039)	2/12	0.00241637	0.0230159	0	0	32.5672	196.233	TIMM9;TIMM10
Mitochondrial Genome Maintenance (GO:0000002)	2/12	0.00241637	0.0230159	0	0	32.5672	196.233	MPV17;SSBP1
Protein Insertion Into Mitochondrial Outer Membrane (GO:0045040)	2/13	0.00284415	0.0258005	0	0	29.6051	173.559	TOMM7;TOMM20
Outer Mitochondrial Membrane Organization (GO:0007008)	2/13	0.00284415	0.0258005	0	0	29.6051	173.559	TOMM7;TOMM20
tRNA Processing (GO:0008033)	3/50	0.00368675	0.0326663	0	0	10.4602	58.6084	TRMU;TRNT1;TRIT1
Folic Acid-Containing Compound Metabolic Process (GO:0006760)	2/15	0.00379776	0.0328852	0	0	25.0479	139.601	MTHFD2L;SLC25A32
Intracellular Protein Transport (GO:0006886)	7/326	0.00425016	0.0359847	0	0	3.66795	20.03	TIMM9;GRPEL2;RAB24;TOMM7;TIMM10;DNAJC15;TOMM20
Regulation of Mitochondrial Membrane Permeability (GO:0046902)	2/17	0.00487934	0.0404137	0	0	21.706	115.536	BCL2;THEM4
Protein Import Into Mitochondrial Matrix (GO:0030150)	2/18	0.00546709	0.0443184	0	0	20.3484	105.995	GRPEL2;TOMM20
Nucleoside Phosphate Biosynthetic Process (GO:1901293)	2/19	0.00608562	0.0483046	0	0	19.1504	97.7022	PANK2;NME2
tRNA Aminoacylation (GO:0043039)	2/22	0.0081219	0.0606753	0	0	16.2754	78.3367	MARS2;WARS2
Regulation of Anoikis (GO:2000209)	2/22	0.0081219	0.0606753	0	0	16.2754	78.3367	PTRH2;BCL2
Neuron Apoptotic Process (GO:0051402)	2/22	0.0081219	0.0606753	0	0	16.2754	78.3367	FAM162A;BCL2
Mitochondrion Organization (GO:0007005)	4/135	0.00998552	0.0731631	0	0	5.02417	23.1445	COX7A2L;MPV17;SSBP1;LETMD1
Apoptotic Mitochondrial Changes (GO:0008637)	2/32	0.0167509	0.120417	0	0	10.8448	44.3477	BCL2;THEM4
Ribosome Biogenesis (GO:0042254)	4/161	0.0180117	0.127083	0	0	4.18662	16.8165	RPS15A;RPS8;RPL35A;RPL27
Sensory Perception of Mechanical Stimulus (GO:0050954)	3/92	0.0195838	0.135662	0	0	5.51221	21.6798	NDUFB9;TIMM9;TIMM10
Sensory Perception of Sound (GO:0007605)	3/96	0.0218901	0.148931	0	0	5.27406	20.156	NDUFB9;TIMM9;TIMM10
Inner Mitochondrial Membrane Organization (GO:0007007)	2/38	0.0231771	0.15492	0	0	9.03461	34.0116	TIMM9;TIMM10
Ribosome Disassembly (GO:0032790)	2/40	0.0255106	0.167578	0	0	8.55824	31.3973	MTIF2;TRNT1
ATP Synthesis Coupled Electron Transport (GO:0042773)	1/5	0.0306208	0.178935	0	0	40.3902	140.803	NDUFB6
Positive Regulation of Hemoglobin Biosynthetic Process (GO:0046985)	1/5	0.0306208	0.178935	0	0	40.3902	140.803	SLC25A37
tRNA Decay (GO:0016078)	1/5	0.0306208	0.178935	0	0	40.3902	140.803	TRNT1
tRNA Transport (GO:0051031)	1/5	0.0306208	0.178935	0	0	40.3902	140.803	TOMM20
Regulation of Inositol Phosphate Biosynthetic Process (GO:0010919)	1/5	0.0306208	0.178935	0	0	40.3902	140.803	PTRH2
Regulation of Mitochondrial Membrane Permeability Involved in Apoptotic Process (GO:1902108)	1/5	0.0306208	0.178935	0	0	40.3902	140.803	THEM4
Short-Chain Fatty Acid Catabolic Process (GO:0019626)	1/5	0.0306208	0.178935	0	0	40.3902	140.803	MCEE
tRNA 3'-End Processing (GO:0042780)	1/6	0.0366324	0.178935	0	0	32.3106	106.845	TRNT1
CENP-A Containing Chromatin Assembly (GO:0034080)	1/6	0.0366324	0.178935	0	0	32.3106	106.845	HJURP
Tetrahydrofolate Interconversion (GO:0035999)	1/6	0.0366324	0.178935	0	0	32.3106	106.845	MTHFD2L
Translational Readthrough (GO:0006451)	1/6	0.0366324	0.178935	0	0	32.3106	106.845	SECISBP2
Regulation of Triglyceride Metabolic Process (GO:0090207)	1/6	0.0366324	0.178935	0	0	32.3106	106.845	PANK2
Regulation of Hemoglobin Biosynthetic Process (GO:0046984)	1/6	0.0366324	0.178935	0	0	32.3106	106.845	SLC25A37
Mitochondrial RNA 3'-End Processing (GO:0000965)	1/6	0.0366324	0.178935	0	0	32.3106	106.845	TRNT1
Chromatin Remodeling at Centromere (GO:0031055)	1/6	0.0366324	0.178935	0	0	32.3106	106.845	HJURP
Alditol Metabolic Process (GO:0019400)	1/6	0.0366324	0.178935	0	0	32.3106	106.845	COQ2
Selenocysteine Incorporation (GO:0001514)	1/6	0.0366324	0.178935	0	0	32.3106	106.845	SECISBP2
Short-Chain Fatty Acid Metabolic Process (GO:0046459)	1/6	0.0366324	0.178935	0	0	32.3106	106.845	MCEE
Regulation of Bile Acid Metabolic Process (GO:1904251)	1/6	0.0366324	0.178935	0	0	32.3106	106.845	PANK2
Positive Regulation of Type 2 Mitophagy (GO:1905091)	1/6	0.0366324	0.178935	0	0	32.3106	106.845	TOMM7
Ribonucleoprotein Complex Biogenesis (GO:0022613)	3/120	0.0387019	0.186651	0	0	4.18712	13.6159	RPS15A;RPS8;RPL35A
ADP Transport (GO:0015866)	1/7	0.0426071	0.188759	0	0	26.9241	84.9654	SLC25A42
tRNA Surveillance (GO:0106354)	1/7	0.0426071	0.188759	0	0	26.9241	84.9654	TRNT1
Positive Regulation of Inositol Phosphate Biosynthetic Process (GO:0060732)	1/7	0.0426071	0.188759	0	0	26.9241	84.9654	PTRH2
Regulation of Type 2 Mitophagy (GO:1905089)	1/7	0.0426071	0.188759	0	0	26.9241	84.9654	TOMM7
Purine Nucleotide Catabolic Process (GO:0006195)	1/7	0.0426071	0.188759	0	0	26.9241	84.9654	NUDT13
Porphyrin-Containing Compound Metabolic Process (GO:0006778)	1/7	0.0426071	0.188759	0	0	26.9241	84.9654	PPOX
Nucleobase-Containing Small Molecule Interconversion (GO:0015949)	1/7	0.0426071	0.188759	0	0	26.9241	84.9654	NUDT13
Monocarboxylic Acid Metabolic Process (GO:0032787)	3/127	0.0445507	0.192663	0	0	3.94935	12.2869	PANK2;THEM4;SLC25A42
RNA Modification (GO:0009451)	2/55	0.0457492	0.192663	0	0	6.13146	18.913	TRMU;TRIT1
Dicarboxylic Acid Metabolic Process (GO:0043648)	2/55	0.0457492	0.192663	0	0	6.13146	18.913	MTHFD2L;SLC25A32
Nucleoside Triphosphate Metabolic Process (GO:0009141)	1/8	0.048545	0.192663	0	0	23.0767	69.813	NME2
AMP Biosynthetic Process (GO:0006167)	1/8	0.048545	0.192663	0	0	23.0767	69.813	NUDT2
Protein Catabolic Process in the Vacuole (GO:0007039)	1/8	0.048545	0.192663	0	0	23.0767	69.813	TCIRG1
Regulation of Epidermis Development (GO:0045682)	1/8	0.048545	0.192663	0	0	23.0767	69.813	NME2
Mitochondrial tRNA Modification (GO:0070900)	1/8	0.048545	0.192663	0	0	23.0767	69.813	TRIT1
Intracellular Triglyceride Homeostasis (GO:0035356)	1/8	0.048545	0.192663	0	0	23.0767	69.813	FUNDC2
Bone Resorption (GO:0045453)	1/8	0.048545	0.192663	0	0	23.0767	69.813	PTRH2
Regulation of Transmembrane Transporter Activity (GO:0022898)	1/9	0.0544464	0.205387	0	0	20.1911	58.7669	BCL2
Mitochondrial Respirasome Assembly (GO:0097250)	1/9	0.0544464	0.205387	0	0	20.1911	58.7669	COX7A2L
SNARE Complex Assembly (GO:0035493)	1/9	0.0544464	0.205387	0	0	20.1911	58.7669	VAMP1
[2Fe-2S] Cluster Assembly (GO:0044571)	1/9	0.0544464	0.205387	0	0	20.1911	58.7669	HSCB
Coenzyme A Biosynthetic Process (GO:0015937)	1/9	0.0544464	0.205387	0	0	20.1911	58.7669	PANK2
Apoptotic Process (GO:0006915)	4/232	0.0565061	0.211067	0	0	2.87251	8.2539	FAM162A;BCL2;NUDT2;GLRX2
One-Carbon Metabolic Process (GO:0006730)	1/10	0.0603114	0.214754	0	0	17.9467	50.3985	MTHFD2L
tRNA Threonylcarbamoyladenosine Metabolic Process (GO:0070525)	1/10	0.0603114	0.214754	0	0	17.9467	50.3985	TRIT1
Tetrahydrofolate Metabolic Process (GO:0046653)	1/10	0.0603114	0.214754	0	0	17.9467	50.3985	MTHFD2L
Glycerol Metabolic Process (GO:0006071)	1/10	0.0603114	0.214754	0	0	17.9467	50.3985	COQ2
Copper Ion Transport (GO:0006825)	1/10	0.0603114	0.214754	0	0	17.9467	50.3985	COX17
AMP Metabolic Process (GO:0046033)	1/11	0.0661404	0.221048	0	0	16.1512	43.8663	NUDT2
Purine Ribonucleoside Monophosphate Biosynthetic Process (GO:0009168)	1/11	0.0661404	0.221048	0	0	16.1512	43.8663	NUDT2
Purine Ribonucleoside Triphosphate Biosynthetic Process (GO:0009206)	1/11	0.0661404	0.221048	0	0	16.1512	43.8663	NUDT2
Positive Regulation of Oxidoreductase Activity (GO:0051353)	1/11	0.0661404	0.221048	0	0	16.1512	43.8663	COX17
Positive Regulation of DNA-templated DNA Replication (GO:2000105)	1/11	0.0661404	0.221048	0	0	16.1512	43.8663	SSBP1
Regulation of Mitochondrial Depolarization (GO:0051900)	1/11	0.0661404	0.221048	0	0	16.1512	43.8663	BCL2
Regulation of Cell Activation (GO:0050865)	1/11	0.0661404	0.221048	0	0	16.1512	43.8663	FUNDC2
tRNA Modification (GO:0006400)	2/71	0.0718626	0.230308	0	0	4.70587	12.3905	TRMU;TRIT1
Mitochondrial Respiratory Chain Complex III Assembly (GO:0034551)	1/12	0.0719335	0.230308	0	0	14.6822	38.6437	TTC19
Regulation of Ketone Metabolic Process (GO:0010565)	1/12	0.0719335	0.230308	0	0	14.6822	38.6437	PANK2
Respiratory Chain Complex III Assembly (GO:0017062)	1/12	0.0719335	0.230308	0	0	14.6822	38.6437	TTC19
cAMP Metabolic Process (GO:0046058)	1/12	0.0719335	0.230308	0	0	14.6822	38.6437	PTRH2
Positive Regulation of Glycogen Biosynthetic Process (GO:0045725)	1/13	0.077691	0.242625	0	0	13.458	34.3854	PTRH2
Response to Iron Ion (GO:0010039)	1/13	0.077691	0.242625	0	0	13.458	34.3854	BCL2
Embryonic Hemopoiesis (GO:0035162)	1/13	0.077691	0.242625	0	0	13.458	34.3854	HSCB
Extrinsic Apoptotic Signaling Pathway in Absence of Ligand (GO:0097192)	1/14	0.083413	0.256293	0	0	12.4221	30.856	BCL2
Coenzyme A Metabolic Process (GO:0015936)	1/14	0.083413	0.256293	0	0	12.4221	30.856	PANK2
Positive Regulation of Glycogen Metabolic Process (GO:0070875)	1/15	0.0890998	0.267299	0	0	11.5343	27.8898	PTRH2
Positive Regulation of Mitochondrial Translation (GO:0070131)	1/15	0.0890998	0.267299	0	0	11.5343	27.8898	RMND1
Centromere Complex Assembly (GO:0034508)	1/15	0.0890998	0.267299	0	0	11.5343	27.8898	HJURP
ATP Transport (GO:0015867)	1/16	0.0947516	0.271431	0	0	10.7648	25.3671	SLC25A42
tRNA Wobble Uridine Modification (GO:0002098)	1/16	0.0947516	0.271431	0	0	10.7648	25.3671	TRMU
Positive Regulation of Keratinocyte Differentiation (GO:0045618)	1/16	0.0947516	0.271431	0	0	10.7648	25.3671	NME2
Negative Regulation of Intrinsic Apoptotic Signaling Pathway by P53 Class Mediator (GO:1902254)	1/16	0.0947516	0.271431	0	0	10.7648	25.3671	BCL2
Ubiquinone Metabolic Process (GO:0006743)	1/16	0.0947516	0.271431	0	0	10.7648	25.3671	COQ2
Branched-Chain Amino Acid Metabolic Process (GO:0009081)	1/16	0.0947516	0.271431	0	0	10.7648	25.3671	BCKDHB
Ribosomal Small Subunit Biogenesis (GO:0042274)	2/85	0.0977209	0.277105	0	0	3.90934	9.09172	RPS15A;RPS8
Release of Cytochrome C From Mitochondria (GO:0001836)	1/17	0.100369	0.277105	0	0	10.0915	23.1993	BCL2
Amino Acid Catabolic Process (GO:0009063)	1/17	0.100369	0.277105	0	0	10.0915	23.1993	BCKDHB
Negative Regulation of Anoikis (GO:2000811)	1/17	0.100369	0.277105	0	0	10.0915	23.1993	PTRH2
Electron Transport Chain (GO:0022900)	1/17	0.100369	0.277105	0	0	10.0915	23.1993	NDOR1
Branched-Chain Amino Acid Catabolic Process (GO:0009083)	1/18	0.105951	0.288338	0	0	9.49737	21.3195	BCKDHB
Nucleobase-Containing Small Molecule Metabolic Process (GO:0055086)	1/18	0.105951	0.288338	0	0	9.49737	21.3195	NUDT13
Positive Regulation of Mitophagy (GO:1901526)	1/19	0.111499	0.297071	0	0	8.96929	19.6763	TOMM7
Heme Biosynthetic Process (GO:0006783)	1/19	0.111499	0.297071	0	0	8.96929	19.6763	PPOX
Positive Regulation of Alcohol Biosynthetic Process (GO:1902932)	1/19	0.111499	0.297071	0	0	8.96929	19.6763	PTRH2
Lysosomal Lumen Acidification (GO:0007042)	1/20	0.117013	0.303279	0	0	8.49679	18.2296	TCIRG1
Positive Regulation of Ion Transmembrane Transporter Activity (GO:0032414)	1/20	0.117013	0.303279	0	0	8.49679	18.2296	COX17
Regulation of Fatty Acid Metabolic Process (GO:0019217)	1/20	0.117013	0.303279	0	0	8.49679	18.2296	PANK2
Positive Regulation of Release of Cytochrome C From Mitochondria (GO:0090200)	1/20	0.117013	0.303279	0	0	8.49679	18.2296	FAM162A
NADP Metabolic Process (GO:0006739)	1/21	0.122493	0.309072	0	0	8.07154	16.9478	NUDT13
Porphyrin-Containing Compound Biosynthetic Process (GO:0006779)	1/21	0.122493	0.309072	0	0	8.07154	16.9478	PPOX
Positive Regulation of Epidermal Cell Differentiation (GO:0045606)	1/21	0.122493	0.309072	0	0	8.07154	16.9478	NME2
Endoplasmic Reticulum Calcium Ion Homeostasis (GO:0032469)	1/21	0.122493	0.309072	0	0	8.07154	16.9478	BCL2
rRNA Metabolic Process (GO:0016072)	2/98	0.123678	0.310009	0	0	3.37773	7.05971	RPL35A;RPL27
Regulation of Steroid Metabolic Process (GO:0019218)	1/22	0.127939	0.318594	0	0	7.6868	15.8056	PANK2
Purine Ribonucleotide Transport (GO:0015868)	1/23	0.133352	0.319149	0	0	7.33703	14.7824	SLC25A42
Positive Regulation of Phosphate Metabolic Process (GO:0045937)	1/23	0.133352	0.319149	0	0	7.33703	14.7824	PTRH2
Regulation of Mitochondrial Translation (GO:0070129)	1/23	0.133352	0.319149	0	0	7.33703	14.7824	RMND1
ATP Biosynthetic Process (GO:0006754)	1/24	0.138731	0.319149	0	0	7.01767	13.8614	NUDT2
Negative Regulation of Extrinsic Apoptotic Signaling Pathway in Absence of Ligand (GO:2001240)	1/24	0.138731	0.319149	0	0	7.01767	13.8614	BCL2
Tricarboxylic Acid Cycle (GO:0006099)	1/24	0.138731	0.319149	0	0	7.01767	13.8614	SDHAF2
Purine-Containing Compound Biosynthetic Process (GO:0072522)	1/24	0.138731	0.319149	0	0	7.01767	13.8614	PANK2
Mitochondrial RNA Metabolic Process (GO:0000959)	1/24	0.138731	0.319149	0	0	7.01767	13.8614	EARS2
Mitochondrial Cytochrome C Oxidase Assembly (GO:0033617)	1/24	0.138731	0.319149	0	0	7.01767	13.8614	COX17
Adenine Nucleotide Transport (GO:0051503)	1/24	0.138731	0.319149	0	0	7.01767	13.8614	SLC25A42
Negative Regulation of Signal Transduction in Absence of Ligand (GO:1901099)	1/24	0.138731	0.319149	0	0	7.01767	13.8614	BCL2
Carboxylic Acid Catabolic Process (GO:0046395)	1/25	0.144078	0.319149	0	0	6.72493	13.0289	BCKDHB
Cardiac Conduction System Development (GO:0003161)	1/25	0.144078	0.319149	0	0	6.72493	13.0289	SLC25A37
Negative Regulation of Intrinsic Apoptotic Signaling Pathway in Response to DNA Damage (GO:1902230)	1/25	0.144078	0.319149	0	0	6.72493	13.0289	BCL2
Pigment Biosynthetic Process (GO:0046148)	1/25	0.144078	0.319149	0	0	6.72493	13.0289	PPOX
Positive Regulation of D-glucose Import (GO:0046326)	1/25	0.144078	0.319149	0	0	6.72493	13.0289	PTRH2
Response to Purine-Containing Compound (GO:0014074)	1/25	0.144078	0.319149	0	0	6.72493	13.0289	NDUFS4
Amino Acid Metabolic Process (GO:0006520)	1/25	0.144078	0.319149	0	0	6.72493	13.0289	PTS
Lipid Translocation (GO:0034204)	1/25	0.144078	0.319149	0	0	6.72493	13.0289	ATP10D
rRNA Processing (GO:0006364)	2/110	0.148919	0.325246	0	0	3.00061	5.71422	RPL35A;RPL27
Regulation of Glycogen Biosynthetic Process (GO:0005979)	1/26	0.149391	0.325246	0	0	6.45561	12.2733	PTRH2
NADH Metabolic Process (GO:0006734)	1/26	0.149391	0.325246	0	0	6.45561	12.2733	NUDT13
Maturation of SSU-rRNA Frm Tricistronic rRNA Trnscpt (GO:0000462)	1/27	0.154672	0.331067	0	0	6.207	11.5851	RPS8
Respiratory Chain Complex IV Assembly (GO:0008535)	1/27	0.154672	0.331067	0	0	6.207	11.5851	COX17
Regulation of Lysosomal Lumen pH (GO:0035751)	1/27	0.154672	0.331067	0	0	6.207	11.5851	TCIRG1
Intrinsic Apoptotic Signaling Pathway (GO:0097193)	2/115	0.159724	0.338497	0	0	2.86711	5.25916	BCL2;CYCS
Regulation of Extrinsic Apoptotic Signaling Pathway in Absence of Ligand (GO:2001239)	1/28	0.15992	0.338497	0	0	5.97681	10.956	BCL2
Positive Regulation of Protein Targeting to Mitochondrion (GO:1903955)	1/29	0.165136	0.342843	0	0	5.76307	10.3792	TOMM7
Regulation of Platelet Activation (GO:0010543)	1/29	0.165136	0.342843	0	0	5.76307	10.3792	FUNDC2
Regulation of Transmembrane Transport (GO:0034762)	1/30	0.170319	0.342843	0	0	5.56406	9.84883	BCL2
Regulation of Keratinocyte Differentiation (GO:0045616)	1/30	0.170319	0.342843	0	0	5.56406	9.84883	NME2
Positive Regulation of Catalytic Activity (GO:0043085)	1/30	0.170319	0.342843	0	0	5.56406	9.84883	SSBP1
Intrinsic Apoptotic Signaling Pathway in Response to Endoplasmic Reticulum Stress (GO:0070059)	1/30	0.170319	0.342843	0	0	5.56406	9.84883	BCL2
Cellular Response to Oxidative Stress (GO:0034599)	2/121	0.172874	0.342843	0	0	2.72172	4.77715	NUDT2;MPV17
Transition Metal Ion Transport (GO:0000041)	1/31	0.175471	0.342843	0	0	5.37832	9.35979	COX17
Phosphatidic Acid Biosynthetic Process (GO:0006654)	1/31	0.175471	0.342843	0	0	5.37832	9.35979	ACP6
Vacuolar Acidification (GO:0007035)	1/31	0.175471	0.342843	0	0	5.37832	9.35979	TCIRG1
Positive Regulation of ATP-dependent Activity (GO:0032781)	1/31	0.175471	0.342843	0	0	5.37832	9.35979	SSBP1
Positive Regulation of D-glucose Transmembrane Transport (GO:0010828)	1/31	0.175471	0.342843	0	0	5.37832	9.35979	PTRH2
acyl-CoA Metabolic Process (GO:0006637)	1/31	0.175471	0.342843	0	0	5.37832	9.35979	MCEE
Intracellular pH Reduction (GO:0051452)	1/31	0.175471	0.342843	0	0	5.37832	9.35979	TCIRG1
Regulation of Protein Modification Process (GO:0031399)	1/31	0.175471	0.342843	0	0	5.37832	9.35979	NDUFS4
Extrinsic Apoptotic Signaling Pathway via Death Domain Receptors (GO:0008625)	1/32	0.180591	0.345755	0	0	5.20456	8.90772	BCL2
Pyridine Nucleotide Catabolic Process (GO:0019364)	1/32	0.180591	0.345755	0	0	5.20456	8.90772	NUDT13
Mitochondrial Membrane Organization (GO:0007006)	1/32	0.180591	0.345755	0	0	5.20456	8.90772	BCL2
Positive Regulation of Establishment of Protein Localization to Mitochondrion (GO:1903749)	1/32	0.180591	0.345755	0	0	5.20456	8.90772	TOMM7
Positive Regulation of Cell Population Proliferation (GO:0008284)	5/484	0.182254	0.346784	0	0	1.70146	2.89649	RPS15A;COX17;BCL2;NME2;TCIRG1
B Cell Receptor Signaling Pathway (GO:0050853)	1/33	0.18568	0.346784	0	0	5.04167	8.48882	BCL2
Regulation of Small Molecule Metabolic Process (GO:0062012)	1/33	0.18568	0.346784	0	0	5.04167	8.48882	PANK2
Rescue of Stalled Ribosome (GO:0072344)	1/33	0.18568	0.346784	0	0	5.04167	8.48882	TRNT1
Heme Metabolic Process (GO:0042168)	1/33	0.18568	0.346784	0	0	5.04167	8.48882	PPOX
Triglyceride Homeostasis (GO:0070328)	1/34	0.190737	0.35277	0	0	4.88864	8.0998	FUNDC2
Positive Regulation of Carbohydrate Metabolic Process (GO:0045913)	1/34	0.190737	0.35277	0	0	4.88864	8.0998	PTRH2
Phospholipid Translocation (GO:0045332)	1/35	0.195763	0.356869	0	0	4.74462	7.73778	ATP10D
Regulation of Mitochondrial Membrane Potential (GO:0051881)	1/35	0.195763	0.356869	0	0	4.74462	7.73778	BCL2
Skeletal Muscle Organ Development (GO:0060538)	1/35	0.195763	0.356869	0	0	4.74462	7.73778	SLC25A37
Protein Localization (GO:0008104)	4/371	0.19889	0.357424	0	0	1.77193	2.86168	AKAP10;GRPEL2;RAB24;DNAJC15
tRNA Methylation (GO:0030488)	1/36	0.200758	0.357424	0	0	4.60883	7.4002	TRMU
Negative Regulation of Epithelial to Mesenchymal Transition (GO:0010719)	1/36	0.200758	0.357424	0	0	4.60883	7.4002	SDHAF2
Phosphatidic Acid Metabolic Process (GO:0046473)	1/36	0.200758	0.357424	0	0	4.60883	7.4002	ACP6
Regulation of D-glucose Import (GO:0046324)	1/36	0.200758	0.357424	0	0	4.60883	7.4002	PTRH2
Regulation of Release of Cytochrome C From Mitochondria (GO:0090199)	1/37	0.205722	0.361198	0	0	4.48058	7.08483	FAM162A
Regulation of Cellular Component Biogenesis (GO:0044087)	1/37	0.205722	0.361198	0	0	4.48058	7.08483	HJURP
Nucleobase-Containing Compound Metabolic Process (GO:0006139)	1/37	0.205722	0.361198	0	0	4.48058	7.08483	NUDT2
Maturation of SSU-rRNA (GO:0030490)	1/38	0.210655	0.36153	0	0	4.35926	6.78969	RPS8
Purine Nucleotide Metabolic Process (GO:0006163)	1/38	0.210655	0.36153	0	0	4.35926	6.78969	NUDT13
Glutathione Metabolic Process (GO:0006749)	1/38	0.210655	0.36153	0	0	4.35926	6.78969	GLRX2
Positive Regulation of Bone Mineralization (GO:0030501)	1/38	0.210655	0.36153	0	0	4.35926	6.78969	PTRH2
Striated Muscle Tissue Development (GO:0014706)	1/38	0.210655	0.36153	0	0	4.35926	6.78969	SLC25A37
Regulation of Metal Ion Transport (GO:0010959)	1/39	0.215559	0.368286	0	0	4.24433	6.51302	BCL2
Regulation of DNA Binding (GO:0051101)	1/40	0.220432	0.371613	0	0	4.13529	6.25325	HJURP
Regulation of Apoptotic Signaling Pathway (GO:2001233)	1/40	0.220432	0.371613	0	0	4.13529	6.25325	BCL2
Regulation of Protein Targeting to Mitochondrion (GO:1903214)	1/40	0.220432	0.371613	0	0	4.13529	6.25325	TOMM7
Monoatomic Cation Transport (GO:0006812)	1/41	0.225275	0.378104	0	0	4.03171	6.009	ATP10D
Positive Regulation of Ossification (GO:0045778)	1/42	0.230088	0.381146	0	0	3.93317	5.77899	PTRH2
Response to cAMP (GO:0051591)	1/42	0.230088	0.381146	0	0	3.93317	5.77899	NDUFS4
Skeletal Muscle Tissue Development (GO:0007519)	1/42	0.230088	0.381146	0	0	3.93317	5.77899	SLC25A37
Positive Regulation of Biomineral Tissue Development (GO:0070169)	1/43	0.234871	0.387385	0	0	3.83933	5.56211	PTRH2
Phosphate-Containing Compound Metabolic Process (GO:0006796)	2/150	0.238322	0.388499	0	0	2.1852	3.13387	PANK2;ACP6
Organelle Disassembly (GO:1903008)	1/44	0.239625	0.388499	0	0	3.74986	5.35734	MTIF2
Bone Development (GO:0060348)	1/44	0.239625	0.388499	0	0	3.74986	5.35734	MRPL13
Substantia Nigra Development (GO:0021762)	1/44	0.239625	0.388499	0	0	3.74986	5.35734	COX6B1
Purine Ribonucleotide Biosynthetic Process (GO:0009152)	1/45	0.24435	0.392816	0	0	3.66445	5.16377	NUDT2
Regulation of B Cell Proliferation (GO:0030888)	1/45	0.24435	0.392816	0	0	3.66445	5.16377	BCL2
Regulation of Intrinsic Apoptotic Signaling Pathway (GO:2001242)	1/46	0.249046	0.397014	0	0	3.58284	4.98057	BCL2
- Reg of Phosphatidylinositol 3-Kinase/Prot Kinase B Signal Transduction (GO:0051898)	1/46	0.249046	0.397014	0	0	3.58284	4.98057	THEM4
Cellular Defense Response (GO:0006968)	1/47	0.253712	0.401097	0	0	3.50477	4.80698	TCIRG1
Ribosomal Large Subunit Biogenesis (GO:0042273)	1/47	0.253712	0.401097	0	0	3.50477	4.80698	RPL35A
Erythrocyte Differentiation (GO:0030218)	1/48	0.25835	0.406741	0	0	3.43003	4.64234	HSCB
Skeletal System Development (GO:0001501)	2/160	0.261264	0.408929	0	0	2.04586	2.746	PTRH2;MRPL13
Translational Elongation (GO:0006414)	1/49	0.26296	0.408929	0	0	3.3584	4.486	TRNT1
RNA 3'-End Processing (GO:0031123)	1/49	0.26296	0.408929	0	0	3.3584	4.486	TRNT1
Central Nervous System Development (GO:0007417)	3/288	0.26491	0.410288	0	0	1.70431	2.26394	COX7B;NDUFS4;PTS
Cardiac Muscle Tissue Development (GO:0048738)	1/51	0.272093	0.41467	0	0	3.22374	4.19606	SLC25A37
Proton Transmembrane Transport (GO:1902600)	1/51	0.272093	0.41467	0	0	3.22374	4.19606	TCIRG1
Regulation of Lipid Metabolic Process (GO:0019216)	1/51	0.272093	0.41467	0	0	3.22374	4.19606	PANK2
Nicotinamide Nucleotide Metabolic Process (GO:0046496)	1/51	0.272093	0.41467	0	0	3.22374	4.19606	NUDT13
Intrinsic Apoptotic Signaling Pathway in Response to DNA Damage (GO:0008630)	1/52	0.276618	0.419886	0	0	3.16037	4.06145	BCL2
DNA-templated DNA Replication (GO:0006261)	1/55	0.290025	0.436756	0	0	2.98434	3.69399	SSBP1
Regulation of Metabolic Process (GO:0019222)	1/55	0.290025	0.436756	0	0	2.98434	3.69399	MPV17
Sulfur Compound Biosynthetic Process (GO:0044272)	1/56	0.294439	0.441658	0	0	2.92993	3.58239	PANK2
Protein Transport (GO:0015031)	3/308	0.298585	0.446121	0	0	1.59092	1.92295	GRPEL2;RAB24;DNAJC15
Purine Ribonucleotide Metabolic Process (GO:0009150)	1/58	0.303185	0.447727	0	0	2.82684	3.37359	PTRH2
Intracellular Iron Ion Homeostasis (GO:0006879)	1/58	0.303185	0.447727	0	0	2.82684	3.37359	BOLA1
Regulation of Calcium Ion Transport (GO:0051924)	1/58	0.303185	0.447727	0	0	2.82684	3.37359	BCL2
Positive Regulation of Apoptotic Process (GO:0043065)	3/313	0.307052	0.44832	0	0	1.56486	1.84769	FAM162A;PTRH2;BCL2
Protein Homotetramerization (GO:0051289)	1/59	0.307518	0.44832	0	0	2.77796	3.27584	SSBP1
Regulation of Bone Mineralization (GO:0030500)	1/59	0.307518	0.44832	0	0	2.77796	3.27584	PTRH2
Negative Regulation of Intrinsic Apoptotic Signaling Pathway (GO:2001243)	1/60	0.311824	0.44832	0	0	2.73074	3.18218	BCL2
Fatty Acid Catabolic Process (GO:0009062)	1/60	0.311824	0.44832	0	0	2.73074	3.18218	MCEE
Response to Reactive Oxygen Species (GO:0000302)	1/60	0.311824	0.44832	0	0	2.73074	3.18218	MPV17
Positive Regulation of Cell Cycle (GO:0045787)	1/60	0.311824	0.44832	0	0	2.73074	3.18218	RPS15A
Regulation of Reactive Oxygen Species Metabolic Process (GO:2000377)	1/61	0.316103	0.448735	0	0	2.68509	3.09239	MPV17
Phospholipid Transport (GO:0015914)	1/61	0.316103	0.448735	0	0	2.68509	3.09239	ATP10D
Autophagy of Mitochondrion (GO:0000422)	1/61	0.316103	0.448735	0	0	2.68509	3.09239	FUNDC2
ATP Metabolic Process (GO:0046034)	1/62	0.320357	0.448735	0	0	2.64094	3.00624	NUDT2
Organic Cation Transport (GO:0015695)	1/62	0.320357	0.448735	0	0	2.64094	3.00624	SLC25A42
Mitotic Cytokinesis (GO:0000281)	1/62	0.320357	0.448735	0	0	2.64094	3.00624	TTC19
Regulation of Phagocytosis (GO:0050764)	1/62	0.320357	0.448735	0	0	2.64094	3.00624	LETMD1
Regulation of Endocytosis (GO:0030100)	1/65	0.332959	0.459628	0	0	2.51677	2.76778	LETMD1
Glycerophospholipid Metabolic Process (GO:0006650)	1/65	0.332959	0.459628	0	0	2.51677	2.76778	ACP6
Negative Regulation of Autophagy (GO:0010507)	1/65	0.332959	0.459628	0	0	2.51677	2.76778	BCL2
Regulation of Phosphorylation (GO:0042325)	1/65	0.332959	0.459628	0	0	2.51677	2.76778	NDUFS4
Protein-Containing Complex Disassembly (GO:0032984)	1/66	0.337108	0.463676	0	0	2.47792	2.69437	HEMK1
Extrinsic Apoptotic Signaling Pathway (GO:0097191)	1/68	0.34533	0.471579	0	0	2.40371	2.55576	BCL2
Regulation of Cell Communication (GO:0010646)	1/68	0.34533	0.471579	0	0	2.40371	2.55576	GLRX2
Regulation of Translational Initiation (GO:0006446)	1/69	0.349403	0.473745	0	0	2.36824	2.49028	MTIF2
Phospholipid Metabolic Process (GO:0006644)	1/69	0.349403	0.473745	0	0	2.36824	2.49028	ACP6
Amide Biosynthetic Process (GO:0043604)	1/70	0.35345	0.477534	0	0	2.3338	2.42719	PANK2
Regulation of Translation (GO:0006417)	2/201	0.35471	0.477543	0	0	1.62097	1.68006	MTIF2;MRPL13
Cellular Response to Reactive Oxygen Species (GO:0034614)	1/71	0.357473	0.479568	0	0	2.30035	2.36636	MPV17
Negative Regulation of Extrinsic Apoptotic Signaling Pathway (GO:2001237)	1/72	0.361471	0.483229	0	0	2.26783	2.30769	BCL2
DNA Replication (GO:0006260)	1/73	0.365444	0.486833	0	0	2.23622	2.25108	SSBP1
Negative Regulation of Apoptotic Signaling Pathway (GO:2001234)	1/74	0.369393	0.490378	0	0	2.20548	2.19643	BCL2
Positive Regulation of Lymphocyte Proliferation (GO:0050671)	1/77	0.381093	0.50241	0	0	2.1181	2.04336	BCL2
Cellular Response to Hypoxia (GO:0071456)	1/77	0.381093	0.50241	0	0	2.1181	2.04336	FAM162A
Cellular Response to Decreased Oxygen Levels (GO:0036294)	1/78	0.384945	0.505738	0	0	2.09049	1.99569	FAM162A
Positive Regulation of Growth (GO:0045927)	1/79	0.388773	0.509012	0	0	2.06358	1.94959	BCL2
Negative Regulation of Neuron Apoptotic Process (GO:0043524)	1/81	0.396359	0.515402	0	0	2.01179	1.86178	BCL2
Positive Regulation of Organelle Organization (GO:0010638)	1/81	0.396359	0.515402	0	0	2.01179	1.86178	FAM162A
Protein Tetramerization (GO:0051262)	1/83	0.403851	0.523358	0	0	1.96252	1.77944	SSBP1
Cytoskeleton-Dependent Cytokinesis (GO:0061640)	1/84	0.407563	0.526378	0	0	1.93878	1.74017	TTC19
Integrin-Mediated Signaling Pathway (GO:0007229)	1/86	0.414917	0.534066	0	0	1.89297	1.6652	NME2
Protein Dephosphorylation (GO:0006470)	1/90	0.429356	0.550789	0	0	1.80753	1.52821	SDHAF2
Regulation of Epithelial to Mesenchymal Transition (GO:0010717)	1/91	0.43291	0.553485	0	0	1.78735	1.49642	SDHAF2
Regulation of Epithelial Cell Proliferation (GO:0050678)	1/93	0.439952	0.560607	0	0	1.74832	1.43553	NME2
B Cell Activation (GO:0042113)	1/96	0.450353	0.571948	0	0	1.69285	1.35043	BCL2
Positive Regulation of Programmed Cell Death (GO:0043068)	2/248	0.45633	0.577613	0	0	1.30814	1.02629	FAM162A;BCL2
Positive Regulation of Cold-Induced Thermogenesis (GO:0120162)	1/99	0.460562	0.58104	0	0	1.64078	1.27211	LETMD1
Cellular Response to Chemical Stress (GO:0062197)	1/100	0.463923	0.58143	0	0	1.62413	1.24739	NUDT2
Monoatomic Ion Transport (GO:0006811)	1/100	0.463923	0.58143	0	0	1.62413	1.24739	ATP10D
Negative Regulation of Translation (GO:0017148)	1/102	0.470583	0.587843	0	0	1.59181	1.19987	MRPL13
Regulation of Defense Response (GO:0031347)	1/103	0.473883	0.59003	0	0	1.57612	1.17704	LETMD1
Lipid Metabolic Process (GO:0006629)	2/259	0.478811	0.594224	0	0	1.25145	0.921631	ACP6;THEM4
Organic Anion Transport (GO:0015711)	1/105	0.48042	0.594286	0	0	1.54565	1.13311	SLC25A42
Protein Catabolic Process (GO:0030163)	1/107	0.486877	0.596463	0	0	1.51634	1.09137	TCIRG1
Dephosphorylation (GO:0016311)	1/107	0.486877	0.596463	0	0	1.51634	1.09137	SDHAF2
Positive Regulation of Cell Growth (GO:0030307)	1/107	0.486877	0.596463	0	0	1.51634	1.09137	BCL2
Positive Regulation of Translation (GO:0045727)	1/108	0.490075	0.598457	0	0	1.50209	1.07129	RMND1
Glycerophospholipid Biosynthetic Process (GO:0046474)	1/110	0.496413	0.60426	0	0	1.47438	1.03258	ACP6
Antigen Receptor-Mediated Signaling Pathway (GO:0050851)	1/114	0.508855	0.617432	0	0	1.4219	0.960626	BCL2
Regulation of DNA Metabolic Process (GO:0051052)	1/116	0.514961	0.622858	0	0	1.39703	0.927159	MPV17
Negative Regulation of Canonical Wnt Signaling Pathway (GO:0090090)	1/117	0.517986	0.624533	0	0	1.38492	0.911009	SDHAF2
Positive Regulation of Epithelial Cell Proliferation (GO:0050679)	1/118	0.520992	0.626176	0	0	1.37301	0.895232	NME2
Negative Regulation of Catabolic Process (GO:0009895)	1/120	0.526948	0.631344	0	0	1.3498	0.864752	BCL2
Response to Cytokine (GO:0034097)	1/123	0.535745	0.639872	0	0	1.31641	0.821564	BCL2
RNA Processing (GO:0006396)	2/291	0.540896	0.642415	0	0	1.11107	0.682782	RPL35A;RPL27
Positive Regulation of Cellular Process (GO:0048522)	4/622	0.541248	0.642415	0	0	1.03873	0.637652	RPS15A;COX17;BCL2;TCIRG1
Regulation of Protein-Containing Complex Assembly (GO:0043254)	1/126	0.54438	0.644127	0	0	1.28462	0.781185	HJURP
Negative Regulation of Intracellular Signal Transduction (GO:1902532)	2/297	0.551962	0.648449	0	0	1.08814	0.646654	BCL2;THEM4
Regulation of Neuron Apoptotic Process (GO:0043523)	1/129	0.552856	0.648449	0	0	1.25432	0.743382	BCL2
Regulation of RNA Biosynthetic Process (GO:2001141)	3/465	0.553139	0.648449	0	0	1.04186	0.616933	SLC25A37;NFXL1;GLRX2
Fatty Acid Metabolic Process (GO:0006631)	1/130	0.555646	0.64939	0	0	1.24453	0.731317	THEM4
DNA Metabolic Process (GO:0006259)	2/302	0.56104	0.651853	0	0	1.06973	0.618263	GLRX2;SSBP1
Regulation of Response to External Stimulus (GO:0032101)	1/132	0.561175	0.651853	0	0	1.22541	0.707946	LETMD1
Negative Regulation of Apoptotic Process (GO:0043066)	3/475	0.567628	0.657345	0	0	1.01926	0.577196	PTRH2;BCL2;NME2
Regulation of Protein Phosphorylation (GO:0001932)	1/137	0.5747	0.663518	0	0	1.18006	0.653641	NDUFS4
Intracellular Calcium Ion Homeostasis (GO:0006874)	1/140	0.582616	0.670625	0	0	1.15441	0.623644	BCL2
Protein Homooligomerization (GO:0051260)	1/143	0.590386	0.677521	0	0	1.12985	0.595408	SSBP1
Negative Regulation of Protein Metabolic Process (GO:0051248)	1/146	0.598012	0.682164	0	0	1.10631	0.568801	MRPL13
Negative Regulation of Wnt Signaling Pathway (GO:0030178)	1/146	0.598012	0.682164	0	0	1.10631	0.568801	SDHAF2
Positive Regulation of Metabolic Process (GO:0009893)	1/147	0.600523	0.682983	0	0	1.09867	0.560274	LETMD1
Regulation of Cold-Induced Thermogenesis (GO:0120161)	1/148	0.603018	0.683779	0	0	1.09115	0.55191	LETMD1
Adenylate Cyclase-Activating G Protein-Coupled Receptor Signaling Pathway (GO:0007189)	1/153	0.615263	0.695595	0	0	1.05499	0.512411	PTRH2
Regulation of Cellular Component Organization (GO:0051128)	1/159	0.629464	0.709544	0	0	1.01461	0.469651	HJURP
Macroautophagy (GO:0016236)	1/162	0.636369	0.715211	0	0	0.995556	0.449969	TCIRG1
Positive Regulation of Macromolecule Biosynthetic Process (GO:0010557)	2/355	0.649195	0.72748	0	0	0.906655	0.391695	SLC25A37;PTRH2
Regulation of Macromolecule Biosynthetic Process (GO:0010556)	1/170	0.654162	0.728759	0	0	0.948044	0.40235	PTRH2
Brain Development (GO:0007420)	1/170	0.654162	0.728759	0	0	0.948044	0.40235	NDUFS4
Negative Regulation of Gene Expression (GO:0010629)	2/364	0.662703	0.736122	0	0	0.883706	0.363582	PTRH2;MRPL13
Negative Regulation of Programmed Cell Death (GO:0043069)	2/382	0.688475	0.762526	0	0	0.84107	0.313952	BCL2;NME2
Regulation of Programmed Cell Death (GO:0043067)	1/195	0.704386	0.776286	0	0	0.824826	0.289043	NME2
Response to Endoplasmic Reticulum Stress (GO:0034976)	1/196	0.706236	0.776286	0	0	0.820555	0.285393	BCL2
Regulation of Cell Population Proliferation (GO:0042127)	4/769	0.707011	0.776286	0	0	0.832723	0.288713	RPS15A;COX17;BCL2;TCIRG1
Defense Response to Virus (GO:0051607)	1/198	0.709904	0.777222	0	0	0.812141	0.278261	BCL2
Negative Regulation of Macromolecule Biosynthetic Process (GO:0010558)	1/202	0.717103	0.778393	0	0	0.795818	0.264638	PTRH2
Positive Regulation of Protein Metabolic Process (GO:0051247)	1/202	0.717103	0.778393	0	0	0.795818	0.264638	SLC25A37
Adenylate Cyclase-Modulating G Protein-Coupled Receptor Signaling Pathway (GO:0007188)	1/202	0.717103	0.778393	0	0	0.795818	0.264638	PTRH2
Positive Regulation of Multicellular Organismal Process (GO:0051240)	2/407	0.721585	0.781034	0	0	0.78814	0.257174	NME2;LETMD1
Intracellular Monoatomic Cation Homeostasis (GO:0030003)	1/210	0.730973	0.788539	0	0	0.765045	0.239749	BOLA1
Regulation of Signal Transduction (GO:0009966)	1/211	0.732659	0.788539	0	0	0.761363	0.236841	GLRX2
Regulation of Canonical Wnt Signaling Pathway (GO:0060828)	1/216	0.740931	0.795196	0	0	0.743468	0.222927	SDHAF2
Regulation of Phosphatidylinositol 3-Kinase/Protein Kinase B Signal Transduction (GO:0051896)	1/219	0.745772	0.797609	0	0	0.733124	0.215051	THEM4
Negative Regulation of Cell Differentiation (GO:0045596)	1/220	0.747366	0.797609	0	0	0.72974	0.212501	SDHAF2
Regulation of Cell Growth (GO:0001558)	1/222	0.750523	0.798741	0	0	0.723062	0.207508	BCL2
Protein Polyubiquitination (GO:0000209)	1/228	0.759763	0.806323	0	0	0.703736	0.19335	BCL2
Regulation of Autophagy (GO:0010506)	1/230	0.762767	0.807262	0	0	0.697518	0.18889	BCL2
Negative Regulation of Multicellular Organismal Process (GO:0051241)	1/243	0.781404	0.824695	0	0	0.659612	0.162701	SDHAF2
Regulation of Inflammatory Response (GO:0050727)	1/249	0.789509	0.830947	0	0	0.643457	0.152077	LETMD1
Nervous System Development (GO:0007399)	2/480	0.801789	0.841547	0	0	0.665272	0.146965	COX7B;PTS
Regulation of Apoptotic Process (GO:0042981)	3/704	0.816618	0.854757	0	0	0.678193	0.137391	FAM162A;BCL2;NME2
Negative Regulation of Signal Transduction (GO:0009968)	1/277	0.82356	0.859661	0	0	0.577354	0.112075	BCL2
Phosphorylation (GO:0016310)	1/298	0.845458	0.880107	0	0	0.535956	0.0899748	PANK2
Monoatomic Cation Transmembrane Transport (GO:0098655)	1/304	0.851203	0.883674	0	0	0.525182	0.0846092	TCIRG1
Inorganic Cation Transmembrane Transport (GO:0098662)	1/307	0.853996	0.884164	0	0	0.519953	0.0820637	TCIRG1
Regulation of Cell Cycle (GO:0051726)	1/318	0.863798	0.891889	0	0	0.501629	0.0734464	RPS15A
Protein-Containing Complex Assembly (GO:0065003)	1/323	0.868036	0.893842	0	0	0.493713	0.0698716	VAMP1
Protein Ubiquitination (GO:0016567)	1/369	0.901367	0.925663	0	0	0.430983	0.0447544	BCL2
Cellular Response to Oxygen-Containing Compound (GO:1901701)	1/384	0.910313	0.932337	0	0	0.413785	0.038882	MPV17
Regulation of Gene Expression (GO:0010468)	4/1127	0.924135	0.943956	0	0	0.556634	0.0439166	SLC25A37;PTRH2;NFXL1;GLRX2
DNA Damage Response (GO:0006974)	1/421	0.929085	0.946474	0	0	0.376616	0.027702	BCL2
Organelle Organization (GO:0006996)	1/437	0.935942	0.950917	0	0	0.362497	0.023998	LETMD1
Protein Modification Process (GO:0036211)	1/545	0.967825	0.980108	0	0	0.288917	0.00944879	SDHAF2
Positive Regulation of RNA Biosynthetic Process (GO:1902680)	1/555	0.969818	0.980108	0	0	0.283555	0.00869006	NME2
Positive Regulation of Transcription by RNA Polymerase II (GO:0045944)	2/983	0.985887	0.993712	0	0	0.315753	0.00448785	PTRH2;NME2
Positive Regulation of DNA-templated Transcription (GO:0045893)	2/1274	0.997358	0.999946	0	0	0.239767	0.000634384	PTRH2;NME2
Regulation of DNA-templated Transcription (GO:0006355)	4/2139	0.999478	0.999946	0	0	0.276987	0.00014459	SLC25A37;NME2;NFXL1;GLRX2
Regulation of Transcription by RNA Polymerase II (GO:0006357)	3/2250	0.999946	0.999946	0	0	0.194518	1.04795e-05	SLC25A37;PTRH2;NME2

## Sheet: Reactome_Pathways_2024_mito_up_
Term	Overlap	P-value	Adjusted P-value	Old P-value	Old Adjusted P-value	Odds Ratio	Combined Score	Genes
Translation	32/302	1.35613e-30	2.72582e-28	0	0	25.2573	1737.02	MRPS17;RPL34;MRPS33;MRPS10;MRPL14;MTIF2;RPL10A;MRPL13;MRPL32;MRPL33;MRPL41;MRPL20;MRPL1;RPS15A;EARS2;PTCD3;MRPS24;RPS8;MRPS25;MARS2;MRPS21;RPL35A;MRPL47;MRPL48;HARS2;MRPL24;MRPS18C;WARS2;MRPL53;MRPL50;RPL27;CARS2
Mitochondrial Translation Initiation	21/91	1.14366e-27	1.14938e-25	0	0	57.6874	3578.67	MRPS17;PTCD3;MRPS24;MRPS25;MRPS33;MRPS10;MRPS21;MRPL47;MRPL14;MTIF2;MRPL48;MRPL13;MRPL24;MRPL32;MRPL33;MRPS18C;MRPL41;MRPL53;MRPL20;MRPL50;MRPL1
Mitochondrial Translation	21/97	5.01867e-27	3.36251e-25	0	0	53.117	3216.59	MRPS17;PTCD3;MRPS24;MRPS25;MRPS33;MRPS10;MRPS21;MRPL14;MRPL47;MTIF2;MRPL48;MRPL13;MRPL24;MRPL32;MRPS18C;MRPL33;MRPL41;MRPL20;MRPL53;MRPL50;MRPL1
Mitochondrial Translation Elongation	20/91	6.45138e-26	2.59346e-24	0	0	53.643	3111.45	MRPS17;PTCD3;MRPS24;MRPS25;MRPS33;MRPS10;MRPS21;MRPL47;MRPL14;MRPL48;MRPL13;MRPL24;MRPL32;MRPL33;MRPS18C;MRPL41;MRPL53;MRPL20;MRPL50;MRPL1
Mitochondrial Translation Termination	20/91	6.45138e-26	2.59346e-24	0	0	53.643	3111.45	MRPS17;PTCD3;MRPS24;MRPS25;MRPS33;MRPS10;MRPS21;MRPL47;MRPL14;MRPL48;MRPL13;MRPL24;MRPL32;MRPL33;MRPS18C;MRPL41;MRPL53;MRPL20;MRPL50;MRPL1
Respiratory Electron Transport	21/158	2.69004e-22	9.01164e-21	0	0	29.3756	1459.01	NDUFB9;COX7B;NDUFA7;NDUFB6;NDUFB5;NDUFA4;NDUFB4;CMC1;COX17;NDUFB2;HSCB;COX5B;COX6C;COX7C;TTC19;UQCRH;FOXRED1;COX6B1;COX7A2L;NDUFS4;CYCS
Aerobic Respiration and Respiratory Electron Transport	22/260	5.62715e-19	1.6158e-17	0	0	17.7968	747.85	NDUFB9;COX7B;NDUFA7;NDUFB6;NDUFB5;NDUFA4;NDUFB4;CMC1;COX17;NDUFB2;HSCB;COX5B;COX6C;COX7C;TTC19;UQCRH;FOXRED1;COX6B1;COX7A2L;SDHAF2;NDUFS4;CYCS
Metabolism	50/2181	1.91469e-17	4.81066e-16	0	0	5.6264	216.585	PANK2;COX7B;RPL34;HSCB;RPL10A;COX7C;DHTKD1;MCEE;ACP6;SLC25A42;NUDT13;PSTK;RPS8;SECISBP2;CMC1;BCKDHB;NME2;COX6B1;COX7A2L;SDHAF2;MTHFD2L;NDUFS4;RPL27;NDUFB9;NDUFB6;NDUFB5;NDUFB4;COX17;NDUFB2;PPOX;COX5B;UQCRH;PTS;FOXRED1;DGUOK;NDOR1;RPS15A;SLC25A28;THEM4;NDUFA7;NDUFA4;RPL35A;MTHFS;COX6C;TTC19;SLC25A37;COQ2;STAR;CYCS;SLC25A32
Metabolism of Proteins	41/2067	5.37838e-12	1.20117e-10	0	0	4.35216	112.933	MRPS17;NDUFB6;RPL34;MRPS33;TIMM9;MRPS10;MRPL14;MTIF2;TIMM10;RPL10A;COX5B;TOMM20;MRPL13;MRPL32;MRPL33;MRPL41;MRPL20;MRPL1;RPS15A;RAB24;EARS2;PTCD3;MRPS24;RPS8;MRPS25;MARS2;MRPS21;RPL35A;MRPL47;MRPL48;HARS2;MRPL24;MRPS18C;WARS2;MRPL53;MRPL50;STAR;PTRH2;RPL27;SSBP1;CARS2
Complex IV Assembly	9/48	1.37963e-11	2.77305e-10	0	0	39.8067	995.431	COX7B;COX7A2L;NDUFA4;COX17;CMC1;COX5B;COX6C;COX7C;COX6B1
Complex I Biogenesis	9/68	3.65457e-10	6.67789e-09	0	0	26.2864	571.199	NDUFB9;NDUFA7;NDUFB6;NDUFB5;NDUFB4;NDUFS4;NDUFB2;HSCB;FOXRED1
Cytoprotection by HMOX1	8/59	2.95761e-09	4.954e-08	0	0	26.8087	526.492	COX7B;COX7A2L;NDUFA4;CYCS;COX5B;COX6C;COX7C;COX6B1
Mitochondrial Protein Import	8/65	6.52675e-09	1.00914e-07	0	0	23.9794	451.949	COQ2;TIMM9;COX17;GRPEL2;TOMM7;HSCB;TIMM10;TOMM20
TP53 Regulates Metabolic Genes	8/86	6.1564e-08	8.83883e-07	0	0	17.5049	290.637	COX7B;COX7A2L;NDUFA4;CYCS;COX5B;COX6C;COX7C;COX6B1
Mitochondrial Protein Degradation	8/97	1.58429e-07	1.99419e-06	0	0	15.3328	240.081	STAR;NDUFB6;TIMM9;MRPS10;TIMM10;SSBP1;COX5B;MRPL32
Mitochondrial tRNA Aminoacylation	5/21	1.58741e-07	1.99419e-06	0	0	52.1534	816.513	MARS2;HARS2;CARS2;EARS2;WARS2
Selenocysteine Synthesis	8/98	1.71624e-07	2.0292e-06	0	0	15.1617	236.188	RPS15A;RPS8;RPL34;SECISBP2;RPL35A;RPL27;RPL10A;PSTK
Cellular Response to Chemical Stress	10/202	5.3099e-07	5.92939e-06	0	0	8.99306	129.936	COX7A2L;COX7B;NDUFA4;BCL2;NUDT2;CYCS;COX5B;COX6C;COX7C;COX6B1
Protein Localization	9/164	8.52797e-07	9.0217e-06	0	0	9.95731	139.151	COQ2;TIMM9;COX17;GRPEL2;TOMM7;MPV17;HSCB;TIMM10;TOMM20
Selenoamino Acid Metabolism	8/122	9.2786e-07	9.325e-06	0	0	11.9552	166.063	RPS15A;RPS8;RPL34;SECISBP2;RPL35A;RPL27;RPL10A;PSTK
tRNA Aminoacylation	5/42	5.98002e-06	5.72374e-05	0	0	22.529	270.958	MARS2;HARS2;CARS2;EARS2;WARS2
Cellular Responses to Stress	17/787	7.32803e-06	6.69516e-05	0	0	3.94225	46.6124	COX7B;RPS8;NDUFA4;RPL34;NUDT2;RPL35A;TCIRG1;RPL10A;COX5B;COX6C;COX7C;COX6B1;COX7A2L;RPS15A;BCL2;CYCS;RPL27
Peptide Chain Elongation	6/94	2.62298e-05	0.000229226	0	0	11.4337	120.61	RPS15A;RPS8;RPL34;RPL35A;RPL27;RPL10A
Eukaryotic Translation Termination	6/98	3.32331e-05	0.000272118	0	0	10.9344	112.755	RPS15A;RPS8;RPL34;RPL35A;RPL27;RPL10A
Cellular Responses to Stimuli	17/887	3.40064e-05	0.000272118	0	0	3.47086	35.7115	COX7B;RPS8;NDUFA4;RPL34;NUDT2;RPL35A;TCIRG1;RPL10A;COX5B;COX6C;COX7C;COX6B1;COX7A2L;RPS15A;BCL2;CYCS;RPL27
Eukaryotic Translation Elongation	6/99	3.51993e-05	0.000272118	0	0	10.8163	110.916	RPS15A;RPS8;RPL34;RPL35A;RPL27;RPL10A
Nonsense Mediated Decay (NMD) Independent of the Exon Junction Complex (EJC)	6/100	3.72579e-05	0.000277364	0	0	10.7007	109.122	RPS15A;RPS8;RPL34;RPL35A;RPL27;RPL10A
Viral mRNA Translation	6/102	4.16647e-05	0.000299093	0	0	10.4767	105.666	RPS15A;RPS8;RPL34;RPL35A;RPL27;RPL10A
Response of EIF2AK4 (GCN2) to Amino Acid Deficiency	6/106	5.1731e-05	0.000346598	0	0	10.0556	99.2432	RPS15A;RPS8;RPL34;RPL35A;RPL27;RPL10A
Formation of a Pool of Free 40S Subunits	6/106	5.1731e-05	0.000346598	0	0	10.0556	99.2432	RPS15A;RPS8;RPL34;RPL35A;RPL27;RPL10A
Mitochondrial Iron-Sulfur Cluster Biogenesis	3/13	6.35737e-05	0.000412204	0	0	49.2545	475.962	SLC25A37;SLC25A28;HSCB
Cellular Response to Starvation	7/161	6.5764e-05	0.00041308	0	0	7.662	73.7808	RPS15A;RPS8;RPL34;RPL35A;RPL27;TCIRG1;RPL10A
Metabolism of Amino Acids and Derivatives	10/358	7.97672e-05	0.000485855	0	0	4.92236	46.4494	RPS15A;RPS8;RPL34;SECISBP2;BCKDHB;RPL35A;RPL27;RPL10A;DHTKD1;PSTK
L13a-mediated Translational Silencing of Ceruloplasmin Expression	6/116	8.55616e-05	0.00050582	0	0	9.13683	85.578	RPS15A;RPS8;RPL34;RPL35A;RPL27;RPL10A
GTP Hydrolysis and Joining of the 60S Ribosomal Subunit	6/117	8.97338e-05	0.000515329	0	0	9.05405	84.3717	RPS15A;RPS8;RPL34;RPL35A;RPL27;RPL10A
SRP-dependent Cotranslational Protein Targeting to Membrane	6/119	9.85639e-05	0.000546037	0	0	8.89291	82.0353	RPS15A;RPS8;RPL34;RPL35A;RPL27;RPL10A
Nonsense Mediated Decay (NMD) Enhanced by the Exon Junction Complex (EJC)	6/120	0.000103231	0.000546037	0	0	8.81445	80.9038	RPS15A;RPS8;RPL34;RPL35A;RPL27;RPL10A
Nonsense-Mediated Decay (NMD)	6/120	0.000103231	0.000546037	0	0	8.81445	80.9038	RPS15A;RPS8;RPL34;RPL35A;RPL27;RPL10A
Eukaryotic Translation Initiation	6/124	0.000123686	0.00062152	0	0	8.51393	76.6064	RPS15A;RPS8;RPL34;RPL35A;RPL27;RPL10A
Cap-dependent Translation Initiation	6/124	0.000123686	0.00062152	0	0	8.51393	76.6064	RPS15A;RPS8;RPL34;RPL35A;RPL27;RPL10A
Metabolism of Folate and Pterines	3/17	0.000148438	0.000727711	0	0	35.1747	310.077	MTHFD2L;MTHFS;SLC25A32
Metabolism of Vitamins and Cofactors	7/198	0.000237613	0.00113715	0	0	6.16615	51.4557	PANK2;COQ2;MTHFD2L;MTHFS;SLC25A32;SLC25A42;PTS
Influenza Viral RNA Transcription and Replication	6/149	0.000335284	0.00156726	0	0	7.01659	56.1365	RPS15A;RPS8;RPL34;RPL35A;RPL27;RPL10A
Complex III Assembly	3/25	0.000484217	0.00221199	0	0	22.3749	170.787	HSCB;TTC19;UQCRH
Regulation of Expression of SLITs and ROBOs	6/164	0.000558179	0.0024932	0	0	6.34563	47.5341	RPS15A;RPS8;RPL34;RPL35A;RPL27;RPL10A
Influenza Infection	6/169	0.000653655	0.00285619	0	0	6.14942	45.0933	RPS15A;RPS8;RPL34;RPL35A;RPL27;RPL10A
Major Pathway of rRNA Processing in the Nucleolus and Cytosol	6/189	0.00116808	0.00492228	0	0	5.4718	36.9477	RPS15A;RPS8;RPL34;RPL35A;RPL27;RPL10A
Metabolism of Water-Soluble Vitamins and Cofactors	5/127	0.00117547	0.00492228	0	0	6.80328	45.8955	PANK2;MTHFD2L;MTHFS;SLC25A32;SLC25A42
tRNA Modification in the Mitochondrion	2/9	0.00133417	0.0054728	0	0	46.5316	308.014	TRMU;TRIT1
rRNA Processing in the Nucleus and Cytosol	6/199	0.00152009	0.00611076	0	0	5.18565	33.6496	RPS15A;RPS8;RPL34;RPL35A;RPL27;RPL10A
Transcriptional Regulation by TP53	8/362	0.00190084	0.00749156	0	0	3.80323	23.829	COX7A2L;COX7B;NDUFA4;CYCS;COX5B;COX6C;COX7C;COX6B1
Signaling by ROBO Receptors	6/210	0.00199501	0.0077115	0	0	4.90329	30.4843	RPS15A;RPS8;RPL34;RPL35A;RPL27;RPL10A
rRNA Processing	6/237	0.00363274	0.013777	0	0	4.32424	24.2925	RPS15A;RPS8;RPL34;RPL35A;RPL27;RPL10A
Vitamin B5 (Pantothenate) Metabolism	2/20	0.00673453	0.0250674	0	0	18.0856	90.4372	PANK2;SLC25A42
Metabolism of Cofactors	2/25	0.010421	0.0380841	0	0	14.1504	64.5814	COQ2;PTS
Interconversion of Nucleotide Di- and Triphosphates	2/30	0.0148094	0.053155	0	0	11.6206	48.9518	NME2;NUDT13
PINK1-PRKN Mediated Mitophagy	2/32	0.0167509	0.0590689	0	0	10.8448	44.3477	TOMM7;TOMM20
Detoxification of Reactive Oxygen Species	2/36	0.0209375	0.0725592	0	0	9.56702	36.9882	NUDT2;CYCS
Metabolism of Nucleotides	3/98	0.0230966	0.0776432	0	0	5.16251	19.4527	DGUOK;NME2;NUDT13
Mitochondrial Fatty Acid Beta-Oxidation	2/38	0.0231771	0.0776432	0	0	9.03461	34.0116	MCEE;THEM4
Mitophagy	2/39	0.0243322	0.0801768	0	0	8.78999	32.6632	TOMM7;TOMM20
SARS-CoV-1 Modulates Host Translation Machinery	2/41	0.0267117	0.0865978	0	0	8.33838	30.207	RPS15A;RPS8
Branched-chain Ketoacid Dehydrogenase Kinase Deficiency	1/5	0.0306208	0.0932543	0	0	40.3902	140.803	BCKDHB
H139Hfs13* PPM1K Causes a Mild Variant of MSUD	1/5	0.0306208	0.0932543	0	0	40.3902	140.803	BCKDHB
Propionyl-CoA Catabolism	1/5	0.0306208	0.0932543	0	0	40.3902	140.803	MCEE
Maple Syrup Urine Disease	1/5	0.0306208	0.0932543	0	0	40.3902	140.803	BCKDHB
Activation of Caspases Through Apoptosome-Mediated Cleavage	1/6	0.0366324	0.106712	0	0	32.3106	106.845	CYCS
Toxicity of Botulinum Toxin Type D (botD)	1/6	0.0366324	0.106712	0	0	32.3106	106.845	VAMP1
Toxicity of Botulinum Toxin Type F (botF)	1/6	0.0366324	0.106712	0	0	32.3106	106.845	VAMP1
SMAC (DIABLO) Binds to IAPs	1/7	0.0426071	0.116231	0	0	26.9241	84.9654	CYCS
SMAC(DIABLO)-mediated Dissociation of IAP Caspase Complexes	1/7	0.0426071	0.116231	0	0	26.9241	84.9654	CYCS
Coenzyme A Biosynthesis	1/7	0.0426071	0.116231	0	0	26.9241	84.9654	PANK2
Release of Apoptotic Factors From the Mitochondria	1/7	0.0426071	0.116231	0	0	26.9241	84.9654	CYCS
Formation of the Ternary Complex, and Subsequently, the 43S Complex	2/53	0.0427915	0.116231	0	0	6.37255	20.0825	RPS15A;RPS8
SARS-CoV-2 Modulates Host Translation Machinery	2/55	0.0457492	0.120995	0	0	6.13146	18.913	RPS15A;RPS8
Intrinsic Pathway for Apoptosis	2/55	0.0457492	0.120995	0	0	6.13146	18.913	BCL2;CYCS
Transcriptional Activation of Mitochondrial Biogenesis	2/56	0.0472557	0.121792	0	0	6.01761	18.3668	CYCS;SSBP1
Metabolism of RNA	9/761	0.0472627	0.121792	0	0	1.99024	6.07428	TRMU;RPS15A;RPS8;RPL34;RPL35A;RPL27;TRNT1;RPL10A;TRIT1
SMAC, XIAP-regulated Apoptotic Response	1/8	0.048545	0.123513	0	0	23.0767	69.813	CYCS
Ribosomal Scanning and Start Codon Recognition	2/60	0.0534587	0.132657	0	0	5.60147	16.4058	RPS15A;RPS8
Translation Initiation Complex Formation	2/60	0.0534587	0.132657	0	0	5.60147	16.4058	RPS15A;RPS8
BH3-only Proteins Associate With and Inactivate Anti-Apoptotic BCL-2 Members	1/9	0.0544464	0.13332	0	0	20.1911	58.7669	BCL2
mRNA Activation Upon Binding of the Cap-Binding Complex and eIFs, and Subsequent Binding to 43S	2/61	0.0550524	0.13332	0	0	5.50625	15.9652	RPS15A;RPS8
Tetrahydrobiopterin (BH4) Synthesis, Recycling, Salvage and Regulation	1/10	0.0603114	0.144317	0	0	17.9467	50.3985	PTS
tRNA Processing	3/146	0.0624833	0.147755	0	0	3.42131	9.48681	TRMU;TRNT1;TRIT1
Ribavirin ADME	1/11	0.0661404	0.149373	0	0	16.1512	43.8663	NME2
NFE2L2 Regulating Tumorigenic Genes	1/11	0.0661404	0.149373	0	0	16.1512	43.8663	BCL2
Formation of Apoptosome	1/11	0.0661404	0.149373	0	0	16.1512	43.8663	CYCS
Regulation of the Apoptosome Activity	1/11	0.0661404	0.149373	0	0	16.1512	43.8663	CYCS
Pregnenolone Biosynthesis	1/12	0.0719335	0.158886	0	0	14.6822	38.6437	STAR
Lysine Catabolism	1/12	0.0719335	0.158886	0	0	14.6822	38.6437	DHTKD1
Purine Salvage	1/13	0.077691	0.162665	0	0	13.458	34.3854	DGUOK
Cytochrome C-Mediated Apoptotic Response	1/13	0.077691	0.162665	0	0	13.458	34.3854	CYCS
Cytosolic Iron-Sulfur Cluster Assembly	1/13	0.077691	0.162665	0	0	13.458	34.3854	NDOR1
Diseases of Branched-Chain Amino Acid Catabolism	1/13	0.077691	0.162665	0	0	13.458	34.3854	BCKDHB
Ubiquinol Biosynthesis	1/13	0.077691	0.162665	0	0	13.458	34.3854	COQ2
Heme Biosynthesis	1/14	0.083413	0.172845	0	0	12.4221	30.856	PPOX
Activation of BAD and Translocation to Mitochondria	1/15	0.0890998	0.182745	0	0	11.5343	27.8898	BCL2
Signaling by Insulin Receptor	2/82	0.0919783	0.186744	0	0	4.05656	9.67977	THEM4;TCIRG1
Selective Autophagy	2/89	0.10553	0.212116	0	0	3.72885	8.38527	TOMM7;TOMM20
Regulation of MITF-M-dependent Genes Involved in Apoptosis	1/19	0.111499	0.221894	0	0	8.96929	19.6763	BCL2
Apoptotic Factor-Mediated Response	1/20	0.117013	0.228346	0	0	8.49679	18.2296	CYCS
Maturation of TCA Enzymes and Regulation of TCA Cycle	1/20	0.117013	0.228346	0	0	8.49679	18.2296	SDHAF2
Axon Guidance	6/541	0.120284	0.230104	0	0	1.83821	3.89314	RPS15A;RPS8;RPL34;RPL35A;RPL27;RPL10A
Mitochondrial Biogenesis	2/97	0.121625	0.230104	0	0	3.41346	7.19151	CYCS;SSBP1
Neurotoxicity of Clostridium Toxins	1/21	0.122493	0.230104	0	0	8.07154	16.9478	VAMP1
Branched-chain Amino Acid Catabolism	1/21	0.122493	0.230104	0	0	8.07154	16.9478	BCKDHB
Nucleotide Salvage	1/23	0.133352	0.245906	0	0	7.33703	14.7824	DGUOK
Azathioprine ADME	1/23	0.133352	0.245906	0	0	7.33703	14.7824	NME2
Estrogen-dependent Nuclear Events Downstream of ESR-membrane Signaling	1/24	0.138731	0.251216	0	0	7.01767	13.8614	BCL2
CD28 Dependent PI3K Akt Signaling	1/24	0.138731	0.251216	0	0	7.01767	13.8614	THEM4
Nervous System Development	6/567	0.140938	0.252933	0	0	1.75066	3.4303	RPS15A;RPS8;RPL34;RPL35A;RPL27;RPL10A
Inflammasomes	1/25	0.144078	0.25628	0	0	6.72493	13.0289	BCL2
Miscellaneous Transport and Binding Events	1/26	0.149391	0.2634	0	0	6.45561	12.2733	MRS2
SARS-CoV-1-host Interactions	2/112	0.153223	0.267807	0	0	2.94575	5.52583	RPS15A;RPS8
Pyroptosis	1/27	0.154672	0.268009	0	0	6.207	11.5851	CYCS
Metabolism of Porphyrins	1/28	0.15992	0.274734	0	0	5.97681	10.956	PPOX
VEGFR2 Mediated Vascular Permeability	1/29	0.165136	0.28129	0	0	5.76307	10.3792	THEM4
Activation of BH3-only Proteins	1/30	0.170319	0.285285	0	0	5.56406	9.84883	BCL2
Insulin Receptor Recycling	1/30	0.170319	0.285285	0	0	5.56406	9.84883	TCIRG1
Transferrin Endocytosis and Recycling	1/31	0.175471	0.291485	0	0	5.37832	9.35979	TCIRG1
Citric Acid Cycle (TCA Cycle)	1/34	0.190737	0.314246	0	0	4.88864	8.0998	SDHAF2
CD28 Co-Stimulation	1/35	0.195763	0.319905	0	0	4.74462	7.73778	THEM4
ROS and RNS Production in Phagocytes	1/36	0.200758	0.322818	0	0	4.60883	7.4002	TCIRG1
Metabolism of Steroid Hormones	1/36	0.200758	0.322818	0	0	4.60883	7.4002	STAR
Synthesis of PA	1/39	0.215559	0.343867	0	0	4.24433	6.51302	ACP6
Macroautophagy	2/143	0.222328	0.351874	0	0	2.2945	3.45001	TOMM7;TOMM20
tRNA Processing in the Mitochondrion	1/42	0.230088	0.36131	0	0	3.93317	5.77899	TRNT1
tRNA Modification in the Nucleus and Cytosol	1/43	0.234871	0.365962	0	0	3.83933	5.56211	TRIT1
PI3K Cascade	1/44	0.239625	0.36767	0	0	3.74986	5.35734	THEM4
Uptake and Actions of Bacterial Toxins	1/44	0.239625	0.36767	0	0	3.74986	5.35734	VAMP1
SARS-CoV-1 Infection	2/157	0.254375	0.387343	0	0	2.08577	2.85532	RPS15A;RPS8
Autophagy	2/158	0.256671	0.387525	0	0	2.0723	2.81825	TOMM7;TOMM20
IRS-mediated Signalling	1/48	0.25835	0.387525	0	0	3.43003	4.64234	THEM4
IRS-related Events Triggered by IGF1R	1/52	0.276618	0.406503	0	0	3.16037	4.06145	THEM4
Apoptosis	2/168	0.279639	0.406503	0	0	1.94647	2.4803	BCL2;CYCS
Nucleosome Assembly	1/53	0.281114	0.406503	0	0	3.09944	3.93317	HJURP
IGF1R Signaling Cascade	1/53	0.281114	0.406503	0	0	3.09944	3.93317	THEM4
Deposition of New CENPA-containing Nucleosomes at the Centromere	1/53	0.281114	0.406503	0	0	3.09944	3.93317	HJURP
Signaling by Type 1 Insulin-like Growth Factor 1 Receptor (IGF1R)	1/54	0.285583	0.407108	0	0	3.0408	3.8108	THEM4
Insulin Receptor Signalling Cascade	1/54	0.285583	0.407108	0	0	3.0408	3.8108	THEM4
Amino Acids Regulate mTORC1	1/55	0.290025	0.407657	0	0	2.98434	3.69399	TCIRG1
Ion Transport by P-type ATPases	1/55	0.290025	0.407657	0	0	2.98434	3.69399	ATP10D
Fatty Acid Metabolism	2/176	0.297986	0.415939	0	0	1.85623	2.24735	MCEE;THEM4
tRNA Processing in the Nucleus	1/59	0.307518	0.423364	0	0	2.77796	3.27584	TRNT1
Iron Uptake and Transport	1/59	0.307518	0.423364	0	0	2.77796	3.27584	TCIRG1
Nucleotide-binding Domain, Leucine Rich Repeat Containing Receptor (NLR) Signaling Pathways	1/61	0.316103	0.426636	0	0	2.68509	3.09239	BCL2
Regulated Necrosis	1/61	0.316103	0.426636	0	0	2.68509	3.09239	CYCS
Ion Channel Transport	2/184	0.316263	0.426636	0	0	1.77391	2.0421	ATP10D;TCIRG1
Peroxisomal Protein Import	1/63	0.324583	0.434942	0	0	2.59822	2.92355	MPV17
Ub-specific Processing Proteases	2/190	0.329903	0.439143	0	0	1.71678	1.90383	PTRH2;TOMM20
RAB Geranylgeranylation	1/65	0.332959	0.440295	0	0	2.51677	2.76778	RAB24
Programmed Cell Death	2/202	0.356951	0.468935	0	0	1.61279	1.66142	BCL2;CYCS
Extra-nuclear Estrogen Signaling	1/75	0.373317	0.487251	0	0	2.17557	2.14364	BCL2
Costimulation by the CD28 Family	1/78	0.384945	0.499187	0	0	2.09049	1.99569	THEM4
SARS-CoV-2-host Interactions	2/218	0.39239	0.505579	0	0	1.49211	1.39586	RPS15A;RPS8
Nuclear Events Mediated by NFE2L2	1/87	0.418561	0.535864	0	0	1.87086	1.6294	BCL2
MITF-M-dependent Gene Expression	1/94	0.44344	0.564123	0	0	1.72943	1.40636	BCL2
VEGFA-VEGFR2 Pathway	1/99	0.460562	0.58222	0	0	1.64078	1.27211	THEM4
Signaling by VEGF	1/108	0.490075	0.612714	0	0	1.50209	1.07129	THEM4
Drug ADME	1/109	0.493254	0.612714	0	0	1.48811	1.05169	NME2
Deubiquitination	2/268	0.496783	0.612714	0	0	1.20855	0.845508	PTRH2;TOMM20
Generic Transcription Pathway	8/1230	0.496878	0.612714	0	0	1.05277	0.736318	COX7A2L;COX7B;NDUFA4;CYCS;COX5B;COX6C;COX7C;COX6B1
Interleukin-4 and Interleukin-13 Signaling	1/112	0.502672	0.61608	0	0	1.44767	0.995729	BCL2
Negative Regulation of the PI3K AKT Network	1/118	0.520992	0.630658	0	0	1.37301	0.895232	THEM4
Chromosome Maintenance	1/119	0.523979	0.630658	0	0	1.36131	0.879816	HJURP
KEAP1-NFE2L2 Pathway	1/119	0.523979	0.630658	0	0	1.36131	0.879816	BCL2
Estrogen-dependent Gene Expression	1/121	0.529899	0.633986	0	0	1.33848	0.850029	BCL2
Glycerophospholipid Biosynthesis	1/128	0.550048	0.652613	0	0	1.26426	0.75571	ACP6
Organelle Biogenesis and Maintenance	2/297	0.551962	0.652613	0	0	1.08814	0.646654	CYCS;SSBP1
Neutrophil Degranulation	3/478	0.57192	0.668476	0	0	1.01267	0.565834	RAB24;NME2;TCIRG1
MITF-M-regulated Melanocyte Development	1/136	0.572029	0.668476	0	0	1.18886	0.664056	BCL2
SARS-CoV-2 Infection	2/313	0.580552	0.674515	0	0	1.03131	0.560801	RPS15A;RPS8
Bacterial Infection Pathways	1/143	0.590386	0.681998	0	0	1.12985	0.595408	VAMP1
RNA Polymerase II Transcription	8/1360	0.612762	0.703801	0	0	0.944909	0.462796	COX7A2L;COX7B;NDUFA4;CYCS;COX5B;COX6C;COX7C;COX6B1
Viral Infection Pathways	6/1029	0.619337	0.704131	0	0	0.937074	0.448958	RPS15A;RPS8;RPL34;RPL35A;RPL27;RPL10A
Metabolism of Steroids	1/155	0.620056	0.704131	0	0	1.04118	0.497626	STAR
Factors Involved in Megakaryocyte Development and Platelet Production	1/158	0.627134	0.708168	0	0	1.02113	0.476453	AKAP10
Metabolism of Lipids	4/758	0.696246	0.780286	0	0	0.845358	0.306064	MCEE;STAR;ACP6;THEM4
ESR-mediated Signaling	1/192	0.698763	0.780286	0	0	0.837909	0.300343	BCL2
Infectious Disease	7/1311	0.71135	0.789952	0	0	0.852105	0.290219	RPS15A;RPS8;RPL34;VAMP1;RPL35A;RPL27;RPL10A
Phospholipid Metabolism	1/211	0.732659	0.809145	0	0	0.761363	0.236841	ACP6
Developmental Biology	7/1385	0.76343	0.838522	0	0	0.803133	0.216793	RPS15A;RPS8;RPL34;BCL2;RPL35A;RPL27;RPL10A
Gene Expression (Transcription)	8/1615	0.793115	0.866392	0	0	0.784027	0.181727	COX7A2L;COX7B;NDUFA4;CYCS;COX5B;COX6C;COX7C;COX6B1
Diseases of Metabolism	1/264	0.80849	0.878413	0	0	0.606294	0.12889	BCKDHB
Signaling by Nuclear Receptors	1/270	0.815598	0.879404	0	0	0.592589	0.12079	BCL2
SARS-CoV Infections	2/498	0.818152	0.879404	0	0	0.640534	0.12856	RPS15A;RPS8
PIP3 Activates AKT Signaling	1/281	0.827956	0.883955	0	0	0.56899	0.107423	THEM4
Transport of Small Molecules	3/724	0.831181	0.883955	0	0	0.658693	0.121797	MRS2;ATP10D;TCIRG1
Signaling by Receptor Tyrosine Kinases	2/536	0.848811	0.897953	0	0	0.593786	0.0973325	THEM4;TCIRG1
Intracellular Signaling by Second Messengers	1/321	0.866357	0.911716	0	0	0.49685	0.0712774	THEM4
Innate Immune System	4/1149	0.930837	0.97447	0	0	0.545298	0.0390823	RAB24;BCL2;NME2;TCIRG1
Signaling by Interleukins	1/452	0.941771	0.980808	0	0	0.35017	0.0210077	BCL2
Disease	8/2131	0.960485	0.995142	0	0	0.576705	0.0232511	RPS15A;RPS8;RPL34;BCKDHB;VAMP1;RPL35A;RPL27;RPL10A
Cell Cycle	1/649	0.983481	0.999991	0	0	0.241243	0.00401836	HJURP
Hemostasis	1/707	0.988628	0.999991	0	0	0.220756	0.00252486	AKAP10
Cytokine Signaling in Immune System	1/776	0.992717	0.999991	0	0	0.200378	0.00146478	BCL2
Post-translational Protein Modification	3/1457	0.995204	0.999991	0	0	0.314129	0.00151013	PTRH2;RAB24;TOMM20
Adaptive Immune System	1/854	0.995607	0.999991	0	0	0.181311	0.000798306	THEM4
Immune System	5/2150	0.998058	0.999991	0	0	0.347319	0.000675081	RAB24;BCL2;NME2;THEM4;TCIRG1
Signal Transduction	3/2613	0.999991	0.999991	0	0	0.164016	1.49187e-06	BCL2;THEM4;TCIRG1

## Sheet: MSigDB_Hallmark_2020_mito_up_Cp
Term	Overlap	P-value	Adjusted P-value	Old P-value	Old Adjusted P-value	Odds Ratio	Combined Score	Genes
Oxidative Phosphorylation	20/200	9.25279e-19	2.03561e-17	0	0	21.0427	873.783	COX7B;NDUFA7;NDUFB6;NDUFB5;NDUFA4;NDUFB4;TIMM9;COX17;NDUFB2;TCIRG1;TIMM10;COX5B;COX6C;COX7C;UQCRH;COX6B1;MTRF1;COX7A2L;NDUFS4;CYCS
Fatty Acid Metabolism	4/158	0.0169303	0.186233	0	0	4.26883	17.4111	MCEE;CCDC58;BCKDHB;PTS
Reactive Oxygen Species Pathway	2/49	0.0371047	0.272101	0	0	6.91629	22.7823	NDUFB4;GLRX2
Adipogenesis	3/200	0.127912	0.562812	0	0	2.4767	5.09311	PTCD3;COX7B;DNAJC15
Myc Targets V1	3/200	0.127912	0.562812	0	0	2.4767	5.09311	HDDC2;RPL34;SSBP1
DNA Repair	2/150	0.238322	0.713526	0	0	2.1852	3.13387	DGUOK;COX17
IL-2/STAT5 Signaling	2/199	0.350222	0.713526	0	0	1.6376	1.71815	PTRH2;BCL2
Hypoxia	2/200	0.352467	0.713526	0	0	1.62924	1.69897	FAM162A;BCL2
heme Metabolism	2/200	0.352467	0.713526	0	0	1.62924	1.69897	SLC25A37;PPOX
Estrogen Response Late	2/200	0.352467	0.713526	0	0	1.62924	1.69897	BCL2;COX6C
Interferon Alpha Response	1/97	0.453777	0.713526	0	0	1.67514	1.32361	SLC25A28
PI3K/AKT/mTOR Signaling	1/105	0.48042	0.713526	0	0	1.54565	1.13311	THEM4
UV Response Dn	1/144	0.592944	0.713526	0	0	1.12189	0.586364	BCKDHB
Xenobiotic Metabolism	1/200	0.713526	0.713526	0	0	0.803898	0.271345	PTS
Glycolysis	1/200	0.713526	0.713526	0	0	0.803898	0.271345	FAM162A
p53 Pathway	1/200	0.713526	0.713526	0	0	0.803898	0.271345	FAM162A
Estrogen Response Early	1/200	0.713526	0.713526	0	0	0.803898	0.271345	BCL2
Allograft Rejection	1/200	0.713526	0.713526	0	0	0.803898	0.271345	MTIF2
KRAS Signaling Dn	1/200	0.713526	0.713526	0	0	0.803898	0.271345	EFHD1
Interferon Gamma Response	1/200	0.713526	0.713526	0	0	0.803898	0.271345	SLC25A28
Complement	1/200	0.713526	0.713526	0	0	0.803898	0.271345	AKAP10
mTORC1 Signaling	1/200	0.713526	0.713526	0	0	0.803898	0.271345	MTHFD2L
