# Supplementary material for: Diverse Misfolding Mutant Digestive Enzymes Cause Chronic Pancreatitis Through Common Pathways
Source: Cell Mol Gastroenterol Hepatol. 2025 Sep 22;20(2):101638. doi: 10.1016/j.jcmgh.2025.101638 (PMC12681743; doi:10.1016/j.jcmgh.2025.101638)
Supplement: Supplementary Table 4 [file mmc4.xlsx]

## Sheet: MGI_Mammalian_Phenotype_mito_up
Term	Overlap	P-value	Adjusted P-value	Old P-value	Old Adjusted P-value	Odds Ratio	Combined Score	Genes
Abnormal Mitochondrial Physiology MP:0006036	19/96	5.66319e-17	5.95768e-14	0	0	18.7896	702.918	NDUFA13;SURF1;MECR;ABCB6;MRPS12;CHCHD10;BCS1L;SOD2;COQ7;SOD1;PRDX3;PINK1;SUCLA2;ABCB10;OPA3;UCP2;PPIF;SUCLG2;BID
Abnormal Mitochondrial Morphology MP:0006035	16/62	1.8339e-16	9.64632e-14	0	0	26.2229	950.184	ACAD8;MECR;PTCD2;AK2;HTRA2;CHCHD10;GHITM;OMA1;COQ7;PISD;HSPD1;SOD1;PINK1;SUCLA2;OPA3;DAP3
Preweaning Lethality, Complete Penetrance MP:0011100	60/1900	8.74566e-10	3.06681e-07	0	0	2.68729	56.0495	SLC25A1;SLC25A3;ALAS1;MRPS12;MRPL39;CPOX;ETFB;FARS2;SPTLC2;SPR;LONP1;UQCRFS1;PMPCA;IDH3A;BCKDHA;ADSL;DARS2;SDHC;BCS1L;SDHA;REXO2;SDHB;MRPS5;MRPL44;SUPV3L1;NDUFS8;MTHFD1;PPA2;NME6;NDUFS7;MTHFD2;PDE12;RAB35;PCCB;UQCRC1;NDUFS2;AURKAIP1;DAP3;TIMM13;DLST;FITM2;ACAT2;TIMM50;HSPD1;IARS2;CYC1;NDUFV1;MDH1;MDH2;GOT2;COQ7;COQ6;DHODH;CS;COQ4;SLC25A39;OGDH;ALDH18A1;ACO2;MMACHC
Abnormal Cellular Respiration MP:0010954	9/38	1.88897e-09	4.96798e-07	0	0	22.8057	458.104	ACADVL;PRDX5;PINK1;ALDH2;CLPP;UCP2;PARK7;BCS1L;TXN2
Abnormal Respiratory Electron Transport Chain MP:0010955	9/41	3.91498e-09	8.23712e-07	0	0	20.6645	400.033	SURF1;PINK1;AIFM1;TACO1;C1QBP;HTRA2;UQCRFS1;CHCHD10;SOD2
Oxidative Stress MP:0003674	13/127	2.4281e-08	4.25727e-06	0	0	8.47013	148.512	TRAP1;NDUFA13;IDH2;SOD2;PRDX6;SOD1;PRDX3;QDPR;PRDX5;PINK1;ABCB10;AIFM1;ALDH1B1
Microvesicular Hepatic Steatosis MP:0031116	6/32	4.47638e-06	0.000672736	0	0	16.7729	206.587	ACAD8;HADHA;PHYH;ACADL;BCS1L;DECR1
Embryonic Lethality Prior To Organogenesis MP:0013292	21/497	6.48822e-06	0.000758716	0	0	3.31692	39.6224	SLC25A3;ADSL;ALAS1;MRPS12;TIMM13;BCS1L;SDHA;MRPS5;MRPL44;HSPD1;NDUFS8;MTHFD1;SPTLC2;NDUFS7;NDUFS2;PMPCA;IARS2;AURKAIP1;NDUFV1;DAP3;IDH3A
Macrovesicular Hepatic Steatosis MP:0031115	6/34	6.49092e-06	0.000758716	0	0	15.5733	186.024	ACAD8;HADHA;ACADVL;PHYH;ACADL;OPA3
Decreased Embryo Size MP:0001698	23/592	9.24137e-06	0.000972192	0	0	3.04819	35.334	SURF1;NDUFA13;MECR;TXNRD1;BCS1L;ECSIT;REXO2;COQ7;PISD;MRPL44;TXN2;HSPD1;SUPV3L1;CASP8;NDUFS8;MTHFD1;AIFM1;MTHFD1L;MTHFD2;C1QBP;LONP1;MMACHC;DAP3
Increased Circulating Carnitine Level MP:0003979	4/11	1.10059e-05	0.00105256	0	0	41.2684	471.165	HADHA;ACADVL;SUCLA2;ACADL
Abnormal Mitochondrial ATP Synthesis Coupled Electron Transport MP:0010956	6/42	2.30729e-05	0.00202272	0	0	12.1076	129.271	PRDX5;PINK1;PTCD2;MRPS12;TSPO;HSPD1
Increased Mitochondrial DNA Content MP:0030937	3/6	5.09632e-05	0.0041241	0	0	71.9708	711.389	SUCLA2;CLPP;MRPS12
Disorganized Mitochondrial Cristae MP:0011636	4/17	7.43351e-05	0.00558282	0	0	22.2147	211.194	CLPP;AK2;HSPD1;SOD1
Abnormal Enzyme/Coenzyme Activity MP:0005584	11/193	8.2803e-05	0.00558282	0	0	4.44004	41.7321	CS;SURF1;ACADVL;ACADL;MDH1;ALDH2;POLDIP2;ETHE1;GPD1;TMBIM1;PISD
Abnormal Mitochondrial Crista Morphology MP:0011635	5/33	8.49098e-05	0.00558282	0	0	12.93	121.205	ACAD8;NDUFA13;HTRA2;CHCHD10;BCS1L
Abnormal Hepatocyte Mitochondrial Morphology MP:0014341	4/18	9.45358e-05	0.0058501	0	0	20.6269	191.14	ACAD8;HADHA;GHITM;BCS1L
Increased Fatty Acids Level MP:0005281	5/36	0.000130377	0.00728912	0	0	11.6769	104.451	SCP2;ACADL;HSD17B4;HADH;DECR1
Embryonic Lethality During Organogenesis, Complete Penetrance MP:0011098	22/657	0.000131648	0.00728912	0	0	2.5934	23.173	SURF1;MECR;TXNRD2;TXNRD1;GOT2;CPOX;FITM2;ECSIT;COQ7;PISD;TXN2;HSPD1;DHODH;SUPV3L1;ABCB10;CASP8;MTHFD1;AIFM1;MTHFD1L;C1QBP;FKBP8;DAP3
Extended Life Span MP:0001661	4/20	0.00014645	0.00770329	0	0	18.0467	159.331	SURF1;PINK1;UQCRFS1;COQ7
Embryonic Lethality Prior To Tooth Bud Stage MP:0013293	14/328	0.000207348	0.00992387	0	0	3.29038	27.9061	MDH1;MDH2;SDHC;BCS1L;COQ6;TIMM50;CASP8;SLC25A39;PPA2;NME6;PDE12;UQCRC1;NDUFS2;IDH3A
Decreased Circulating Carnitine Level MP:0003978	3/9	0.000207533	0.00992387	0	0	35.9799	305.118	ACAD8;HADHA;ACADS
Abnormal Tricarboxylic Acid Cycle MP:0010958	3/10	0.000293442	0.0134218	0	0	30.8384	250.834	CS;PARK7;SOD2
Decreased Mitochondrial DNA Content MP:0011639	3/11	0.000399357	0.0175051	0	0	26.9822	211.153	SUCLA2;LONP1;OMA1
Increased Circulating Free Fatty Acids Level MP:0001554	7/99	0.000455747	0.0191778	0	0	5.53209	42.5615	HADHA;CPT1A;GFM1;ACADL;ALDH2;HADH;SDHA
Decreased Circulating Lactate Level MP:0013404	3/12	0.000527034	0.0213246	0	0	23.983	181.029	OXCT1;UCP2;SOD2
Hepatic Steatosis MP:0002628	9/172	0.000678469	0.0264352	0	0	4.02985	29.4005	PLA2G15;HADHB;HADHA;ACADVL;ACADL;OMA1;SOD2;ACADS;SOD1
Transmission Ratio Distortion MP:0004179	4/31	0.000843806	0.0299569	0	0	10.6884	75.6479	SUPV3L1;CPT1A;MMACHC;HSPD1
Decreased Adiponectin Level MP:0004893	3/14	0.000854285	0.0299569	0	0	19.6204	138.623	PRDX3;GSTK1;UCP2
Abnormal Dopaminergic Neuron Morphology MP:0003243	3/14	0.000854285	0.0299569	0	0	19.6204	138.623	PINK1;SPR;CHCHD10
Embryonic Lethality Between Implantation And Placentation, Incomplete Penetrance MP:0011105	3/15	0.00105696	0.0358686	0	0	17.9845	123.236	SUPV3L1;LONP1;HSPD1
Abnormal Blood Homeostasis MP:0009642	7/117	0.00123031	0.0404463	0	0	4.62259	30.9736	HADHA;PHYH;ABCD3;ETHE1;OPA3;OMA1;SOD2
Bradykinesia MP:0005156	4/36	0.00149632	0.0477008	0	0	9.01603	58.647	SPR;HTRA2;PARK7;BCAT2
Abnormal Enzyme/Coenzyme Level MP:0005319	5/64	0.00192459	0.059549	0	0	6.12662	38.31	SPR;MTHFD1;BCS1L;SOD2;SOD1
Embryonic Lethality Between Implantation And Placentation, Complete Penetrance MP:0011095	5/66	0.00220595	0.0663045	0	0	5.92514	36.2417	GMPPB;DUT;ALAS1;REXO2;ISCU
Increased Grip Strength MP:0010052	12/338	0.00277886	0.0812045	0	0	2.69434	15.8581	ABCD3;SPR;TST;ALDH1B1;MTHFD2;TACO1;OGDH;HSD17B4;CHCHD10;SLC25A10;ACAD11;SLC25A24
Prenatal Lethality Prior To Heart Atrial Septation MP:0013294	6/103	0.00311597	0.0885946	0	0	4.47963	25.8529	MTHFD2;GOT2;FITM2;IARS2;MRPS5;DHODH
Abnormal Redox Activity MP:0003186	3/22	0.0033303	0.0896607	0	0	11.3546	64.7744	PRDX3;PRDX5;SOD2
Increased Mitochondrial Size MP:0011630	3/22	0.0033303	0.0896607	0	0	11.3546	64.7744	CLPP;OMA1;BCS1L
Abnormal Lipid Homeostasis MP:0002118	7/140	0.00340915	0.0896607	0	0	3.81871	21.6952	HADHB;ACADVL;ACADL;HSD17B4;HADH;SOD2;BCAT2
Lipidosis MP:0008570	2/7	0.00383362	0.0955499	0	0	28.6807	159.578	PHYH;ACADL
Decreased Circulating Glucose Level MP:0005560	13/398	0.00384054	0.0955499	0	0	2.47338	13.7573	TRAP1;CPT1A;BCS1L;SDHA;SOD2;HADHB;GATM;CLPP;UCP2;HADH;DECR1;RAB11FIP5;BCAT2
Decreased Circulating Triglyceride Level MP:0002644	9/222	0.00390556	0.0955499	0	0	3.07599	17.0575	PRDX3;GSTK1;GATM;PHYH;ABCD3;SCP2;TACO1;PYCR1;PCK2
Abnormal Hepatocyte Morphology MP:0000607	6/113	0.00491239	0.117451	0	0	4.0589	21.5771	HADHA;ABCB10;SCP2;MRPS12;BCS1L;SOD2
Abnormal Mitochondrial Matrix Morphology MP:0011637	2/8	0.00506491	0.118406	0	0	23.8994	126.318	ACAD8;CHCHD10
Decreased Grip Strength MP:0010053	15/512	0.00538543	0.123162	0	0	2.21474	11.5699	SURF1;ABCD3;AK3;HTRA2;CHCHD10;GHITM;PARK7;MRPS5;FARS2;SOD1;CS;GATM;ACOT2;SFXN1;RAB11FIP5
Embryonic Growth Retardation MP:0003984	18/676	0.00641892	0.143675	0	0	2.01365	10.1659	SLC25A1;MECR;ALAS1;MDH2;GOT2;CPOX;FITM2;COQ7;COQ6;HSPD1;SUPV3L1;HADHA;MTHFD1;MTHFD1L;NDUFS7;MTHFD2;C1QBP;LONP1
Abnormal Retina Vasculature Morphology MP:0002792	8/203	0.00750925	0.159226	0	0	2.97825	14.5685	SLC25A1;LACTB;CLIC4;ADSL;ALAS1;GSR;ETFB;SLC25A24
Failure To Gastrulate MP:0001696	5/88	0.00756776	0.159226	0	0	4.34975	21.2436	NDUFA13;NDUFS8;TXNRD1;BCS1L;MRPL44
Abnormal Urine Homeostasis MP:0009643	5/88	0.00756776	0.159226	0	0	4.34975	21.2436	ACAD8;HADHA;ETHE1;HADH;SOD2
Abnormal Adaptive Thermogenesis MP:0011019	2/10	0.00799256	0.164866	0	0	17.9227	86.5532	ACADL;ACADS
Decreased Basal Metabolism MP:0020234	2/11	0.00967995	0.18858	0	0	15.9305	73.8809	UQCRFS1;OMA1
Abnormal Food Preference MP:0001432	2/11	0.00967995	0.18858	0	0	15.9305	73.8809	ACADS;BCAT2
Fatigue MP:0002899	2/11	0.00967995	0.18858	0	0	15.9305	73.8809	ACADVL;SOD2
Lethargy MP:0005202	5/97	0.0112679	0.205239	0	0	3.92243	17.5953	GCDH;OAT;HTRA2;HSD17B4;DECR1
Decreased Fibroblast Proliferation MP:0011704	5/97	0.0112679	0.205239	0	0	3.92243	17.5953	TRAP1;TXNRD2;CLPP;NCOA4;SOD1
Abnormal Brown Adipose Tissue Morphology MP:0002971	3/34	0.0114555	0.205239	0	0	6.95503	31.084	HADHB;ACADVL;OPA3
Acidosis MP:0003031	2/12	0.0115105	0.205239	0	0	14.3367	64.0062	OXCT1;SOD2
Abnormal Amino Acid Metabolism MP:0013242	2/12	0.0115105	0.205239	0	0	14.3367	64.0062	GCDH;ADSL
Abnormal Gait MP:0001406	13/460	0.0122352	0.210459	0	0	2.12348	9.35062	PHYH;TACO1;HSD17B4;HTRA2;CHCHD10;PARK7;SOD2;SOD1;PINK1;AIFM1;ETHE1;OPA3;GPD1
Abnormal Liver Morphology MP:0000598	12/410	0.0122601	0.210459	0	0	2.19873	9.6775	TRAP1;ABCB10;CASP8;PTCD2;SCP2;GLS2;TXNRD2;OPA3;TIMM13;BCS1L;PDK2;SOD1
Decreased Dopamine Level MP:0005643	3/35	0.0124035	0.210459	0	0	6.73734	29.5754	PINK1;SPR;UCP2
Increased Susceptibility To Dopaminergic Neuron Neurotoxicity MP:0011451	2/13	0.0134801	0.211657	0	0	13.0327	56.126	UCP2;PARK7
Abnormal Corticospinal Tract Morphology MP:0002878	2/13	0.0134801	0.211657	0	0	13.0327	56.126	HSPD1;SOD1
Decreased Circulating Ketone Body Level MP:0003458	2/13	0.0134801	0.211657	0	0	13.0327	56.126	HADH;BCAT2
Dilated Mitochondrion MP:0011632	2/13	0.0134801	0.211657	0	0	13.0327	56.126	HTRA2;SOD1
Increased Circulating Homocysteine Level MP:0012335	2/13	0.0134801	0.211657	0	0	13.0327	56.126	QDPR;MMACHC
Hypoglycemia MP:0000189	5/103	0.0143242	0.220013	0	0	3.68116	15.6295	HADHA;ACADVL;ACADL;OXCT1;ACADS
Absent Head Fold MP:0012724	3/37	0.0144305	0.220013	0	0	6.34038	26.8731	NDUFS8;BCS1L;MRPL44
Increased Cardiomyocyte Apoptosis MP:0003222	3/38	0.0155101	0.230912	0	0	6.15892	25.6597	CASP8;AIFM1;SOD2
Thin Retina Inner Plexiform Layer MP:0008513	2/14	0.0155844	0.230912	0	0	11.9461	49.7134	AIFM1;OPA3
Impaired Coordination MP:0001405	12/427	0.0163854	0.239409	0	0	2.10681	8.66185	GCDH;SURF1;AIFM1;TACO1;HSD17B4;HTRA2;CHCHD10;DRG2;PARK7;COX6A1;HSPD1;SOD1
Failure Of Primitive Streak Formation MP:0001693	4/71	0.0169487	0.243454	0	0	4.29851	17.5274	NDUFS8;TXNRD1;BCS1L;MRPL44
Tremors MP:0000745	10/330	0.017144	0.243454	0	0	2.27095	9.23393	AIFM1;SPR;CLPP;OPA3;HSD17B4;HTRA2;DHRS1;SOD2;DECR1;SOD1
Thin Retina Inner Nuclear Layer MP:0008511	3/40	0.0178025	0.243454	0	0	5.82541	23.4672	TACO1;SOD2;SOD1
Decreased Skeletal Muscle Fiber Size MP:0009400	3/40	0.0178025	0.243454	0	0	5.82541	23.4672	CHCHD10;SOD2;HSPD1
Abnormal Bile Salt Level MP:0004774	2/15	0.0178194	0.243454	0	0	11.0266	44.4092	SCP2;HSD17B4
Abnormal Liver Physiology MP:0000609	5/111	0.0192019	0.258979	0	0	3.40195	13.447	ABCB10;SHMT1;COX6A1;BCS1L;SOD2
Abnormal Blood Circulation MP:0002128	3/42	0.0202734	0.26997	0	0	5.52611	21.5432	CASP8;MLYCD;PRDX6
No Spontaneous Movement MP:0001404	4/77	0.0221475	0.290545	0	0	3.944	15.0268	SLC25A1;HTRA2;SUOX;TOMM6
Impaired Somite Development MP:0009768	2/17	0.0226655	0.290545	0	0	9.55539	36.1854	MTHFD1;TXNRD1
Abnormal Retina Nerve Fiber Layer Morphology MP:0006303	2/17	0.0226655	0.290545	0	0	9.55539	36.1854	OPA3;SOD1
Abnormal Circulating Amino Acid Level MP:0005311	3/44	0.0229232	0.290545	0	0	5.25601	19.8446	ACAD8;OAT;BCAT2
Abnormal Embryo Size MP:0001697	9/299	0.0239939	0.300495	0	0	2.25035	8.3937	SLC25A1;NDUFS7;MTHFD2;MDH2;HSD17B4;NDUFS2;MMACHC;ACAT2;COQ6
Abnormal Aerobic Respiration MP:0010957	2/18	0.0252689	0.309104	0	0	8.95773	32.9481	SOD2;COQ7
Increased Circulating Lactate Level MP:0013405	2/18	0.0252689	0.309104	0	0	8.95773	32.9481	ETHE1;BCS1L
Abnormal Embryo Turning MP:0001700	5/120	0.0258659	0.312769	0	0	3.13427	11.4552	NDUFS7;MTHFD1L;MDH2;GOT2;MMACHC
Small Uterus MP:0002637	3/47	0.0272337	0.321908	0	0	4.8969	17.645	TIMM13;HSD17B4;SND1
Abnormal Inner Cell Mass Morphology MP:0002718	3/47	0.0272337	0.321908	0	0	4.8969	17.645	NDUFA13;DUT;LONP1
Increased Pancreatic Alpha Cell Number MP:0009176	2/19	0.0279875	0.327143	0	0	8.43037	30.147	ALDH1B1;GLS2
Preweaning Lethality, Incomplete Penetrance MP:0011110	20/910	0.0286561	0.331277	0	0	1.64675	5.84988	GCDH;OAT;POLDIP2;TACO1;IDH1;HSD17B4;HTRA2;SND1;HADHB;CASP8;CPT2;MTHFD2;ETHE1;CLPP;OPA3;DACT2;VDAC1;MMACHC;TOMM6;BCAT2
Decreased White Adipose Tissue Amount MP:0001783	4/84	0.0293212	0.335281	0	0	3.59762	12.6976	PHYH;GATM;OPA3;SLC25A24
Lethality, Incomplete Penetrance MP:0010831	3/49	0.0303304	0.341266	0	0	4.68351	16.3717	QDPR;ABCB6;SOD1
Abnormal Stationary Movement MP:0001388	2/20	0.0308177	0.341266	0	0	7.96162	27.7038	HTRA2;PARK7
Abnormal Survival MP:0010769	2/20	0.0308177	0.341266	0	0	7.96162	27.7038	GSTK1;UQCRFS1
Increased Circulating Amylase Level MP:0008806	4/87	0.0327701	0.357366	0	0	3.46706	11.8512	PHYH;GATM;SHMT1;SLC25A10
Cardiomyopathy MP:0005330	3/51	0.0336044	0.357366	0	0	4.48791	15.2279	HADHB;ACADVL;ECSIT
Myocardium Necrosis MP:0006085	2/21	0.0337558	0.357366	0	0	7.5422	25.5575	SOD2;SOD1
Decreased Susceptibility To Neuronal Excitotoxicity MP:0008236	2/21	0.0337558	0.357366	0	0	7.5422	25.5575	SURF1;AIFM1
Abnormal Skeletal Muscle Fiber Morphology MP:0003084	4/88	0.0339702	0.357366	0	0	3.42561	11.5863	ACADVL;CHCHD10;GHITM;SOD2
Abnormal Heart Ventricle Morphology MP:0005294	4/89	0.0351956	0.358444	0	0	3.38513	11.3295	CASP8;PTCD2;CHCHD10;MMACHC
Absent Primitive Node MP:0009331	3/52	0.0353076	0.358444	0	0	4.3961	14.699	NDUFS8;BCS1L;MRPL44
Increased Susceptibility To Ischemic Brain Injury MP:0003076	2/22	0.0367984	0.358444	0	0	7.16473	23.6601	UQCRC1;UNG
Abnormal Bile Composition MP:0004773	2/22	0.0367984	0.358444	0	0	7.16473	23.6601	ABCD3;ACADL
Abnormal Dopamine Level MP:0001905	2/22	0.0367984	0.358444	0	0	7.16473	23.6601	PNKD;PARK7
Abnormal Nucleotide Metabolism MP:0003806	2/22	0.0367984	0.358444	0	0	7.16473	23.6601	CS;MTHFD1
Abnormal Oxidative Phosphorylation MP:0010959	2/22	0.0367984	0.358444	0	0	7.16473	23.6601	TRAP1;SUCLA2
Abnormal Response To Tactile Stimuli MP:0005316	2/22	0.0367984	0.358444	0	0	7.16473	23.6601	ALDH2;TMEM160
Pallor MP:0003717	7/225	0.0376785	0.363649	0	0	2.31966	7.60538	SLC25A1;MECR;ABCB10;MTHFD2;SOD2;MMACHC;HK1
Abnormal Locomotor Activation MP:0003313	4/92	0.0390242	0.371849	0	0	3.26923	10.604	SPR;DRG2;PARK7;SOD1
Increased Susceptibility To Age-Related Hearing Loss MP:0004748	2/23	0.039942	0.371849	0	0	6.8232	21.973	CS;SOD1
Abnormal Circulating Enzyme Level MP:0001570	2/23	0.039942	0.371849	0	0	6.8232	21.973	ACAD8;TMBIM1
Abnormal Tail Bud Morphology MP:0002861	2/23	0.039942	0.371849	0	0	6.8232	21.973	MTHFD1;COQ6
Abnormal Egg Cylinder Morphology MP:0003085	3/55	0.0406788	0.372123	0	0	4.14184	13.2624	NDUFS8;BCS1L;MRPL44
Impaired Adaptive Thermogenesis MP:0011049	3/55	0.0406788	0.372123	0	0	4.14184	13.2624	ACAD8;ACADVL;DECR1
Decreased Susceptibility To Induced Morbidity/Mortality MP:0009764	3/56	0.0425557	0.375444	0	0	4.06349	12.8282	CLIC4;FITM2;BID
Myocardial Fiber Degeneration MP:0004566	2/24	0.0431832	0.375444	0	0	6.51273	20.465	ACADVL;PTCD2
Decreased Circulating Adiponectin Level MP:0030968	2/24	0.0431832	0.375444	0	0	6.51273	20.465	PRDX3;BCAT2
Decreased Myocardial Infarct Size MP:0003038	2/24	0.0431832	0.375444	0	0	6.51273	20.465	PPIF;PYCR1
Thin Interventricular Septum MP:0010725	2/24	0.0431832	0.375444	0	0	6.51273	20.465	TXNRD2;OPA3
Decreased Urine Creatinine Level MP:0011471	2/24	0.0431832	0.375444	0	0	6.51273	20.465	GATM;BCAT2
Dilated Cardiomyopathy MP:0002795	3/57	0.0444753	0.383509	0	0	3.98804	12.414	OPA3;MRPS12;SOD2
Abnormal Cerebellar Granule Cell Morphology MP:0004098	2/25	0.0465187	0.397868	0	0	6.22925	19.1107	AIFM1;HTRA2
Abnormal Circulating Lipid Level MP:0003949	2/26	0.0499455	0.413624	0	0	5.96939	17.8892	PHYH;SPTLC2
Thin Retina Outer Plexiform Layer MP:0008519	2/26	0.0499455	0.413624	0	0	5.96939	17.8892	AIFM1;TACO1
Abnormal Trophectoderm Morphology MP:0005028	2/26	0.0499455	0.413624	0	0	5.96939	17.8892	NDUFA13;DUT
Increased Liver Iron Level MP:0008807	2/26	0.0499455	0.413624	0	0	5.96939	17.8892	BCS1L;HK1
Abnormal Glucose Homeostasis MP:0002078	6/191	0.0503269	0.413624	0	0	2.33825	6.98952	GATM;OXCT1;MLYCD;OMA1;HADH;BCAT2
Decreased Retina Ganglion Cell Number MP:0006309	2/27	0.0534602	0.429314	0	0	5.73033	16.7831	OPA3;SOD1
Hypotonia MP:0004144	2/27	0.0534602	0.429314	0	0	5.73033	16.7831	GATM;SOD2
Abnormal Thalamus Morphology MP:0000832	2/27	0.0534602	0.429314	0	0	5.73033	16.7831	FKBP8;SOD2
Increased White Fat Cell Size MP:0009118	2/28	0.0570599	0.447962	0	0	5.50965	15.7777	PRDX3;OMA1
Abnormal Circulating Cholesterol Level MP:0000180	2/28	0.0570599	0.447962	0	0	5.50965	15.7777	PLA2G15;SCP2
Ruffled Hair MP:0000420	2/28	0.0570599	0.447962	0	0	5.50965	15.7777	OAT;TACO1
Abnormal Pharyngeal Arch Morphology MP:0002884	3/64	0.0590832	0.460025	0	0	3.52914	9.98325	MDH1;GOT2;CPOX
Decreased Circulating Free Fatty Acids Level MP:0002702	4/106	0.0599082	0.460025	0	0	2.8185	7.93392	PHYH;SCP2;PYCR1;BCAT2
Abnormal Visceral Yolk Sac Morphology MP:0001718	4/106	0.0599082	0.460025	0	0	2.8185	7.93392	MECR;NDUFS7;TXNRD1;GOT2
Axon Degeneration MP:0005405	3/65	0.0613329	0.464852	0	0	3.47204	9.69199	OPA3;HSD17B4;SOD2
Enlarged Kidney MP:0003068	6/201	0.0614205	0.464852	0	0	2.2172	6.18602	GCDH;PTCD2;GSR;TIMM13;PDK2;BCAT2
Abnormal Myocardial Fiber Morphology MP:0000278	4/108	0.0632933	0.475604	0	0	2.76402	7.62862	HADHB;ACADVL;PTCD2;SOD2
Increased Fasting Circulating Glucose Level MP:0013279	7/254	0.0640932	0.47786	0	0	2.04426	5.61645	PRDX3;ABCD3;ALDH1B1;DNAJC30;SFXN1;SDHB;COQ6
Facial Cleft MP:0008797	2/30	0.064502	0.47786	0	0	5.11558	14.0221	SLC25A1;MMACHC
Decreased Corpora Lutea Number MP:0002680	2/31	0.0683387	0.485399	0	0	4.93893	13.2525	CLPP;SOD1
Abnormal Epididymal Fat Pad Morphology MP:0006319	2/31	0.0683387	0.485399	0	0	4.93893	13.2525	PRDX3;PRDX5
Increased Myocardial Infarct Size MP:0003037	2/31	0.0683387	0.485399	0	0	4.93893	13.2525	AIFM1;SOD1
Decreased Locomotor Activity MP:0001402	15/710	0.0700366	0.485399	0	0	1.56747	4.16748	GCDH;HTRA2;PARK7;BCS1L;SOD2;SDHB;SOD1;GATM;PINK1;LRFN4;SPR;ETHE1;CLPP;OPA3;DECR1
Abnormal Cell Physiology MP:0005621	7/261	0.0718145	0.485399	0	0	1.98721	5.23366	PRDX3;PINK1;MTHFD1;AIFM1;FKBP8;OMA1;SOD2
Decreased Cerebral Infarct Size MP:0006058	2/32	0.0722486	0.485399	0	0	4.77406	12.5445	UCP2;PPIF
Decreased Total Body Fat Amount MP:0010025	10/425	0.0727465	0.485399	0	0	1.74252	4.56675	GATM;ABCD3;SCP2;CLPP;OPA3;OGDH;HTRA2;HADH;SOD2;TIMM50
Neurodegeneration MP:0002229	3/70	0.0731652	0.485399	0	0	3.21211	8.39979	GCDH;HTRA2;SOD2
Impaired Righting Response MP:0001523	5/161	0.0736008	0.485399	0	0	2.30569	6.01577	GCDH;ABCD3;UCP2;IDH3B;SOD2
Thick Ventricular Wall MP:0002953	3/71	0.0756454	0.485399	0	0	3.16472	8.17035	MDH1;MTHFD2;TACO1
Abnormal Amino Acid Level MP:0005332	2/33	0.0762291	0.485399	0	0	4.61982	11.8915	ACADVL;MTHFD1
Increased Liver Weight MP:0002981	4/117	0.0797325	0.485399	0	0	2.54271	6.43071	PRDX5;OPA3;SOD2;DECR1
Abnormal Embryonic Hematopoiesis MP:0003396	2/34	0.0802775	0.485399	0	0	4.47523	11.2877	CASP8;ABCB10
Wavy Neural Tube MP:0000930	2/34	0.0802775	0.485399	0	0	4.47523	11.2877	MTHFD1L;MTHFD1
Abnormal Macrophage Morphology MP:0002446	2/34	0.0802775	0.485399	0	0	4.47523	11.2877	PLA2G15;BCS1L
Increased Circulating Ketone Body Level MP:0002575	2/34	0.0802775	0.485399	0	0	4.47523	11.2877	OXCT1;SOD2
Behavioral Arrest MP:0008035	1/6	0.0802846	0.485399	0	0	14.2884	36.0379	LRFN4
Abnormal Blood Gas Level MP:0002329	1/6	0.0802846	0.485399	0	0	14.2884	36.0379	SOD2
Mortality/Aging MP:0010768	1/6	0.0802846	0.485399	0	0	14.2884	36.0379	PDK1
Porphyria MP:0005654	1/6	0.0802846	0.485399	0	0	14.2884	36.0379	CPOX
Abnormal Cornea Wound Healing MP:0020861	1/6	0.0802846	0.485399	0	0	14.2884	36.0379	CLIC4
Pulmonary Alveolar Edema MP:0010894	1/6	0.0802846	0.485399	0	0	14.2884	36.0379	PRDX6
Decreased Fatty Acid Beta-Oxidation MP:0014174	1/6	0.0802846	0.485399	0	0	14.2884	36.0379	OMA1
Decreased Keratinocyte Adhesion MP:0030578	1/6	0.0802846	0.485399	0	0	14.2884	36.0379	CLIC4
Small Tail Bud MP:0012062	1/6	0.0802846	0.485399	0	0	14.2884	36.0379	MTHFD1
Thick Embryonic Epiblast MP:0011190	1/6	0.0802846	0.485399	0	0	14.2884	36.0379	ECSIT
Thin Hair Shaft MP:0009351	1/6	0.0802846	0.485399	0	0	14.2884	36.0379	BCAT2
Abnormal Pulmonary Alveolar Duct Morphology MP:0002271	1/6	0.0802846	0.485399	0	0	14.2884	36.0379	PRDX6
Abnormal Pyramidal Neuron Dendrite Morphology MP:0020337	1/6	0.0802846	0.485399	0	0	14.2884	36.0379	DNAJC30
Increased KLRG1-positive NK Cell Number MP:0012767	1/6	0.0802846	0.485399	0	0	14.2884	36.0379	CLPP
Increased Astrocyte Number MP:0012065	1/6	0.0802846	0.485399	0	0	14.2884	36.0379	TACO1
Absent Fibroblast Proliferation MP:0011705	1/6	0.0802846	0.485399	0	0	14.2884	36.0379	TXNRD1
Embryonic Lethality Prior To Organogenesis, Complete Penetrance MP:0014259	3/75	0.0859291	0.506153	0	0	2.98829	7.33396	NDUFS8;BCS1L;MRPL44
Cardiac Hypertrophy MP:0001625	4/121	0.0876557	0.506153	0	0	2.45528	5.97697	AIFM1;ALDH2;TACO1;SOD2
Motor Neuron Degeneration MP:0000938	2/36	0.0885673	0.506153	0	0	4.21155	10.2088	HTRA2;SOD1
Increased Circulating Calcium Level MP:0000194	4/122	0.0896941	0.506153	0	0	2.43435	5.87006	ABCD3;DNAJC30;GPD1;PMPCA
Purkinje Cell Degeneration MP:0000876	3/77	0.0912818	0.506153	0	0	2.90723	6.95934	AIFM1;TACO1;HSD17B4
Sparse Hair MP:0000416	3/77	0.0912818	0.506153	0	0	2.90723	6.95934	AIFM1;HTRA2;BCAT2
Increased Susceptibility To Diet-Induced Hepatic Steatosis MP:0031269	1/7	0.0930265	0.506153	0	0	11.9064	28.2762	PRDX5
Abnormal Blastocyst Formation MP:0012128	1/7	0.0930265	0.506153	0	0	11.9064	28.2762	MMACHC
Abnormal Folic Acid Level MP:0011230	1/7	0.0930265	0.506153	0	0	11.9064	28.2762	MTHFD1
Abnormal Heart Size MP:0005406	1/7	0.0930265	0.506153	0	0	11.9064	28.2762	MECR
Abnormal Liquid Preference MP:0001423	1/7	0.0930265	0.506153	0	0	11.9064	28.2762	ACADS
Abnormal Locus Ceruleus Morphology MP:0003661	1/7	0.0930265	0.506153	0	0	11.9064	28.2762	PARK7
Disorganized Dorsal Root Ganglion MP:0000962	1/7	0.0930265	0.506153	0	0	11.9064	28.2762	FKBP8
Increased Macrophage Derived Foam Cell Number MP:0004778	1/7	0.0930265	0.506153	0	0	11.9064	28.2762	PLA2G15
Abnormal White Fat Cell Differentation MP:0011169	1/7	0.0930265	0.506153	0	0	11.9064	28.2762	PRDX3
Increased Pancreatic Islet Cell Apoptosis MP:0014121	1/7	0.0930265	0.506153	0	0	11.9064	28.2762	ALDH1B1
Increased Interleukin-6 Secretion MP:0008705	3/78	0.0940092	0.506153	0	0	2.86832	6.78175	PRDX5;NLRX1;SOD1
Blood In Lymph Vessels MP:0013971	2/38	0.0970978	0.506153	0	0	3.97717	9.27491	CPT2;OGDH
Decreased Red Blood Cell Distribution Width MP:0010068	2/38	0.0970978	0.506153	0	0	3.97717	9.27491	GATM;CLPP
Abnormal Phospholipid Level MP:0004777	2/39	0.101447	0.506153	0	0	3.86948	8.85422	OPA3;PRDX6
Abnormal Skin Coloration MP:0011239	3/81	0.102389	0.506153	0	0	2.75758	6.28446	HIBADH;NDUFS7;DACT2
Liver Inflammation MP:0001860	4/128	0.102394	0.506153	0	0	2.31585	5.27763	PHYH;SCP2;BCS1L;SOD1
Abnormal Neural Tube Closure MP:0003720	4/128	0.102394	0.506153	0	0	2.31585	5.27763	SLC25A1;MTHFD1;MDH2;GOT2
Decreased Fasting Circulating Glucose Level MP:0013278	5/179	0.103741	0.506153	0	0	2.06527	4.6796	HADHB;ACADVL;HIBADH;GLS2;REXO2
Enlarged Urinary Bladder MP:0011874	3/82	0.105246	0.506153	0	0	2.72254	6.12966	GLS2;HSD17B4;SND1
Premature Death MP:0002083	18/942	0.105261	0.506153	0	0	1.41395	3.18326	GSTK1;SURF1;ACADVL;HSD17B4;HTRA2;CHCHD10;BCS1L;UNG;SOD1;HADHB;ACADL;AIFM1;SPR;ETHE1;CLPP;OPA3;UQCRFS1;BCAT2
Increased Unsaturated Fatty Acids Level MP:0005283	1/8	0.105592	0.506153	0	0	10.205	22.9425	ACADL
Abnormal Base-Excision Repair MP:0009796	1/8	0.105592	0.506153	0	0	10.205	22.9425	UNG
Calcinosis MP:0003195	1/8	0.105592	0.506153	0	0	10.205	22.9425	SOD2
Decreased CD4-positive NK T Cell Number MP:0013519	1/8	0.105592	0.506153	0	0	10.205	22.9425	CLPP
Pillar Cell Degeneration MP:0004586	1/8	0.105592	0.506153	0	0	10.205	22.9425	SOD1
Spasticity MP:0012051	1/8	0.105592	0.506153	0	0	10.205	22.9425	HSPD1
Urinary Bladder Inflammation MP:0009646	1/8	0.105592	0.506153	0	0	10.205	22.9425	GSTK1
Decreased Susceptibility To Atherosclerosis MP:0005341	1/8	0.105592	0.506153	0	0	10.205	22.9425	PLA2G15
Enhanced Behavioral Response To Alcohol MP:0009751	1/8	0.105592	0.506153	0	0	10.205	22.9425	ALDH2
Abnormal Neurotransmitter Uptake MP:0003444	1/8	0.105592	0.506153	0	0	10.205	22.9425	PARK7
Abnormal Olfactory Bulb Glomerular Layer Morphology MP:0009948	1/8	0.105592	0.506153	0	0	10.205	22.9425	PINK1
Abnormal Placenta Fetal Blood Space Morphology MP:0011526	1/8	0.105592	0.506153	0	0	10.205	22.9425	MECR
Increased Ly6C Low Monocyte Number MP:0013025	1/8	0.105592	0.506153	0	0	10.205	22.9425	CLPP
Increased Glucagon Secretion MP:0002710	1/8	0.105592	0.506153	0	0	10.205	22.9425	ALDH1B1
Abnormal Tumor Pathology MP:0010639	1/8	0.105592	0.506153	0	0	10.205	22.9425	IDH2
Increased Pancreatic Beta Cell Apoptosis MP:0014117	1/8	0.105592	0.506153	0	0	10.205	22.9425	ALDH1B1
Scoliosis MP:0000161	2/40	0.10585	0.506153	0	0	3.76746	8.46073	GATM;FKBP8
Abnormal Placenta Size MP:0004258	2/40	0.10585	0.506153	0	0	3.76746	8.46073	MTHFD2;DAP3
Increased Interleukin-1 Beta Secretion MP:0008657	2/40	0.10585	0.506153	0	0	3.76746	8.46073	PINK1;NLRX1
Increased Sensitivity To Induced Cell Death MP:0008943	2/40	0.10585	0.506153	0	0	3.76746	8.46073	PINK1;UNG
Decreased Liver Triglyceride Level MP:0009356	3/83	0.108134	0.51138	0	0	2.68837	5.97995	GATM;SCP2;SLC25A24
Abnormal Circulating Hormone Level MP:0005418	2/41	0.110303	0.51138	0	0	3.67068	8.09211	ALDH2;BCAT2
Embryonic Lethality, Complete Penetrance MP:0011092	9/406	0.112699	0.51138	0	0	1.63478	3.56879	CPT1A;NDUFA13;MECR;ABCB10;CASP8;MTHFD1;UQCRC1;SDHB;COQ6
Anisocytosis MP:0002642	2/42	0.114804	0.51138	0	0	3.57873	7.74626	CPOX;HK1
Increased Insulin Secretion MP:0003058	2/42	0.114804	0.51138	0	0	3.57873	7.74626	ALDH1B1;HADH
Liver Hyperplasia MP:0005141	1/9	0.117985	0.51138	0	0	8.92889	19.0828	TRAP1
Clubfoot MP:0000576	1/9	0.117985	0.51138	0	0	8.92889	19.0828	FKBP8
Optic Nerve Atrophy MP:0001059	1/9	0.117985	0.51138	0	0	8.92889	19.0828	TACO1
Decreased Memory-Marker CD4-negative NK T Cell Number MP:0013513	1/9	0.117985	0.51138	0	0	8.92889	19.0828	CLPP
Decreased Memory-Marker CD4-positive NK T Cell Number MP:0013522	1/9	0.117985	0.51138	0	0	8.92889	19.0828	CLPP
Decreased Tear Production MP:0020220	1/9	0.117985	0.51138	0	0	8.92889	19.0828	SOD1
Abnormal Mandibular Prominence Morphology MP:0010939	1/9	0.117985	0.51138	0	0	8.92889	19.0828	MTHFD1L
Abnormal Placenta Intervillous Maternal Lacunae Morphology MP:0011525	1/9	0.117985	0.51138	0	0	8.92889	19.0828	MECR
Abnormal Stress Erythropoiesis MP:0031276	1/9	0.117985	0.51138	0	0	8.92889	19.0828	ABCB6
Abnormal Substantia Nigra Pars Compacta Morphology MP:0013219	1/9	0.117985	0.51138	0	0	8.92889	19.0828	PARK7
Abnormal Synaptic Dopamine Release MP:0010149	1/9	0.117985	0.51138	0	0	8.92889	19.0828	DRG2
Abnormal Urination MP:0001756	1/9	0.117985	0.51138	0	0	8.92889	19.0828	ALDH2
Decreased Susceptibility To Diet-Induced Obesity MP:0005659	4/135	0.118189	0.51138	0	0	2.19132	4.67948	GATM;HADH;BCAT2;SLC25A24
Decreased Mean Platelet Volume MP:0008935	2/43	0.119352	0.51138	0	0	3.49126	7.42131	PINK1;ETHE1
Abnormal Vision MP:0002090	2/43	0.119352	0.51138	0	0	3.49126	7.42131	TACO1;OPA3
Limb Grasping MP:0001513	7/298	0.121336	0.51138	0	0	1.73125	3.65153	ABCD3;SLC25A39;IDH3B;HSD17B4;HTRA2;CHCHD10;HSPD1
Decreased Cardiac Muscle Contractility MP:0005140	4/137	0.122886	0.51138	0	0	2.15814	4.52454	AIFM1;ALDH2;MRPS12;SOD1
Hunched Posture MP:0001505	3/88	0.123025	0.51138	0	0	2.52958	5.30042	OPA3;HTRA2;BCS1L
Abnormal Spinal Cord Morphology MP:0000955	3/88	0.123025	0.51138	0	0	2.52958	5.30042	FKBP8;HTRA2;MMACHC
Muscular Atrophy MP:0002269	2/44	0.123944	0.51138	0	0	3.40797	7.11559	HTRA2;COX6A1
Decreased Liver Glycogen Level MP:0010398	2/44	0.123944	0.51138	0	0	3.40797	7.11559	OPA3;BCS1L
Dilated Heart Right Ventricle MP:0002754	2/44	0.123944	0.51138	0	0	3.40797	7.11559	OPA3;SOD2
Abnormal Optic Nerve Morphology MP:0001330	2/44	0.123944	0.51138	0	0	3.40797	7.11559	OPA3;SOD2
Hemopericardium MP:0005244	2/44	0.123944	0.51138	0	0	3.40797	7.11559	CASP8;CPT2
Impaired Exercise Endurance MP:0012106	2/45	0.128577	0.51138	0	0	3.32854	6.82758	ALDH2;CHCHD10
Abnormal Trophoblast Giant Cell Morphology MP:0005033	2/45	0.128577	0.51138	0	0	3.32854	6.82758	MECR;LONP1
Decreased Hemoglobin Content MP:0002874	6/247	0.129442	0.51138	0	0	1.78978	3.65923	NDUFS7;OGDH;NDUFV1;HK1;ALDH9A1;SOD1
Ketoaciduria MP:0002893	1/10	0.130206	0.51138	0	0	7.93639	16.1794	BCAT2
Abnormal Brown Adipose Tissue Thermogenesis MP:0011699	1/10	0.130206	0.51138	0	0	7.93639	16.1794	OMA1
Retarded Hair Growth MP:0000424	1/10	0.130206	0.51138	0	0	7.93639	16.1794	OAT
Retina Pigment Epithelium Atrophy MP:0005548	1/10	0.130206	0.51138	0	0	7.93639	16.1794	OAT
Skin Fibrosis MP:0009932	1/10	0.130206	0.51138	0	0	7.93639	16.1794	ALDH18A1
Thin Stria Vascularis MP:0004364	1/10	0.130206	0.51138	0	0	7.93639	16.1794	SOD1
Disorganized Photoreceptor Inner Segment MP:0008581	1/10	0.130206	0.51138	0	0	7.93639	16.1794	OAT
Disorganized Placental Labyrinth MP:0011527	1/10	0.130206	0.51138	0	0	7.93639	16.1794	MECR
Abnormal Pancreatic Beta Cell Differentiation MP:0009175	1/10	0.130206	0.51138	0	0	7.93639	16.1794	ALDH1B1
Increased Ly6C High Monocyte Number MP:0013022	1/10	0.130206	0.51138	0	0	7.93639	16.1794	CLPP
Increased Muscle Cell Glucose Uptake MP:0030021	1/10	0.130206	0.51138	0	0	7.93639	16.1794	GATM
Increased Neural Tube Apoptosis MP:0012505	1/10	0.130206	0.51138	0	0	7.93639	16.1794	FKBP8
Increased Pancreatic Beta Cell Proliferation MP:0011819	1/10	0.130206	0.51138	0	0	7.93639	16.1794	ALDH1B1
Thin Ventricular Wall MP:0000280	3/91	0.132297	0.51138	0	0	2.44297	4.94141	PTCD2;TXNRD2;SOD2
Abnormal Eye Anterior Chamber Depth MP:0011960	2/46	0.133251	0.51138	0	0	3.25273	6.55593	HIBADH;DACT2
Abnormal Sperm Physiology MP:0004543	2/46	0.133251	0.51138	0	0	3.25273	6.55593	CS;NDUFA13
Increased Heart Left Ventricle Size MP:0010579	2/46	0.133251	0.51138	0	0	3.25273	6.55593	GCDH;MTHFD2
Abnormal Testis Morphology MP:0001146	7/309	0.138772	0.51138	0	0	1.66724	3.29267	GATM;NDUFA13;TST;HSD17B4;CHCHD10;PDK2;PDK1
Abnormal Lipid Level MP:0001547	3/94	0.141806	0.51138	0	0	2.36208	4.61384	SCP2;SPTLC2;HSD17B4
Dilated Heart Left Ventricle MP:0002753	3/94	0.141806	0.51138	0	0	2.36208	4.61384	AIFM1;OPA3;SOD2
Abnormal QT Variability MP:0004156	1/11	0.142259	0.51138	0	0	7.14239	13.9284	GATM
Kidney Hemorrhage MP:0000533	1/11	0.142259	0.51138	0	0	7.14239	13.9284	PRDX6
Abnormal Aorta Elastic Tissue Morphology MP:0009862	1/11	0.142259	0.51138	0	0	7.14239	13.9284	POLDIP2
Liver Cyst MP:0003327	1/11	0.142259	0.51138	0	0	7.14239	13.9284	UCP2
Metabolic Acidosis MP:0012551	1/11	0.142259	0.51138	0	0	7.14239	13.9284	SOD2
Pancreas Cyst MP:0003336	1/11	0.142259	0.51138	0	0	7.14239	13.9284	UCP2
Abnormal Cochlear Nerve Morphology MP:0004716	1/11	0.142259	0.51138	0	0	7.14239	13.9284	SOD1
Positive Geotaxis MP:0005356	1/11	0.142259	0.51138	0	0	7.14239	13.9284	SOD1
Decreased Effector Memory CD8-positive, Alpha-Beta T Cell Number MP:0010851	1/11	0.142259	0.51138	0	0	7.14239	13.9284	CLPP
Decreased Fatty Acid Oxidation MP:0014172	1/11	0.142259	0.51138	0	0	7.14239	13.9284	PRDX3
Abnormal Gas Homeostasis MP:0003948	1/11	0.142259	0.51138	0	0	7.14239	13.9284	OMA1
Abnormal Hepatic Vein Morphology MP:0010439	1/11	0.142259	0.51138	0	0	7.14239	13.9284	CPT2
Decreased Spongiotrophoblast Cell Number MP:0030989	1/11	0.142259	0.51138	0	0	7.14239	13.9284	MECR
Abnormal Maxillary Prominence Morphology MP:0010940	1/11	0.142259	0.51138	0	0	7.14239	13.9284	MTHFD1L
Abnormal Mineral Level MP:0000192	1/11	0.142259	0.51138	0	0	7.14239	13.9284	ETHE1
Abnormal Pancreatic Alpha Cell Morphology MP:0005216	1/11	0.142259	0.51138	0	0	7.14239	13.9284	HADH
Increased Circulating Ferritin Level MP:0011890	1/11	0.142259	0.51138	0	0	7.14239	13.9284	CPOX
Increased Mitochondrial Number MP:0011628	1/11	0.142259	0.51138	0	0	7.14239	13.9284	CHCHD10
Abnormal Lysosome Morphology MP:0005058	2/48	0.142711	0.51138	0	0	3.11099	6.05688	PINK1;COQ7
Abnormal Midbrain Development MP:0003864	2/48	0.142711	0.51138	0	0	3.11099	6.05688	MDH2;GOT2
Microgliosis MP:0008918	2/49	0.147493	0.51138	0	0	3.04464	5.82736	HSD17B4;SOD1
Cardiac Interstitial Fibrosis MP:0005608	2/49	0.147493	0.51138	0	0	3.04464	5.82736	OPA3;CHCHD10
Increased Response Of Heart To Induced Stress MP:0004485	2/49	0.147493	0.51138	0	0	3.04464	5.82736	ABCB10;TIMM50
Increased Spleen Red Pulp Amount MP:0008476	2/49	0.147493	0.51138	0	0	3.04464	5.82736	CPOX;HK1
Open Neural Tube MP:0000929	4/147	0.147514	0.51138	0	0	2.0062	3.83953	MTHFD1;MTHFD1L;CPOX;COQ7
Neuron Degeneration MP:0003224	2/50	0.152308	0.51138	0	0	2.98106	5.60991	PARK7;SOD2
Decreased Apoptosis MP:0006043	2/50	0.152308	0.51138	0	0	2.98106	5.60991	CASP8;BID
Increased Hepatocyte Apoptosis MP:0003887	2/50	0.152308	0.51138	0	0	2.98106	5.60991	ALDH2;SOD2
Loss Of Dopaminergic Neurons MP:0003244	1/12	0.154145	0.51138	0	0	6.49275	12.1405	PARK7
Abnormal Bile Secretion MP:0004772	1/12	0.154145	0.51138	0	0	6.49275	12.1405	SCP2
Abnormal Common Lymphocyte Progenitor Cell Morphology MP:0008249	1/12	0.154145	0.51138	0	0	6.49275	12.1405	SOD1
Abnormal Heartbeat MP:0004085	1/12	0.154145	0.51138	0	0	6.49275	12.1405	MECR
Abnormal Hypothalamus Physiology MP:0005645	1/12	0.154145	0.51138	0	0	6.49275	12.1405	UCP2
Decreased Spleen Red Pulp Amount MP:0008477	1/12	0.154145	0.51138	0	0	6.49275	12.1405	GSTK1
Decreased Visual Acuity MP:0006149	1/12	0.154145	0.51138	0	0	6.49275	12.1405	IDH3A
Impaired Myelopoiesis MP:0001602	1/12	0.154145	0.51138	0	0	6.49275	12.1405	SOD2
Increased Brain Apoptosis MP:0014178	1/12	0.154145	0.51138	0	0	6.49275	12.1405	HTRA2
Increased Circulating Interleukin-12B Level MP:0008647	1/12	0.154145	0.51138	0	0	6.49275	12.1405	PRDX5
Abnormal Synaptic Neurotransmitter Level MP:0002204	1/12	0.154145	0.51138	0	0	6.49275	12.1405	SPR
Increased Granulosa Cell Apoptosis MP:0013508	1/12	0.154145	0.51138	0	0	6.49275	12.1405	CLPP
Abnormal Tibialis Anterior Morphology MP:0003083	1/12	0.154145	0.51138	0	0	6.49275	12.1405	CHCHD10
Abnormal Translation MP:0013272	1/12	0.154145	0.51138	0	0	6.49275	12.1405	MRPS12
Increased Interleukin-12B Secretion MP:0008669	1/12	0.154145	0.51138	0	0	6.49275	12.1405	PRDX5
Abnormal Vasoconstriction MP:0000250	1/12	0.154145	0.51138	0	0	6.49275	12.1405	POLDIP2
Decreased Circulating Alkaline Phosphatase Level MP:0002966	3/98	0.154824	0.51138	0	0	2.26216	4.21997	GATM;OAT;ALDH2
Abnormal Hippocampus Morphology MP:0000807	3/98	0.154824	0.51138	0	0	2.26216	4.21997	ALDH2;BID;SOD2
Increased Susceptibility To Age-Related Retinal Degeneration MP:0031606	2/51	0.157153	0.51138	0	0	2.92007	5.4037	AIFM1;IDH3A
Abnormal Action Potential MP:0005402	3/99	0.158136	0.51138	0	0	2.23848	4.12843	PHYH;HTRA2;PARK7
Increased Circulating Potassium Level MP:0005627	3/100	0.16147	0.51138	0	0	2.21529	4.03944	GATM;GPD1;CHCHD10
Increased Embryonic Tissue Cell Apoptosis MP:0013504	3/100	0.16147	0.51138	0	0	2.21529	4.03944	AIFM1;CLPP;TXN2
Increased Susceptibility To Weight Loss MP:0010180	2/52	0.162027	0.51138	0	0	2.86153	5.20796	GATM;SCP2
Failure Of Initiation Of Embryo Turning MP:0004180	2/52	0.162027	0.51138	0	0	2.86153	5.20796	TXNRD1;DAP3
Increased Thermal Nociceptive Threshold MP:0001973	3/101	0.164825	0.51138	0	0	2.19257	3.95293	LXN;UCP2;SOD1
Decreased Circulating Creatinine Level MP:0005554	3/101	0.164825	0.51138	0	0	2.19257	3.95293	TRAP1;TACO1;MRPL39
Abnormal DNA Replication MP:0008057	1/13	0.165867	0.51138	0	0	5.95139	10.6921	NCOA4
Abnormal Mullerian Duct Topology MP:0013852	1/13	0.165867	0.51138	0	0	5.95139	10.6921	CPT2
Abnormal Aorta Tunica Media Morphology MP:0009873	1/13	0.165867	0.51138	0	0	5.95139	10.6921	TMBIM1
Decreased Alcohol Consumption MP:0003546	1/13	0.165867	0.51138	0	0	5.95139	10.6921	ALDH2
Abnormal Frontal Lobe Morphology MP:0000798	1/13	0.165867	0.51138	0	0	5.95139	10.6921	SOD2
Abnormal Hemoglobin MP:0001588	1/13	0.165867	0.51138	0	0	5.95139	10.6921	ABCB10
Abnormal Inguinal Fat Pad Morphology MP:0005336	1/13	0.165867	0.51138	0	0	5.95139	10.6921	PRDX5
Disorganized Retina Inner Nuclear Layer MP:0008512	1/13	0.165867	0.51138	0	0	5.95139	10.6921	SOD1
Abnormal Pancreas Development MP:0003934	1/13	0.165867	0.51138	0	0	5.95139	10.6921	ALDH1B1
Heart Right Ventricle Hypoplasia MP:0010422	1/13	0.165867	0.51138	0	0	5.95139	10.6921	MMACHC
Abnormal Pilomotor Reflex MP:0001492	1/13	0.165867	0.51138	0	0	5.95139	10.6921	OPA3
Abnormal Pulmonary Alveolus Epithelial Cell Morphology MP:0002273	1/13	0.165867	0.51138	0	0	5.95139	10.6921	BID
Increased Core Body Temperature MP:0011016	1/13	0.165867	0.51138	0	0	5.95139	10.6921	BCAT2
Abnormal Vertebral Arch Development MP:0005226	1/13	0.165867	0.51138	0	0	5.95139	10.6921	FKBP8
Absent Embryonic Epiblast MP:0011184	1/13	0.165867	0.51138	0	0	5.95139	10.6921	TXNRD1
Kinked Neural Tube MP:0003400	2/53	0.166928	0.51138	0	0	2.80528	5.02199	CASP8;MTHFD1
Abnormal Metabolism MP:0005266	2/53	0.166928	0.51138	0	0	2.80528	5.02199	ETHE1;MMACHC
Increased Circulating Alanine Transaminase Level MP:0002941	7/326	0.167954	0.51138	0	0	1.57701	2.81349	HADHA;PHYH;OMA1;BCS1L;SDSL;SND1;TIMM50
Abnormal Skeletal Muscle Morphology MP:0000759	3/103	0.171595	0.51138	0	0	2.1485	3.78699	HADHB;SOD2;ACADS
Irregular Heartbeat MP:0001636	2/54	0.171854	0.51138	0	0	2.75119	4.84515	HADHB;ACADVL
Decreased Circulating Insulin-Like Growth Factor I Level MP:0004701	2/54	0.171854	0.51138	0	0	2.75119	4.84515	SPR;OPA3
Early Cellular Replicative Senescence MP:0008008	2/54	0.171854	0.51138	0	0	2.75119	4.84515	CLPP;NCOA4
Pale Yolk Sac MP:0001722	3/104	0.17501	0.51138	0	0	2.12712	3.70738	MECR;CASP8;MTHFD2
Decreased Circulating Aspartate Transaminase Level MP:0005632	2/55	0.176804	0.51138	0	0	2.69914	4.67684	CASP8;HSD17B4
Abnormal Head Shape MP:0011495	2/55	0.176804	0.51138	0	0	2.69914	4.67684	SLC25A1;MTHFD1L
Decreased Sperm Progressive Motility MP:0020451	2/55	0.176804	0.51138	0	0	2.69914	4.67684	NDUFA13;HADH
Abnormal Motor Neuron Morphology MP:0000937	2/55	0.176804	0.51138	0	0	2.69914	4.67684	CHCHD10;HSPD1
Increased Susceptibility To Noise-Induced Hearing Loss MP:0004597	1/14	0.177428	0.51138	0	0	5.49331	9.49899	SOD1
Prolonged ST Segment MP:0010570	1/14	0.177428	0.51138	0	0	5.49331	9.49899	GATM
Abnormal Fatty Acids Level MP:0005280	1/14	0.177428	0.51138	0	0	5.49331	9.49899	HADH
Thin Retina Ganglion Layer MP:0008507	1/14	0.177428	0.51138	0	0	5.49331	9.49899	OPA3
Abnormal Intestinal Absorption MP:0001666	1/14	0.177428	0.51138	0	0	5.49331	9.49899	HSD17B4
Hyperpigmentation MP:0001188	1/14	0.177428	0.51138	0	0	5.49331	9.49899	ALDH2
Hypochromic Microcytic Anemia MP:0008388	1/14	0.177428	0.51138	0	0	5.49331	9.49899	CPOX
Abnormal Respiratory System Morphology MP:0002132	1/14	0.177428	0.51138	0	0	5.49331	9.49899	PRDX6
Abnormal Sarcolemma Morphology MP:0004121	1/14	0.177428	0.51138	0	0	5.49331	9.49899	PTCD2
Increased Circulating Ammonia Level MP:0005309	1/14	0.177428	0.51138	0	0	5.49331	9.49899	OAT
Increased Enterocyte Apoptosis MP:0008885	1/14	0.177428	0.51138	0	0	5.49331	9.49899	GATM
Increased Kidney Iron Level MP:0010375	1/14	0.177428	0.51138	0	0	5.49331	9.49899	HK1
Abnormal Forebrain Development MP:0003232	3/105	0.178444	0.512906	0	0	2.10616	3.62992	MDH2;GOT2;COQ6
Increased Circulating Aspartate Transaminase Level MP:0005343	6/273	0.179146	0.513519	0	0	1.61333	2.77422	GATM;CLPP;OMA1;SOD2;FARS2;TOMM6
Impaired Glucose Tolerance MP:0005293	8/395	0.183706	0.516041	0	0	1.48591	2.51776	PRDX3;CS;PRDX5;ACADVL;ALDH1B1;PYCR1;VDAC1;OMA1
Thrombocytosis MP:0005505	3/107	0.185367	0.516041	0	0	2.06545	3.48114	GLS2;SFXN1;BAK1
Decreased Bone Mineral Density MP:0000063	8/396	0.185417	0.516041	0	0	1.48201	2.4974	PINK1;ABCD3;SLC25A39;ALDH2;CLPP;IDH2;PARK7;SDSL
Abnormal Placenta Development MP:0001712	2/57	0.186769	0.516041	0	0	2.60073	4.36372	MECR;DAP3
Increased Trophoblast Giant Cell Number MP:0009397	1/15	0.188828	0.516041	0	0	5.10067	8.5024	TXNRD1
Abnormal Blood Flow Velocity MP:0000233	1/15	0.188828	0.516041	0	0	5.10067	8.5024	TXNRD2
Abnormal Circadian Temperature Homeostasis MP:0011020	1/15	0.188828	0.516041	0	0	5.10067	8.5024	OMA1
Decreased Brown Fat Cell Lipid Droplet Size MP:0009125	1/15	0.188828	0.516041	0	0	5.10067	8.5024	ACAD8
Pulmonary Alveolar Hemorrhage MP:0010909	1/15	0.188828	0.516041	0	0	5.10067	8.5024	PRDX6
Abnormal Excitatory Synapse Morphology MP:0020357	1/15	0.188828	0.516041	0	0	5.10067	8.5024	LRFN4
Decreased Heart Left Ventricle Size MP:0010580	1/15	0.188828	0.516041	0	0	5.10067	8.5024	FITM2
Decreased Hepatocyte Number MP:0000606	1/15	0.188828	0.516041	0	0	5.10067	8.5024	SCP2
Abnormal Granulosa Cell Morphology MP:0008868	1/15	0.188828	0.516041	0	0	5.10067	8.5024	CLPP
Dilated Aorta MP:0010574	1/15	0.188828	0.516041	0	0	5.10067	8.5024	TMBIM1
Increased Cardiac Output MP:0003394	1/15	0.188828	0.516041	0	0	5.10067	8.5024	MLYCD
Abnormal Somatic Hypermutation Frequency MP:0004815	1/15	0.188828	0.516041	0	0	5.10067	8.5024	UNG
Abnormal Surfactant Physiology MP:0004782	1/15	0.188828	0.516041	0	0	5.10067	8.5024	PRDX6
Increased Physiological Sensitivity To Xenobiotic MP:0008873	3/108	0.188855	0.516041	0	0	2.04567	3.40967	GATM;ABCB6;SOD2
Insulin Resistance MP:0005331	4/163	0.190408	0.518935	0	0	1.80284	2.99017	PRDX3;HADHA;PRDX5;ALDH1B1
Abnormal Neural Tube Morphology MP:0002151	5/222	0.195415	0.525307	0	0	1.65238	2.69773	MTHFD1L;MDH2;TXNRD1;GOT2;FKBP8
Cardiac Fibrosis MP:0003141	3/110	0.195881	0.525307	0	0	2.00723	3.27228	HADHB;ACADL;SOD2
Impaired Limb Coordination MP:0001524	2/59	0.19681	0.525307	0	0	2.50922	4.07878	CHCHD10;PARK7
Abnormal Brown Adipose Tissue Physiology MP:0011698	1/16	0.200071	0.525307	0	0	4.76039	7.65985	ACADVL
Cortical Renal Glomerulopathies MP:0000523	1/16	0.200071	0.525307	0	0	4.76039	7.65985	PRDX6
Short Rostral-Caudal Axis MP:0012173	1/16	0.200071	0.525307	0	0	4.76039	7.65985	TXNRD1
Decreased Fibroblast Apoptosis MP:0013502	1/16	0.200071	0.525307	0	0	4.76039	7.65985	DAP3
Short Vertebral Column MP:0004704	1/16	0.200071	0.525307	0	0	4.76039	7.65985	FKBP8
Disorganized Retina Outer Nuclear Layer MP:0008516	1/16	0.200071	0.525307	0	0	4.76039	7.65985	SOD1
Hyperalgesia MP:0005407	1/16	0.200071	0.525307	0	0	4.76039	7.65985	ALDH2
Impaired Embryo Implantation MP:0001729	1/16	0.200071	0.525307	0	0	4.76039	7.65985	MMACHC
Increased Erythroblast Number MP:0011178	1/16	0.200071	0.525307	0	0	4.76039	7.65985	CPOX
Increased Hepatocyte Proliferation MP:0003893	1/16	0.200071	0.525307	0	0	4.76039	7.65985	MRPS12
Abnormal Voluntary Movement MP:0003491	1/16	0.200071	0.525307	0	0	4.76039	7.65985	HSPD1
Exencephaly MP:0000914	5/224	0.200236	0.525307	0	0	1.63712	2.63292	SLC25A1;MTHFD1L;FKBP8;MMACHC;TXN2
Decreased Oxygen Consumption MP:0005290	2/60	0.201856	0.526928	0	0	2.46583	3.94583	PRDX5;OMA1
Decreased Skeletal Muscle Mass MP:0004819	2/60	0.201856	0.526928	0	0	2.46583	3.94583	CHCHD10;SOD2
Abnormal Motor Coordination/Balance MP:0001516	3/113	0.206537	0.537814	0	0	1.95219	3.07914	DRG2;PARK7;COX6A1
Blepharitis MP:0005251	1/17	0.211159	0.541804	0	0	4.46264	6.94004	SOD1
Craniorachischisis MP:0008784	1/17	0.211159	0.541804	0	0	4.46264	6.94004	MTHFD1L
Abnormal Embryonic Neuroepithelial Layer Differentiation MP:0000786	1/17	0.211159	0.541804	0	0	4.46264	6.94004	COQ7
Abnormal Iron Level MP:0001770	1/17	0.211159	0.541804	0	0	4.46264	6.94004	ABCB10
Abnormal Olfaction MP:0001984	1/17	0.211159	0.541804	0	0	4.46264	6.94004	PINK1
Increased Mortality Induced By Ionizing Radiation MP:0003992	1/17	0.211159	0.541804	0	0	4.46264	6.94004	BID
Abnormal Renal Tubule Morphology MP:0002703	2/62	0.21199	0.542611	0	0	2.38339	3.69716	PTCD2;PRDX6
Increased Susceptibility To Xenobiotic Induced Morbidity/Mortality MP:0009766	3/116	0.217321	0.543355	0	0	1.90007	2.90023	GATM;ABCB6;SOD1
Absent Photoreceptor Outer Segment MP:0008585	1/18	0.222094	0.543355	0	0	4.19991	6.31942	OAT
Absent Sperm Head MP:0009234	1/18	0.222094	0.543355	0	0	4.19991	6.31942	HADH
Abnormal Adipose Tissue Morphology MP:0000003	1/18	0.222094	0.543355	0	0	4.19991	6.31942	ACADVL
Iris Synechia MP:0004222	1/18	0.222094	0.543355	0	0	4.19991	6.31942	TACO1
Akinesia MP:0002690	1/18	0.222094	0.543355	0	0	4.19991	6.31942	HTRA2
Abnormal Basal Ganglion Morphology MP:0006007	1/18	0.222094	0.543355	0	0	4.19991	6.31942	HTRA2
Decreased Carbon Dioxide Production MP:0008964	1/18	0.222094	0.543355	0	0	4.19991	6.31942	OMA1
Retina Ganglion Cell Degeneration MP:0008067	1/18	0.222094	0.543355	0	0	4.19991	6.31942	AIFM1
Decreased Fetal Cardiomyocyte Proliferation MP:0011395	1/18	0.222094	0.543355	0	0	4.19991	6.31942	TXNRD2
Decreased Gamma-Delta T Cell Number MP:0008347	1/18	0.222094	0.543355	0	0	4.19991	6.31942	CLPP
Decreased Lactate Dehydrogenase Level MP:0005571	1/18	0.222094	0.543355	0	0	4.19991	6.31942	NDUFS3
Spongiform Encephalopathy MP:0002654	1/18	0.222094	0.543355	0	0	4.19991	6.31942	SOD2
Decreased Noradrenaline Level MP:0012574	1/18	0.222094	0.543355	0	0	4.19991	6.31942	SPR
Abnormal Lipid Metabolism MP:0013245	1/18	0.222094	0.543355	0	0	4.19991	6.31942	PRDX3
Abnormal Mitochondrial Shape MP:0011633	1/18	0.222094	0.543355	0	0	4.19991	6.31942	NDUFA13
Abnormal Testis Physiology MP:0004884	1/18	0.222094	0.543355	0	0	4.19991	6.31942	NDUFA13
Abnormal Ventricle Myocardium Morphology MP:0010499	1/18	0.222094	0.543355	0	0	4.19991	6.31942	OPA3
Increased Pancreatic Beta Cell Mass MP:0009113	1/18	0.222094	0.543355	0	0	4.19991	6.31942	ALDH1B1
Abnormal Food Intake MP:0005449	2/65	0.227278	0.554748	0	0	2.26955	3.36253	SCP2;UCP2
Abnormal Head Morphology MP:0000432	2/66	0.232392	0.559332	0	0	2.23398	3.26011	MTHFD1L;PARK7
Abnormal Homeostasis MP:0001764	2/66	0.232392	0.559332	0	0	2.23398	3.26011	QDPR;BCAT2
Increased Urine Microalbumin Level MP:0002959	1/19	0.232878	0.559332	0	0	3.96638	5.77998	GSTK1
Spleen Atrophy MP:0003643	1/19	0.232878	0.559332	0	0	3.96638	5.77998	HTRA2
Abnormal Heart Rate MP:0001629	1/19	0.232878	0.559332	0	0	3.96638	5.77998	ALDH2
Increased Interferon-Beta Secretion MP:0008564	1/19	0.232878	0.559332	0	0	3.96638	5.77998	NLRX1
Absent Egg Cylinders MP:0001694	1/19	0.232878	0.559332	0	0	3.96638	5.77998	SUPV3L1
Increased Circulating Bilirubin Level MP:0005344	4/178	0.233708	0.560048	0	0	1.64616	2.393	LACTB;HADHA;CLPP;HK1
Slow Postnatal Weight Gain MP:0008489	4/179	0.236679	0.564221	0	0	1.63667	2.35853	HADHB;UCP2;FKBP8;BCS1L
Increased Susceptibility To Diet-Induced Obesity MP:0005658	2/67	0.237514	0.564221	0	0	2.1995	3.16184	PRDX5;OMA1
Increased Energy Expenditure MP:0004889	2/67	0.237514	0.564221	0	0	2.1995	3.16184	DNAJC30;BCAT2
Ataxia MP:0001393	5/239	0.237595	0.564221	0	0	1.531	2.20033	PHYH;AIFM1;HSD17B4;HTRA2;SOD2
Thin Retina Outer Nuclear Layer MP:0008515	3/122	0.239218	0.565221	0	0	1.80372	2.58	OAT;OPA3;SOD1
Abnormal Heart Morphology MP:0000266	12/683	0.23966	0.565221	0	0	1.28574	1.83672	HADHB;PLA2G15;ACADVL;SLC25A3;CASP8;MTHFD1;ACADL;TXNRD2;GOT2;CHCHD10;TMEM160;TOMM6
Increased Lean Body Mass MP:0003960	6/301	0.239785	0.565221	0	0	1.4581	2.08219	ABCD3;CLPP;OGDH;NDUFS3;TIMM50;BCAT2
Decreased Total Retina Thickness MP:0011965	4/181	0.242647	0.565221	0	0	1.61801	2.29134	HIBADH;NDUFS7;SLC25A10;TIMM50
Increased Testis Weight MP:0004851	1/20	0.243512	0.565221	0	0	3.75744	5.30771	GSTK1
Decreased Tumor Latency MP:0010308	1/20	0.243512	0.565221	0	0	3.75744	5.30771	ALDH2
Dystonia MP:0005323	1/20	0.243512	0.565221	0	0	3.75744	5.30771	HTRA2
Increased Adipocyte Glucose Uptake MP:0030016	1/20	0.243512	0.565221	0	0	3.75744	5.30771	GATM
Increased Cellular Sensitivity To Oxidative Stress MP:0008412	1/20	0.243512	0.565221	0	0	3.75744	5.30771	UNG
Increased Circulating Glucagon Level MP:0002712	1/20	0.243512	0.565221	0	0	3.75744	5.30771	GLS2
Anemia MP:0001577	5/242	0.245292	0.565221	0	0	1.51139	2.12396	TXNRD2;C1QBP;SOD2;DAP3;HK1
Decreased Susceptibility To Endotoxin Shock MP:0008734	2/69	0.247773	0.565221	0	0	2.13362	2.97692	CLIC4;BID
Abnormal Nervous System Physiology MP:0003633	3/125	0.250305	0.565221	0	0	1.75909	2.43647	PHYH;PINK1;OXCT1
Increased Circulating LDL Cholesterol Level MP:0000182	2/70	0.252908	0.565221	0	0	2.10214	2.88987	SCP2;DARS2
Increased Susceptibility To Neuronal Excitotoxicity MP:0008235	1/21	0.254	0.565221	0	0	3.56938	4.89156	HTRA2
Abnormal Astrocyte Physiology MP:0008916	1/21	0.254	0.565221	0	0	3.56938	4.89156	PHYH
Abnormal Behavioral Response To Xenobiotic MP:0009745	1/21	0.254	0.565221	0	0	3.56938	4.89156	PARK7
Microcytic Anemia MP:0002810	1/21	0.254	0.565221	0	0	3.56938	4.89156	CPOX
Decreased Body Mass Index MP:0006086	1/21	0.254	0.565221	0	0	3.56938	4.89156	GATM
Decreased Circulating Luteinizing Hormone Level MP:0002773	1/21	0.254	0.565221	0	0	3.56938	4.89156	SOD1
Small Dorsal Root Ganglion MP:0000964	1/21	0.254	0.565221	0	0	3.56938	4.89156	FKBP8
Abnormal Head Size MP:0011496	1/21	0.254	0.565221	0	0	3.56938	4.89156	SLC25A1
Urinary Bladder Obstruction MP:0009552	1/21	0.254	0.565221	0	0	3.56938	4.89156	GSTK1
Decreased Tumor Incidence MP:0002052	1/21	0.254	0.565221	0	0	3.56938	4.89156	TRAP1
Enhanced Behavioral Response To Xenobiotic MP:0009746	1/21	0.254	0.565221	0	0	3.56938	4.89156	SOD1
Increased Cellular Sensitivity To Hydrogen Peroxide MP:0008406	1/21	0.254	0.565221	0	0	3.56938	4.89156	AIFM1
Increased Mature B Cell Number MP:0008210	1/21	0.254	0.565221	0	0	3.56938	4.89156	CLPP
Abnormal Embryo Development MP:0001672	4/185	0.254683	0.565221	0	0	1.58193	2.16366	SLC25A1;SUPV3L1;MECR;MTHFD2
Abnormal Eye Electrophysiology MP:0005551	3/127	0.257739	0.565221	0	0	1.73055	2.34628	OAT;AIFM1;SOD1
Gliosis MP:0002183	2/71	0.258046	0.565221	0	0	2.07157	2.80618	HTRA2;BID
Abnormal Retina Blood Vessel Morphology MP:0010097	4/187	0.260748	0.565221	0	0	1.56448	2.10298	LACTB;ADSL;SLC25A10;SLC25A24
Abnormal Neuron Physiology MP:0004811	3/128	0.261468	0.565221	0	0	1.71661	2.30274	PINK1;TMEM160;SOD1
Increased Circulating Serum Albumin Level MP:0002965	2/72	0.263186	0.565221	0	0	2.04187	2.72568	CLPP;REXO2
Abnormal Abdominal Fat Pad Morphology MP:0000010	1/22	0.264343	0.565221	0	0	3.39924	4.52272	OPA3
Abnormal Blood Cell Morphology/Development MP:0002429	1/22	0.264343	0.565221	0	0	3.39924	4.52272	CASP8
Abnormal Cerebellar Cortex Morphology MP:0004097	1/22	0.264343	0.565221	0	0	3.39924	4.52272	AIFM1
Decreased Leydig Cell Number MP:0005536	1/22	0.264343	0.565221	0	0	3.39924	4.52272	BCS1L
Protruding Tongue MP:0009908	1/22	0.264343	0.565221	0	0	3.39924	4.52272	SLC25A1
Abnormal Dorsal-Ventral Axis Patterning MP:0001704	1/22	0.264343	0.565221	0	0	3.39924	4.52272	FKBP8
Decreased Colon Length MP:0013956	1/22	0.264343	0.565221	0	0	3.39924	4.52272	GATM
Decreased Liver Cholesterol Level MP:0010026	1/22	0.264343	0.565221	0	0	3.39924	4.52272	SCP2
Decreased Serotonin Level MP:0010070	1/22	0.264343	0.565221	0	0	3.39924	4.52272	SPR
Distended Urinary Bladder MP:0000539	1/22	0.264343	0.565221	0	0	3.39924	4.52272	GSTK1
Hairpin Sperm Flagellum MP:0009243	1/22	0.264343	0.565221	0	0	3.39924	4.52272	HADH
Abnormal Physiological Neovascularization MP:0003710	1/22	0.264343	0.565221	0	0	3.39924	4.52272	CLIC4
Increased Bone Trabecular Spacing MP:0013630	1/22	0.264343	0.565221	0	0	3.39924	4.52272	IDH2
Increased Circulating VLDL Cholesterol Level MP:0005145	1/22	0.264343	0.565221	0	0	3.39924	4.52272	SCP2
Abnormal Tail Movements MP:0001391	1/22	0.264343	0.565221	0	0	3.39924	4.52272	NDUFS3
Abnormal Trachea Morphology MP:0002282	1/22	0.264343	0.565221	0	0	3.39924	4.52272	CPT2
Abnormal Coat/ Hair Morphology MP:0000367	3/129	0.265203	0.565909	0	0	1.7029	2.26019	NDUFS7;GLS2;DACT2
Spina Bifida MP:0003054	2/73	0.268326	0.570141	0	0	2.01301	2.64822	PCCB;FKBP8
Increased Circulating Tumor Necrosis Factor Level MP:0008553	2/73	0.268326	0.570141	0	0	2.01301	2.64822	PRDX5;SOD1
Enlarged Liver MP:0000599	3/130	0.268945	0.570141	0	0	1.68941	2.21861	HADHA;ABCD3;SCP2
Persistence Of Hyaloid Vascular System MP:0001289	4/190	0.269896	0.570141	0	0	1.53901	2.01568	LACTB;ALAS1;ETFB;COQ6
Decreased Cell Proliferation MP:0000352	4/190	0.269896	0.570141	0	0	1.53901	2.01568	C1QBP;TXNRD1;ECSIT;COQ7
Spontaneous Skin Ulceration MP:0001209	1/23	0.274543	0.575337	0	0	3.24457	4.19408	CLIC4
Delayed Heart Development MP:0012082	1/23	0.274543	0.575337	0	0	3.24457	4.19408	MECR
Increased Circulating Lipase Level MP:0011886	1/23	0.274543	0.575337	0	0	3.24457	4.19408	OMA1
Abnormal White Adipose Tissue Morphology MP:0002970	1/23	0.274543	0.575337	0	0	3.24457	4.19408	OPA3
Abnormal Epididymis Morphology MP:0002631	3/133	0.280204	0.584769	0	0	1.65017	2.0994	TST;HSD17B4;MMACHC
Lymphoid Hyperplasia MP:0000688	1/24	0.284602	0.584769	0	0	3.10334	3.89985	UNG
Shortened QRS Complex Duration MP:0010393	1/24	0.284602	0.584769	0	0	3.10334	3.89985	ACAD11
Decreased Grooming Behavior MP:0001442	1/24	0.284602	0.584769	0	0	3.10334	3.89985	TMEM160
Decreased Susceptibility To Ischemic Brain Injury MP:0006059	1/24	0.284602	0.584769	0	0	3.10334	3.89985	UCP2
Abnormal Renal Glomerulus Basement Membrane Morphology MP:0011348	1/24	0.284602	0.584769	0	0	3.10334	3.89985	GSTK1
Increased Circulating Glycerol Level MP:0003443	1/24	0.284602	0.584769	0	0	3.10334	3.89985	CLPP
Increased Circulating Lactate Dehydrogenase Level MP:0011971	1/24	0.284602	0.584769	0	0	3.10334	3.89985	TOMM6
Increased Interleukin-12 Secretion MP:0008663	1/24	0.284602	0.584769	0	0	3.10334	3.89985	PINK1
Increased Susceptibility To Orthomyxoviridae Infection MP:0020946	1/24	0.284602	0.584769	0	0	3.10334	3.89985	NLRX1
Abnormal Ovary Morphology MP:0001126	3/135	0.287735	0.585704	0	0	1.625	2.02428	ALAS1;GLS2;SOD1
Abnormal Sternum Morphology MP:0000157	3/135	0.287735	0.585704	0	0	1.625	2.02428	GLS2;HSD17B4;SND1
Decreased Mean Corpuscular Volume MP:0002591	4/197	0.291448	0.585704	0	0	1.48266	1.82797	IDH2;ACOT2;CPOX;ACO1
Increased Circulating HDL Cholesterol Level MP:0001556	4/197	0.291448	0.585704	0	0	1.48266	1.82797	SCP2;LONP1;REXO2;ACADS
Increased Body Weight MP:0001260	5/260	0.29269	0.585704	0	0	1.4034	1.72428	PRDX3;PRDX5;ACADVL;MTHFD1;OMA1
Increased Macrophage Cell Number MP:0005425	2/78	0.293999	0.585704	0	0	1.8801	2.30157	PLA2G15;BCS1L
Absent Optic Nerve MP:0001333	1/25	0.294522	0.585704	0	0	2.97388	3.63527	AIFM1
Blind Uterus MP:0009084	1/25	0.294522	0.585704	0	0	2.97388	3.63527	NLRX1
Muscle Spasm MP:0000743	1/25	0.294522	0.585704	0	0	2.97388	3.63527	HTRA2
Abnormal Cerebral Cortex Pyramidal Cell Morphology MP:0009969	1/25	0.294522	0.585704	0	0	2.97388	3.63527	DNAJC30
Abnormal Erythrocyte Physiology MP:0003656	1/25	0.294522	0.585704	0	0	2.97388	3.63527	ABCB6
Decreased Fluid Intake MP:0011942	1/25	0.294522	0.585704	0	0	2.97388	3.63527	DNAJC30
Decreased Interleukin-12 Secretion MP:0008664	1/25	0.294522	0.585704	0	0	2.97388	3.63527	CLIC4
Abnormal Germ Layer Development MP:0001674	1/25	0.294522	0.585704	0	0	2.97388	3.63527	PISD
Abnormal Impulse Conducting System Conduction MP:0003137	1/25	0.294522	0.585704	0	0	2.97388	3.63527	HADHB
Increased Cell Death MP:0012556	1/25	0.294522	0.585704	0	0	2.97388	3.63527	SOD2
Absent Heartbeat MP:0004086	1/25	0.294522	0.585704	0	0	2.97388	3.63527	MECR
Abnormal Retina Morphology MP:0001325	8/456	0.298623	0.586318	0	0	1.27954	1.54642	LACTB;ADSL;NLRX1;OAT;IDH3B;ACO1;ETFB;SOD2
Decreased Circulating Phosphate Level MP:0000198	2/79	0.299122	0.586318	0	0	1.85558	2.23951	TRAP1;DRG2
Spleen Hyperplasia MP:0000693	2/79	0.299122	0.586318	0	0	1.85558	2.23951	TRAP1;UNG
Abnormal Response To Novel Object MP:0003461	2/79	0.299122	0.586318	0	0	1.85558	2.23951	ALDH2;UQCRC1
Weight Loss MP:0001263	4/200	0.300757	0.586318	0	0	1.45974	1.75381	GCDH;CHCHD10;PARK7;BCS1L
Pale Liver MP:0000603	2/80	0.304239	0.586318	0	0	1.8317	2.17962	MTHFD2;DECR1
Dehydration MP:0001429	2/80	0.304239	0.586318	0	0	1.8317	2.17962	OPA3;FKBP8
Atrioventricular Block MP:0010519	1/26	0.304305	0.586318	0	0	2.85478	3.3964	CHCHD10
Abnormal Cerebral Hemisphere Morphology MP:0008540	1/26	0.304305	0.586318	0	0	2.85478	3.3964	FKBP8
Short Photoreceptor Inner Segment MP:0008582	1/26	0.304305	0.586318	0	0	2.85478	3.3964	OAT
Abnormal First Pharyngeal Arch Morphology MP:0006337	1/26	0.304305	0.586318	0	0	2.85478	3.3964	MTHFD1L
Decreased Somite Size MP:0011732	1/26	0.304305	0.586318	0	0	2.85478	3.3964	AIFM1
Decreased Susceptibility To Weight Gain MP:0010182	1/26	0.304305	0.586318	0	0	2.85478	3.3964	CLPP
Enhanced Wound Healing MP:0002724	1/26	0.304305	0.586318	0	0	2.85478	3.3964	DACT2
Abnormal Retina Ganglion Layer Morphology MP:0005241	1/26	0.304305	0.586318	0	0	2.85478	3.3964	SOD1
Abnormal Tumor Vascularization MP:0010144	1/26	0.304305	0.586318	0	0	2.85478	3.3964	IDH2
Abnormal Xenobiotic Pharmacokinetics MP:0008875	1/26	0.304305	0.586318	0	0	2.85478	3.3964	ALDH1B1
Abnormal Seminal Vesicle Morphology MP:0002059	3/140	0.306624	0.589705	0	0	1.56529	1.85038	TIMM13;HSD17B4;SND1
Embryonic Lethality Between Somite Formation And Embryo Turning, Complete Penetrance MP:0011097	2/81	0.309349	0.59296	0	0	1.80842	2.1218	ACLY;TXNRD1
Liver Degeneration MP:0003103	1/27	0.313953	0.59296	0	0	2.74484	3.17993	PHYH
Abnormal Body Temperature Homeostasis MP:0001777	1/27	0.313953	0.59296	0	0	2.74484	3.17993	HADH
Cardiovascular System Phenotype MP:0005385	1/27	0.313953	0.59296	0	0	2.74484	3.17993	GATM
Abnormal Epiphyseal Plate Morphology MP:0006395	1/27	0.313953	0.59296	0	0	2.74484	3.17993	OPA3
Decreased Fat Cell Size MP:0009269	1/27	0.313953	0.59296	0	0	2.74484	3.17993	OPA3
Abnormal Nerve Conduction MP:0005403	1/27	0.313953	0.59296	0	0	2.74484	3.17993	COX6A1
Enlarged Adrenal Glands MP:0000642	1/27	0.313953	0.59296	0	0	2.74484	3.17993	HSD17B4
Abnormal Oogenesis MP:0001931	1/27	0.313953	0.59296	0	0	2.74484	3.17993	CLPP
Granulomatous Inflammation MP:0002500	1/27	0.313953	0.59296	0	0	2.74484	3.17993	OMA1
Abnormal Vitelline Vasculature Morphology MP:0003229	3/143	0.317983	0.597541	0	0	1.53152	1.75475	MECR;MDH2;GOT2
Microphthalmia MP:0001297	6/335	0.320112	0.597541	0	0	1.30513	1.48665	ADSL;MTHFD2;PCCB;FKBP8;MMACHC;PDK2
Small Epididymis MP:0004930	1/28	0.323468	0.597541	0	0	2.64305	2.98309	PCK2
Abnormal Freezing Behavior MP:0020420	1/28	0.323468	0.597541	0	0	2.64305	2.98309	TIMM13
Abnormal Iron Homeostasis MP:0005637	1/28	0.323468	0.597541	0	0	2.64305	2.98309	ACO1
Abnormal Motor Neuron Innervation Pattern MP:0000940	1/28	0.323468	0.597541	0	0	2.64305	2.98309	SOD1
Hemolytic Anemia MP:0001585	1/28	0.323468	0.597541	0	0	2.64305	2.98309	HK1
Increased Body Fat Mass MP:0014142	1/28	0.323468	0.597541	0	0	2.64305	2.98309	PRDX3
Abnormal Sensory Capabilities/Reflexes/Nociception MP:0002067	1/28	0.323468	0.597541	0	0	2.64305	2.98309	PINK1
Increased Cholesterol Level MP:0003982	1/28	0.323468	0.597541	0	0	2.64305	2.98309	MRPS12
Abnormal Vasodilation MP:0001613	1/28	0.323468	0.597541	0	0	2.64305	2.98309	POLDIP2
Abnormal Erythrocyte Morphology MP:0002447	2/84	0.324631	0.597541	0	0	1.742	1.95986	CPOX;HK1
Abnormal Myocardium Layer Morphology MP:0005329	2/84	0.324631	0.597541	0	0	1.742	1.95986	HADHA;CASP8
Abnormal Skin Morphology MP:0002060	8/471	0.329294	0.597541	0	0	1.23712	1.3742	GLS2;TACO1;GSR;GPD1;DACT2;PDK2;PCK2;ALDH9A1
Increased Circulating Phosphate Level MP:0001566	3/146	0.329349	0.597541	0	0	1.49916	1.66502	CPT2;GPD1;CHCHD10
Maternal Effect MP:0003718	2/85	0.329706	0.597541	0	0	1.72092	1.90945	SUPV3L1;MTHFD1
Prenatal Lethality, Complete Penetrance MP:0011091	6/340	0.332304	0.597541	0	0	1.28526	1.41598	SUPV3L1;MECR;CASP8;SPTLC2;MDH1;ACAD9
Absent Long-Term Depression MP:0001899	1/29	0.332851	0.597541	0	0	2.54852	2.80353	PARK7
Abnormal Mullerian Duct Morphology MP:0003826	1/29	0.332851	0.597541	0	0	2.54852	2.80353	CPT2
Brain Vacuoles MP:0008025	1/29	0.332851	0.597541	0	0	2.54852	2.80353	SOD2
Abnormal Embryonic/Fetal Subventricular Zone Morphology MP:0004274	1/29	0.332851	0.597541	0	0	2.54852	2.80353	FKBP8
Abnormal Enterocyte Proliferation MP:0008883	1/29	0.332851	0.597541	0	0	2.54852	2.80353	GATM
Abnormal Renal Tubule Epithelium Morphology MP:0009640	1/29	0.332851	0.597541	0	0	2.54852	2.80353	PRDX6
Abnormal Retina Layer Morphology MP:0003727	1/29	0.332851	0.597541	0	0	2.54852	2.80353	OPA3
Abnormal Salivary Gland Morphology MP:0000613	1/29	0.332851	0.597541	0	0	2.54852	2.80353	TOMM6
Increased Body Temperature MP:0005533	1/29	0.332851	0.597541	0	0	2.54852	2.80353	HADH
Increased Gonadal Fat Pad Weight MP:0009285	1/29	0.332851	0.597541	0	0	2.54852	2.80353	OMA1
Increased Interleukin-10 Secretion MP:0008660	1/29	0.332851	0.597541	0	0	2.54852	2.80353	PINK1
Abnormal White Adipose Tissue Physiology MP:0005670	1/29	0.332851	0.597541	0	0	2.54852	2.80353	PRDX3
Abnormal Heart Left Ventricle Morphology MP:0003921	2/86	0.334771	0.599964	0	0	1.70035	1.8607	OPA3;SOD2
Abnormal Cardiovascular System Physiology MP:0001544	3/148	0.336925	0.602797	0	0	1.47833	1.60827	HADHB;AIFM1;SOD1
Decreased Prepulse Inhibition MP:0009142	7/409	0.339041	0.602837	0	0	1.24606	1.34778	CS;GATM;PHYH;NME6;IDH1;LONP1;FITM2
Prenatal Lethality MP:0002080	2/87	0.339825	0.602837	0	0	1.68026	1.81354	SUCLA2;SUCLG2
Decreased Respiratory Quotient MP:0010379	2/87	0.339825	0.602837	0	0	1.68026	1.81354	GATM;HADH
Increased Susceptibility To Otitis Media MP:0001850	1/30	0.342104	0.602837	0	0	2.46052	2.63925	CHCHD10
Polychromatophilia MP:0005097	1/30	0.342104	0.602837	0	0	2.46052	2.63925	HK1
Progressive Muscle Weakness MP:0000748	1/30	0.342104	0.602837	0	0	2.46052	2.63925	SOD1
Decreased Circulating Bilirubin Level MP:0005635	1/30	0.342104	0.602837	0	0	2.46052	2.63925	MRPL39
Thick Interventricular Septum MP:0010724	1/30	0.342104	0.602837	0	0	2.46052	2.63925	TACO1
Abnormal Palatal Shelf Fusion At Midline MP:0009887	1/30	0.342104	0.602837	0	0	2.46052	2.63925	MMACHC
Increased Circulating Total Protein Level MP:0005568	2/88	0.344866	0.606688	0	0	1.66063	1.76791	ABCD3;DNAJC30
Abnormal Kidney Morphology MP:0002135	9/548	0.349166	0.610734	0	0	1.19525	1.25765	PLA2G15;CASP8;PTCD2;GSR;PCCB;TMEM160;PRDX6;SDHB;PDK2
Premature Aging MP:0003786	1/31	0.35123	0.610734	0	0	2.37838	2.48853	TACO1
Abnormal Cornea Epithelium Morphology MP:0006000	1/31	0.35123	0.610734	0	0	2.37838	2.48853	SOD1
Abnormal Hematopoietic System Morphology/Development MP:0002396	1/31	0.35123	0.610734	0	0	2.37838	2.48853	CASP8
Focal Hair Loss MP:0000418	1/31	0.35123	0.610734	0	0	2.37838	2.48853	AIFM1
Increased Fibroblast Apoptosis MP:0013501	1/31	0.35123	0.610734	0	0	2.37838	2.48853	SOD1
Abnormal Vascular Endothelial Cell Physiology MP:0004003	1/31	0.35123	0.610734	0	0	2.37838	2.48853	CLIC4
Abnormal Trophoblast Layer Morphology MP:0005031	2/90	0.354912	0.616118	0	0	1.62273	1.68096	COQ4;DHODH
Anophthalmia MP:0001293	4/218	0.357122	0.616197	0	0	1.33573	1.37537	SLC25A1;PCCB;FKBP8;MMACHC
Increased Liver Triglyceride Level MP:0009355	2/91	0.359915	0.616197	0	0	1.60441	1.63953	PRDX5;OPA3
Abnormal Bone Marrow Cell Physiology MP:0009278	1/32	0.360229	0.616197	0	0	2.30154	2.34991	BID
Pancreatic Islet Hyperplasia MP:0005491	1/32	0.360229	0.616197	0	0	2.30154	2.34991	ALDH1B1
Decreased Bone Ossification MP:0020040	1/32	0.360229	0.616197	0	0	2.30154	2.34991	DRG2
Decreased Circulating Amylase Level MP:0008805	1/32	0.360229	0.616197	0	0	2.30154	2.34991	OAT
Renal Cast MP:0011402	1/32	0.360229	0.616197	0	0	2.30154	2.34991	PRDX6
Dystrophic Muscle MP:0000752	1/32	0.360229	0.616197	0	0	2.30154	2.34991	HTRA2
Increased Liver Tumor Incidence MP:0008019	1/32	0.360229	0.616197	0	0	2.30154	2.34991	SOD1
Weakness MP:0000746	2/92	0.364903	0.618309	0	0	1.58651	1.59939	SOD2;BCAT2
Increased Circulating Interleukin-6 Level MP:0008596	2/92	0.364903	0.618309	0	0	1.58651	1.59939	NLRX1;SOD1
Increased Susceptibility To Type I Hypersensitivity Reaction MP:0005596	1/33	0.369104	0.618309	0	0	2.22951	2.22209	PTGES2
Liver Hemorrhage MP:0003888	1/33	0.369104	0.618309	0	0	2.22951	2.22209	PRDX6
Abnormal Ear Morphology MP:0002102	1/33	0.369104	0.618309	0	0	2.22951	2.22209	SLC25A1
Decreased Nerve Conduction Velocity MP:0008814	1/33	0.369104	0.618309	0	0	2.22951	2.22209	PHYH
Decreased Retina Photoreceptor Cell Number MP:0001327	1/33	0.369104	0.618309	0	0	2.22951	2.22209	OAT
Decreased Susceptibility To Parasitic Infection MP:0005026	1/33	0.369104	0.618309	0	0	2.22951	2.22209	UCP2
Abnormal Lumbar Vertebrae Morphology MP:0003049	1/33	0.369104	0.618309	0	0	2.22951	2.22209	FKBP8
Abnormal Muscle Fiber Morphology MP:0004087	1/33	0.369104	0.618309	0	0	2.22951	2.22209	SOD1
Enlarged Ovary MP:0004832	1/33	0.369104	0.618309	0	0	2.22951	2.22209	ALAS1
Abnormal Nitric Oxide Homeostasis MP:0003957	1/33	0.369104	0.618309	0	0	2.22951	2.22209	PRDX5
Increased Dopamine Level MP:0001906	1/33	0.369104	0.618309	0	0	2.22951	2.22209	PARK7
Abnormal Retina Pigment Epithelium Morphology MP:0005201	2/93	0.369876	0.618617	0	0	1.56899	1.5605	OAT;SOD2
Abnormal Eye Morphology MP:0002092	7/423	0.370552	0.618762	0	0	1.20325	1.19454	TRAP1;MTHFD2;SUCLG2;HSD17B4;TMEM160;IARS2;MMACHC
Abnormal Aorta Morphology MP:0000272	1/34	0.377857	0.625008	0	0	2.16184	2.10399	POLDIP2
Podocyte Foot Process Effacement MP:0008140	1/34	0.377857	0.625008	0	0	2.16184	2.10399	GSTK1
Prolonged PR Interval MP:0003896	1/34	0.377857	0.625008	0	0	2.16184	2.10399	HADHB
Decreased Common Myeloid Progenitor Cell Number MP:0008813	1/34	0.377857	0.625008	0	0	2.16184	2.10399	SOD1
Abnormal Hematopoietic Stem Cell Physiology MP:0010763	1/34	0.377857	0.625008	0	0	2.16184	2.10399	BID
Increased Heart Rate Variability MP:0003928	1/34	0.377857	0.625008	0	0	2.16184	2.10399	GATM
Abnormal Facial Morphology MP:0003743	2/95	0.379777	0.627198	0	0	1.53509	1.48623	SLC25A1;MTHFD2
Decreased Fetal Size MP:0004200	3/160	0.382191	0.628416	0	0	1.3645	1.31242	SUCLA2;SOD2;MMACHC
Abnormal Motor Capabilities/Coordination/Movement MP:0002066	3/160	0.382191	0.628416	0	0	1.3645	1.31242	AIFM1;PARK7;SOD2
Decreased Erythrocyte Cell Number MP:0002875	5/293	0.382639	0.628416	0	0	1.24049	1.19169	OGDH;NDUFS3;NDUFV1;HK1;SOD1
Irregularly Shaped Pupil MP:0001319	1/35	0.386488	0.628416	0	0	2.09815	1.99461	HSD17B4
Abnormal Brainstem Morphology MP:0005277	1/35	0.386488	0.628416	0	0	2.09815	1.99461	SOD2
Decreased Circulating Thyroxine Level MP:0005478	1/35	0.386488	0.628416	0	0	2.09815	1.99461	OAT
Decreased Trophoblast Giant Cell Number MP:0001713	1/35	0.386488	0.628416	0	0	2.09815	1.99461	MECR
Abnormal Pericardium Morphology MP:0000288	1/35	0.386488	0.628416	0	0	2.09815	1.99461	FITM2
Increased Brown Adipose Tissue Amount MP:0000005	1/35	0.386488	0.628416	0	0	2.09815	1.99461	OPA3
Abnormal Spermatogonia Morphology MP:0006378	1/35	0.386488	0.628416	0	0	2.09815	1.99461	PHYH
Astrocytosis MP:0003354	2/97	0.389611	0.632517	0	0	1.50262	1.41638	HSD17B4;SOD1
Paralysis MP:0000753	1/36	0.395	0.638123	0	0	2.0381	1.89312	HTRA2
Decreased pro-B Cell Number MP:0008208	1/36	0.395	0.638123	0	0	2.0381	1.89312	HTRA2
Abnormal Systemic Arterial Blood Pressure MP:0000230	1/36	0.395	0.638123	0	0	2.0381	1.89312	POLDIP2
Increased Circulating Insulin Level MP:0002079	4/231	0.397882	0.638123	0	0	1.2584	1.15974	PRDX3;HADHA;PRDX5;HADH
Increased Circulating Leptin Level MP:0005669	2/99	0.399376	0.638123	0	0	1.47149	1.35061	PRDX5;OMA1
Decreased Body Length MP:0001258	7/436	0.399974	0.638123	0	0	1.166	1.06847	SURF1;GATM;TST;CLPP;OPA3;SOD2;TIMM50
Decreased Brain Size MP:0000774	3/165	0.400872	0.638123	0	0	1.32205	1.2085	AIFM1;DNAJC30;HTRA2
Absent Somites MP:0006386	1/37	0.403394	0.638123	0	0	1.98138	1.79878	MTHFD1
Decreased Mature Ovarian Follicle Number MP:0002682	1/37	0.403394	0.638123	0	0	1.98138	1.79878	SOD1
Decreased Neuron Apoptosis MP:0003204	1/37	0.403394	0.638123	0	0	1.98138	1.79878	UCP2
Abnormal Hypothalamus Morphology MP:0000837	1/37	0.403394	0.638123	0	0	1.98138	1.79878	UCP2
Abnormal Retina Photoreceptor Layer Morphology MP:0003728	1/37	0.403394	0.638123	0	0	1.98138	1.79878	SOD2
Abnormal Sinus Arrhythmia MP:0004122	1/37	0.403394	0.638123	0	0	1.98138	1.79878	GATM
Abnormal Spongiotrophoblast Layer Morphology MP:0004255	1/37	0.403394	0.638123	0	0	1.98138	1.79878	MECR
Abnormal Striatum Morphology MP:0004077	1/37	0.403394	0.638123	0	0	1.98138	1.79878	PARK7
Increased Effector Memory CD4-positive, Alpha-Beta T Cell Number MP:0010844	1/37	0.403394	0.638123	0	0	1.98138	1.79878	CASP8
Abnormal Vertebral Body Morphology MP:0000141	1/37	0.403394	0.638123	0	0	1.98138	1.79878	IDH2
Decreased Spleen Weight MP:0004953	2/100	0.404231	0.638123	0	0	1.4564	1.31916	GSTK1;SND1
Small Liver MP:0000601	3/166	0.40459	0.638123	0	0	1.31387	1.1889	CASP8;MTHFD2;BCS1L
Enlarged Lymph Nodes MP:0000702	6/370	0.406201	0.639705	0	0	1.17751	1.06083	GLS2;MMACHC;PDK2;PCK2;UNG;TOMM6
Lung Hemorrhage MP:0001182	1/38	0.411673	0.642703	0	0	1.92773	1.71091	PRDX6
Abnormal Chorion Morphology MP:0002836	1/38	0.411673	0.642703	0	0	1.92773	1.71091	COQ4
Decreased Fertilization Frequency MP:0009647	1/38	0.411673	0.642703	0	0	1.92773	1.71091	CS
Abnormal Gluconeogenesis MP:0003383	1/38	0.411673	0.642703	0	0	1.92773	1.71091	GATM
Abnormal Pancreatic Beta Cell Morphology MP:0005217	1/38	0.411673	0.642703	0	0	1.92773	1.71091	BID
Decreased Body Weight MP:0001262	22/1492	0.41177	0.642703	0	0	1.07127	0.95053	TRAP1;SURF1;CLIC4;PHYH;NLRX1;HSD17B4;HTRA2;CHCHD10;BCS1L;SOD2;SOD1;PRDX3;GATM;PINK1;AIFM1;SPR;ALDH2;DNAJC30;OPA3;DRG2;HADH;BCAT2
Embryonic Growth Arrest MP:0001730	5/304	0.412769	0.643307	0	0	1.19418	1.05669	NDUFS8;TXNRD1;BCS1L;FARS2;MRPL44
Increased Tumor Necrosis Factor Secretion MP:0008560	2/102	0.413885	0.644093	0	0	1.42713	1.25896	PRDX5;SOD1
Decreased Circulating Leptin Level MP:0005668	2/103	0.418683	0.646659	0	0	1.41293	1.23015	GATM;BCAT2
Abnormal Auditory Brainstem Response Waveform Shape MP:0011966	1/39	0.419837	0.646659	0	0	1.87691	1.62895	SOD1
Abnormal Diaphragm Morphology MP:0002279	1/39	0.419837	0.646659	0	0	1.87691	1.62895	HADHA
Skin Inflammation MP:0004947	1/39	0.419837	0.646659	0	0	1.87691	1.62895	ALDH18A1
Decreased Osteoblast Cell Number MP:0004989	1/39	0.419837	0.646659	0	0	1.87691	1.62895	IDH2
Embryo Tissue Necrosis MP:0013241	1/39	0.419837	0.646659	0	0	1.87691	1.62895	PISD
Impaired Skeletal Muscle Contractility MP:0002841	1/39	0.419837	0.646659	0	0	1.87691	1.62895	PDK2
Reproductive System Phenotype MP:0005389	1/40	0.427887	0.655729	0	0	1.82869	1.55236	PDK1
Diarrhea MP:0005036	1/40	0.427887	0.655729	0	0	1.82869	1.55236	GATM
Abnormal Cerebellum Morphology MP:0000849	2/105	0.428218	0.655729	0	0	1.38535	1.17494	FKBP8;SOD2
Increased Hemoglobin Content MP:0005564	2/105	0.428218	0.655729	0	0	1.38535	1.17494	CLPP;IDH2
Abnormal Spleen Morphology MP:0000689	9/589	0.429891	0.65718	0	0	1.10838	0.935722	PLA2G15;IDH3G;GSR;TIMM13;DACT2;HSD17B4;MPV17L2;PDK2;HK1
Abnormal Seminiferous Tubule Morphology MP:0002216	3/173	0.430415	0.65718	0	0	1.25932	1.06161	NDUFA13;HSD17B4;HADH
Increased Neutrophil Cell Number MP:0000219	5/311	0.431839	0.658289	0	0	1.16644	0.979461	BCKDHA;PHYH;SPR;BCS1L;SND1
Abnormal Limb Morphology MP:0002109	2/106	0.432955	0.658289	0	0	1.37196	1.14849	SLC25A1;FKBP8
Abnormal Cerebellar Granule Layer Morphology MP:0000886	1/41	0.435827	0.658289	0	0	1.78288	1.4807	AIFM1
Decreased Dendritic Spine Density MP:0020508	1/41	0.435827	0.658289	0	0	1.78288	1.4807	DNAJC30
Decreased Systemic Arterial Systolic Blood Pressure MP:0006264	1/41	0.435827	0.658289	0	0	1.78288	1.4807	ABCB10
Increased NK Cell Number MP:0008044	1/41	0.435827	0.658289	0	0	1.78288	1.4807	TSPO
Decreased Brain Weight MP:0002175	2/107	0.437671	0.658289	0	0	1.35882	1.12278	DNAJC30;HTRA2
Abnormal Retina Outer Nuclear Layer Morphology MP:0003731	2/107	0.437671	0.658289	0	0	1.35882	1.12278	HIBADH;TIMM50
Increased Hematocrit MP:0002608	2/107	0.437671	0.658289	0	0	1.35882	1.12278	CLPP;IARS2
Cataract MP:0001304	6/384	0.440623	0.658289	0	0	1.13308	0.92863	OAT;ALAS1;RAB35;HSD17B4;CPOX;SND1
Increased Systemic Arterial Diastolic Blood Pressure MP:0006143	1/42	0.443657	0.658289	0	0	1.73931	1.41354	ABCB10
Increased White Adipose Tissue Amount MP:0000008	1/42	0.443657	0.658289	0	0	1.73931	1.41354	PRDX3
Abnormal Autophagy MP:0008260	1/42	0.443657	0.658289	0	0	1.73931	1.41354	OXCT1
Reduced Long-Term Depression MP:0001475	1/42	0.443657	0.658289	0	0	1.73931	1.41354	PINK1
Abnormal Lens Fiber Morphology MP:0002840	1/42	0.443657	0.658289	0	0	1.73931	1.41354	CPOX
Abnormal Male Reproductive System Morphology MP:0001145	1/42	0.443657	0.658289	0	0	1.73931	1.41354	HSD17B4
Abnormal Nociception After Inflammation MP:0002736	1/42	0.443657	0.658289	0	0	1.73931	1.41354	ALDH2
Impaired Macrophage Phagocytosis MP:0001798	1/42	0.443657	0.658289	0	0	1.73931	1.41354	CLIC4
Abnormal Response To Social Novelty MP:0020395	1/42	0.443657	0.658289	0	0	1.73931	1.41354	DNAJC30
Increased Stereotypic Behavior MP:0001409	1/42	0.443657	0.658289	0	0	1.73931	1.41354	HTRA2
Kyphosis MP:0000160	3/177	0.444994	0.659343	0	0	1.23012	0.996018	IDH2;CHCHD10;SOD1
Abnormal Pulmonary Alveolus Morphology MP:0002270	2/109	0.447039	0.661351	0	0	1.33329	1.07344	PLA2G15;PRDX6
Decreased Bone Mineral Content MP:0010124	6/388	0.450397	0.661351	0	0	1.12098	0.894121	LACTB;PINK1;ABCD3;CLPP;SDHC;TIMM50
Long Tibia MP:0004357	1/43	0.451379	0.661351	0	0	1.69781	1.35052	DRG2
Abnormal Gametogenesis MP:0001929	1/43	0.451379	0.661351	0	0	1.69781	1.35052	HSD17B4
Abnormal Heart Echocardiography Feature MP:0011925	1/43	0.451379	0.661351	0	0	1.69781	1.35052	CHCHD10
Thymus Atrophy MP:0003644	1/43	0.451379	0.661351	0	0	1.69781	1.35052	HTRA2
Abnormal Male Germ Cell Morphology MP:0006362	1/43	0.451379	0.661351	0	0	1.69781	1.35052	HSD17B4
Abnormal Sciatic Nerve Morphology MP:0002651	1/43	0.451379	0.661351	0	0	1.69781	1.35052	COX6A1
Abnormal Vitreous Body Morphology MP:0002699	3/180	0.455832	0.666947	0	0	1.20908	0.949892	ALAS1;GOT2;COQ6
Abnormal Brain Morphology MP:0002152	4/250	0.456568	0.667096	0	0	1.16007	0.909517	FKBP8;HTRA2;SOD2;PDK2
Abnormal Immune System Morphology MP:0000685	1/44	0.458993	0.668782	0	0	1.65824	1.2913	HTRA2
Abnormal Vascular Endothelial Cell Morphology MP:0006055	1/44	0.458993	0.668782	0	0	1.65824	1.2913	CLIC4
Abnormal Craniofacial Morphology MP:0000428	3/182	0.463008	0.673698	0	0	1.19545	0.92051	SLC25A1;MTHFD2;MMACHC
Abnormal Calcium Ion Homeostasis MP:0004231	1/45	0.466503	0.675049	0	0	1.62047	1.2356	ALDH1B1
Abnormal Cell Death MP:0000313	1/45	0.466503	0.675049	0	0	1.62047	1.2356	CASP8
Trunk Curl MP:0001512	1/45	0.466503	0.675049	0	0	1.62047	1.2356	PHYH
Hyporesponsive To Tactile Stimuli MP:0005498	1/45	0.466503	0.675049	0	0	1.62047	1.2356	SOD1
Small Heart MP:0002188	2/114	0.470069	0.67738	0	0	1.27344	0.961289	MRPS12;HTRA2
Abnormal Body Wall Morphology MP:0003385	1/46	0.473908	0.67738	0	0	1.58438	1.18312	ACAT2
Coiled Sperm Flagellum MP:0009238	1/46	0.473908	0.67738	0	0	1.58438	1.18312	HADH
Decreased CD8-positive, Naive Alpha-Beta T Cell Number MP:0013435	1/46	0.473908	0.67738	0	0	1.58438	1.18312	CASP8
Abnormal Circulating Protein Level MP:0005416	1/46	0.473908	0.67738	0	0	1.58438	1.18312	PRDX3
Abnormal Ectoderm Development MP:0001675	1/46	0.473908	0.67738	0	0	1.58438	1.18312	FARS2
Trabecula Carnea Hypoplasia MP:0000295	1/46	0.473908	0.67738	0	0	1.58438	1.18312	TXNRD2
Increased Cellular Sensitivity To Gamma-Irradiation MP:0002007	1/46	0.473908	0.67738	0	0	1.58438	1.18312	SOD2
Increased Cornea Thickness MP:0011962	1/46	0.473908	0.67738	0	0	1.58438	1.18312	SLC30A6
Impaired Balance MP:0001525	2/115	0.474607	0.677457	0	0	1.26211	0.94061	HTRA2;SOD2
Abnormal Forebrain Morphology MP:0000783	2/116	0.47912	0.680423	0	0	1.25097	0.92047	SLC25A1;SOD2
Small Thymus MP:0000706	2/116	0.47912	0.680423	0	0	1.25097	0.92047	HTRA2;SND1
Decreased NK T Cell Number MP:0008040	1/47	0.481211	0.680423	0	0	1.54986	1.13364	CLPP
Prolonged QT Interval MP:0003233	1/47	0.481211	0.680423	0	0	1.54986	1.13364	GATM
Embryonic Lethality MP:0008762	1/47	0.481211	0.680423	0	0	1.54986	1.13364	MTHFD1L
Abnormal Muscle Morphology MP:0002108	1/47	0.481211	0.680423	0	0	1.54986	1.13364	COX6A1
Abnormal Tumor Necrosis Factor Level MP:0008752	1/47	0.481211	0.680423	0	0	1.54986	1.13364	HTRA2
Abnormal Digit Morphology MP:0002110	2/117	0.48361	0.680544	0	0	1.24003	0.900853	CS;NDUFS7
Decreased Lymphocyte Cell Number MP:0005016	4/260	0.486707	0.680544	0	0	1.11418	0.802315	BCKDHA;PHYH;HTRA2;SND1
Abnormal Placenta Morphology MP:0001711	3/189	0.48779	0.680544	0	0	1.15005	0.825585	COQ4;MECR;SUCLA2
Abnormal Astrocyte Morphology MP:0002182	1/48	0.488414	0.680544	0	0	1.51681	1.08693	HTRA2
Multinucleated Giant Male Germ Cells MP:0020550	1/48	0.488414	0.680544	0	0	1.51681	1.08693	HADH
Decreased Circulating Tumor Necrosis Factor Level MP:0008554	1/48	0.488414	0.680544	0	0	1.51681	1.08693	CLIC4
Failure Of Blastocyst To Hatch From The Zona Pellucida MP:0003694	1/48	0.488414	0.680544	0	0	1.51681	1.08693	MMACHC
Hepatic Necrosis MP:0001654	1/48	0.488414	0.680544	0	0	1.51681	1.08693	BCS1L
Abnormal Proximal Convoluted Tubule Morphology MP:0004756	1/48	0.488414	0.680544	0	0	1.51681	1.08693	BCS1L
Abnormal Response To Cardiac Infarction MP:0000343	1/48	0.488414	0.680544	0	0	1.51681	1.08693	AIFM1
Abnormal Visceral Endoderm Morphology MP:0011186	1/48	0.488414	0.680544	0	0	1.51681	1.08693	TXNRD1
Decreased Bone Mineralization MP:0020137	1/49	0.495516	0.6848	0	0	1.48513	1.04279	DRG2
Abnormal Craniofacial Development MP:0003935	1/49	0.495516	0.6848	0	0	1.48513	1.04279	SUPV3L1
Decreased Sensitivity To Induced Cell Death MP:0008944	1/49	0.495516	0.6848	0	0	1.48513	1.04279	PPIF
Abnormal Vertebral Column Morphology MP:0004703	1/49	0.495516	0.6848	0	0	1.48513	1.04279	IDH2
Increased Myocardial Fiber Size MP:0004564	1/49	0.495516	0.6848	0	0	1.48513	1.04279	SOD2
Abnormal Lens Morphology MP:0001303	4/263	0.49562	0.6848	0	0	1.10111	0.772918	ALDH2;RAB35;LONP1;CPOX
Decreased Litter Size MP:0001935	5/335	0.496024	0.6848	0	0	1.08027	0.757409	CS;CLIC4;ACADL;ALDH2;SOD1
Small Ovary MP:0001127	2/120	0.496936	0.68516	0	0	1.20832	0.844971	CLPP;SOD1
Microcephaly MP:0000433	2/121	0.501329	0.688348	0	0	1.19811	0.827282	MTHFD1L;PCCB
Cochlear Hair Cell Degeneration MP:0004362	1/50	0.50252	0.688348	0	0	1.45475	1.00104	SOD1
Decreased Circulating Interleukin-6 Level MP:0008597	1/50	0.50252	0.688348	0	0	1.45475	1.00104	CLIC4
Decreased Circulating Testosterone Level MP:0002780	1/50	0.50252	0.688348	0	0	1.45475	1.00104	NDUFA13
Decreased Trabecular Bone Volume MP:0010879	1/50	0.50252	0.688348	0	0	1.45475	1.00104	IDH2
Decreased Hematocrit MP:0000208	4/266	0.504467	0.690057	0	0	1.08833	0.744694	OGDH;SOD2;NDUFV1;HK1
Decreased Neutrophil Cell Number MP:0000222	2/122	0.505698	0.690057	0	0	1.18806	0.810038	MTHFD1;REXO2
Embryonic Lethality Between Implantation And Somite Formation, Complete Penetrance MP:0011096	4/267	0.507401	0.690057	0	0	1.08414	0.735537	ACLY;AK2;FARS2;IDH3A
Abnormal Blood Coagulation MP:0002551	1/51	0.509428	0.690057	0	0	1.42558	0.961507	PRDX6
Abnormal Cardiovascular System Morphology MP:0002127	1/51	0.509428	0.690057	0	0	1.42558	0.961507	AIFM1
Organ Of Corti Degeneration MP:0000043	1/51	0.509428	0.690057	0	0	1.42558	0.961507	SOD1
Abnormal Hindbrain Morphology MP:0000841	1/51	0.509428	0.690057	0	0	1.42558	0.961507	SLC25A1
Delayed Wound Healing MP:0002908	1/51	0.509428	0.690057	0	0	1.42558	0.961507	CLIC4
Polydactyly MP:0000562	2/123	0.510042	0.690057	0	0	1.17818	0.793226	PCCB;MMACHC
Decreased Circulating Cholesterol Level MP:0005179	4/268	0.510327	0.690057	0	0	1.07998	0.726503	LACTB;GATM;PHYH;ALDH2
Decreased Circulating HDL Cholesterol Level MP:0000186	3/196	0.512009	0.691442	0	0	1.10794	0.741669	LACTB;ALDH2;ACADS
Abnormal Macrophage Physiology MP:0002451	3/197	0.515419	0.694481	0	0	1.10217	0.73049	PLA2G15;NLRX1;UCP2
Decreased Single-Positive T Cell Number MP:0008083	1/52	0.516239	0.694481	0	0	1.39756	0.924043	HTRA2
Increased Effector Memory CD8-positive, Alpha-Beta T Cell Number MP:0010850	1/52	0.516239	0.694481	0	0	1.39756	0.924043	CASP8
Increased Susceptibility To Induced Morbidity/Mortality MP:0009763	3/199	0.522203	0.695513	0	0	1.09081	0.7087	ACADVL;AIFM1;ALDH2
Abnormal Acrosome Morphology MP:0008898	1/53	0.522957	0.695513	0	0	1.37061	0.888506	HADH
Decreased Purkinje Cell Number MP:0000880	1/53	0.522957	0.695513	0	0	1.37061	0.888506	PHYH
Decreased Trabecular Bone Thickness MP:0009346	1/53	0.522957	0.695513	0	0	1.37061	0.888506	IDH2
Abnormal Myocardial Trabeculae Morphology MP:0002189	1/53	0.522957	0.695513	0	0	1.37061	0.888506	CASP8
Abnormal Platelet Physiology MP:0005464	1/53	0.522957	0.695513	0	0	1.37061	0.888506	BAK1
Impaired Hematopoiesis MP:0001606	1/53	0.522957	0.695513	0	0	1.37061	0.888506	CASP8
Abnormal Sarcomere Morphology MP:0004090	1/53	0.522957	0.695513	0	0	1.37061	0.888506	CHCHD10
Abnormal Seminiferous Tubule Epithelium Morphology MP:0011750	1/53	0.522957	0.695513	0	0	1.37061	0.888506	CLPP
Decreased Survivor Rate MP:0008770	3/200	0.525575	0.698112	0	0	1.08522	0.698081	SUPV3L1;CLIC4;DRG2
Abnormal Cell Nucleus Morphology MP:0003111	1/54	0.529582	0.701662	0	0	1.34468	0.854771	CHCHD10
Increased B Cell Derived Lymphoma Incidence MP:0002023	1/54	0.529582	0.701662	0	0	1.34468	0.854771	UNG
Increased Tumor Incidence MP:0002020	2/128	0.531383	0.703163	0	0	1.13114	0.715189	ACADVL;SOD2
Lethality Throughout Fetal Growth And Development, Incomplete Penetrance MP:0011109	3/202	0.53228	0.703466	0	0	1.0742	0.677377	ACO1;GHITM;SOD2
Myopathy MP:0000751	1/55	0.536114	0.70411	0	0	1.31971	0.822719	CHCHD10
Abnormal Cued Conditioning Behavior MP:0001454	1/55	0.536114	0.70411	0	0	1.31971	0.822719	VDAC1
Abnormal Interleukin Level MP:0008751	1/55	0.536114	0.70411	0	0	1.31971	0.822719	HTRA2
Abnormal Pancreatic Islet Morphology MP:0005215	1/55	0.536114	0.70411	0	0	1.31971	0.822719	ALDH1B1
Impaired Ovarian Folliculogenesis MP:0001129	1/55	0.536114	0.70411	0	0	1.31971	0.822719	SOD1
Small Testis MP:0001147	7/498	0.537519	0.704654	0	0	1.01549	0.63041	SLC25A3;TST;CLPP;HSD17B4;CHCHD10;HADH;PDK1
Seizures MP:0002064	2/130	0.53974	0.704654	0	0	1.11335	0.686567	HTRA2;SOD2
Abnormal Lymph Node Morphology MP:0002339	3/205	0.542238	0.704654	0	0	1.05809	0.647603	TRAP1;PDK2;TOMM6
Abnormal Uterus Morphology MP:0001120	3/205	0.542238	0.704654	0	0	1.05809	0.647603	GLS2;TMEM160;PDK2
Cochlear Inner Hair Cell Degeneration MP:0004398	1/56	0.542557	0.704654	0	0	1.29565	0.792242	SOD1
Curly Tail MP:0003051	1/56	0.542557	0.704654	0	0	1.29565	0.792242	FKBP8
Decreased Epididymal Fat Pad Weight MP:0009289	1/56	0.542557	0.704654	0	0	1.29565	0.792242	BCAT2
Decreased Motor Neuron Number MP:0000939	1/56	0.542557	0.704654	0	0	1.29565	0.792242	SOD1
Decreased Tumor Growth/Size MP:0003447	1/56	0.542557	0.704654	0	0	1.29565	0.792242	IDH2
Small Spleen MP:0000692	3/206	0.54553	0.707642	0	0	1.05282	0.638007	NLRX1;GOT2;HTRA2
Decreased Mean Corpuscular Hemoglobin MP:0005562	3/207	0.548808	0.707664	0	0	1.04761	0.62857	IDH2;CPOX;HK1
Abnormal Chemokine Secretion MP:0008722	1/57	0.54891	0.707664	0	0	1.27245	0.763242	CLIC4
Abnormal Hindbrain Development MP:0006108	1/57	0.54891	0.707664	0	0	1.27245	0.763242	GOT2
Decreased pre-B Cell Number MP:0008209	1/57	0.54891	0.707664	0	0	1.27245	0.763242	HTRA2
Abnormal Iris Morphology MP:0001322	1/57	0.54891	0.707664	0	0	1.27245	0.763242	HSD17B4
Improved Glucose Tolerance MP:0005292	4/282	0.55043	0.708754	0	0	1.02485	0.611892	GATM;ABCD3;DNAJC30;BCAT2
Liver Fibrosis MP:0003333	1/58	0.555176	0.71312	0	0	1.25006	0.735626	BCS1L
Increased Body Length MP:0001257	1/58	0.555176	0.71312	0	0	1.25006	0.735626	ACAT2
Reduced Long-Term Potentiation MP:0001473	2/135	0.560182	0.716681	0	0	1.07122	0.620767	PINK1;VDAC1
Abnormal Allantois Morphology MP:0001726	1/59	0.561355	0.716681	0	0	1.22845	0.709309	SLC25A3
Cochlear Ganglion Degeneration MP:0002857	1/59	0.561355	0.716681	0	0	1.22845	0.709309	SOD1
Short Photoreceptor Outer Segment MP:0008587	1/59	0.561355	0.716681	0	0	1.22845	0.709309	OAT
Abnormal Innervation MP:0002184	1/59	0.561355	0.716681	0	0	1.22845	0.709309	PINK1
Congestive Heart Failure MP:0006138	1/60	0.567448	0.720146	0	0	1.20757	0.684215	ALDH2
Decreased Heart Left Ventricle Muscle Contractility MP:0031633	1/60	0.567448	0.720146	0	0	1.20757	0.684215	SOD2
Dermatitis MP:0001194	1/60	0.567448	0.720146	0	0	1.20757	0.684215	CLPP
Abnormal Motor Learning MP:0002804	1/60	0.567448	0.720146	0	0	1.20757	0.684215	PARK7
Decreased Birth Body Size MP:0009703	2/137	0.568176	0.720146	0	0	1.05525	0.596556	CLIC4;OPA3
Increased Male Germ Cell Apoptosis MP:0014052	2/137	0.568176	0.720146	0	0	1.05525	0.596556	NDUFA13;HADH
Abnormal Double-Strand DNA Break Repair MP:0010948	1/61	0.573457	0.723353	0	0	1.18738	0.66027	SOD2
Abnormal Eating Behavior MP:0001431	1/61	0.573457	0.723353	0	0	1.18738	0.66027	GATM
Abnormal Mesoderm Development MP:0001680	1/61	0.573457	0.723353	0	0	1.18738	0.66027	ECSIT
Abnormal Vitelline Vascular Remodeling MP:0004076	1/61	0.573457	0.723353	0	0	1.18738	0.66027	CASP8
Abnormal Long Bone Epiphyseal Plate Proliferative Zone MP:0003662	1/62	0.579382	0.729079	0	0	1.16785	0.637407	OPA3
Increased Hepatocellular Carcinoma Incidence MP:0003331	1/62	0.579382	0.729079	0	0	1.16785	0.637407	SOD1
Decreased Circulating Insulin Level MP:0002727	3/217	0.580816	0.73001	0	0	0.998141	0.542312	GATM;OMA1;BCAT2
Thrombocytopenia MP:0003179	3/218	0.583937	0.732054	0	0	0.993448	0.534437	TRAP1;GATM;CLPP
Increased Anxiety-Related Response MP:0001363	3/218	0.583937	0.732054	0	0	0.993448	0.534437	DNAJC30;HSD17B4;DRG2
Decreased Body Temperature MP:0005534	1/63	0.585226	0.732054	0	0	1.14896	0.615564	OMA1
Prolonged QRS Complex Duration MP:0010392	1/63	0.585226	0.732054	0	0	1.14896	0.615564	GATM
Absent Mesoderm MP:0001683	1/64	0.590989	0.734894	0	0	1.13066	0.594683	ECSIT
Abnormal Dorsal Root Ganglion Morphology MP:0000961	1/64	0.590989	0.734894	0	0	1.13066	0.594683	FKBP8
Abnormal Hair Follicle Morphology MP:0000377	1/64	0.590989	0.734894	0	0	1.13066	0.594683	OAT
Decreased Susceptibility To Bacterial Infection MP:0002411	1/64	0.590989	0.734894	0	0	1.13066	0.594683	UCP2
Embryonic Lethality, Incomplete Penetrance MP:0011102	1/64	0.590989	0.734894	0	0	1.13066	0.594683	AIFM1
Abnormal Optic Disk Morphology MP:0008259	1/65	0.596672	0.740211	0	0	1.11294	0.57471	ETFB
Abnormal Stomach Morphology MP:0000470	1/65	0.596672	0.740211	0	0	1.11294	0.57471	PCK2
Increased Lymphocyte Cell Number MP:0005013	2/145	0.599099	0.740275	0	0	0.995804	0.510179	TST;REXO2
Decreased IgG3 Level MP:0008498	1/66	0.602276	0.740275	0	0	1.09576	0.555596	UNG
Decreased Bone Trabecula Number MP:0010869	1/66	0.602276	0.740275	0	0	1.09576	0.555596	IDH2
Abnormal Embryonic Neuroepithelium Morphology MP:0004261	1/66	0.602276	0.740275	0	0	1.09576	0.555596	FKBP8
Short Stride Length MP:0001407	1/66	0.602276	0.740275	0	0	1.09576	0.555596	PARK7
Vertebral Fusion MP:0004609	1/66	0.602276	0.740275	0	0	1.09576	0.555596	FKBP8
Enlarged Testis MP:0001148	1/66	0.602276	0.740275	0	0	1.09576	0.555596	PDK2
Increased Spleen Weight MP:0004952	3/224	0.602353	0.740275	0	0	0.966179	0.489767	PLA2G15;ETFB;HK1
Increased Mean Corpuscular Hemoglobin MP:0005561	3/225	0.60537	0.742635	0	0	0.961777	0.482731	GATM;PTGES2;CLPP
Decreased A-Wave Amplitude MP:0012143	1/67	0.607803	0.742635	0	0	1.07911	0.537292	SOD1
Abnormal Class Switch Recombination MP:0004816	1/67	0.607803	0.742635	0	0	1.07911	0.537292	UNG
Small Seminal Vesicle MP:0001157	1/67	0.607803	0.742635	0	0	1.07911	0.537292	BCKDHA
Increased Osteoclast Cell Number MP:0004984	1/67	0.607803	0.742635	0	0	1.07911	0.537292	IDH2
Increased Susceptibility To Endotoxin Shock MP:0008735	1/68	0.613253	0.745829	0	0	1.06295	0.519757	NLRX1
Decreased Monocyte Cell Number MP:0000223	1/68	0.613253	0.745829	0	0	1.06295	0.519757	TRAP1
Decreased Susceptibility To Diet-Induced Hepatic Steatosis MP:0031268	1/68	0.613253	0.745829	0	0	1.06295	0.519757	GATM
Enlarged Epididymis MP:0004931	1/68	0.613253	0.745829	0	0	1.06295	0.519757	TST
Absent Vibrissae MP:0001284	1/69	0.618628	0.749765	0	0	1.04726	0.502949	PMPCA
Muscle Weakness MP:0000747	1/69	0.618628	0.749765	0	0	1.04726	0.502949	HTRA2
Incomplete Rostral Neuropore Closure MP:0000928	1/69	0.618628	0.749765	0	0	1.04726	0.502949	TXN2
Increased Circulating Sodium Level MP:0005633	2/151	0.621182	0.751995	0	0	0.955412	0.454902	SDHA;COQ6
Decreased Circulating Iron Level MP:0004151	1/70	0.623928	0.753584	0	0	1.03203	0.48683	LONP1
Unresponsive To Tactile Stimuli MP:0001491	1/70	0.623928	0.753584	0	0	1.03203	0.48683	ACAT2
Abnormal Bone Marrow Cell Morphology/Development MP:0002398	1/71	0.629155	0.759026	0	0	1.01724	0.471365	HTRA2
Increased Circulating Triglyceride Level MP:0001552	3/234	0.631837	0.760882	0	0	0.923879	0.424174	SCP2;OMA1;HADH
Increased Circulating Cholesterol Level MP:0005178	4/313	0.632636	0.760882	0	0	0.920564	0.421489	PRDX3;SCP2;CLPP;REXO2
Decreased Circulating Fructosamine Level MP:0010088	1/72	0.634309	0.760882	0	0	1.00286	0.45652	CLPP
Abnormal Physiological Response To Xenobiotic MP:0008872	1/72	0.634309	0.760882	0	0	1.00286	0.45652	PARK7
Hindlimb Paralysis MP:0000755	1/72	0.634309	0.760882	0	0	1.00286	0.45652	FKBP8
Increased Circulating Iron Level MP:0008810	1/74	0.644405	0.772112	0	0	0.975283	0.428567	CLPP
Absent Pinna Reflex MP:0006358	1/75	0.649348	0.776266	0	0	0.962054	0.415402	LDHB
Abnormal Cytokine Level MP:0008713	1/75	0.649348	0.776266	0	0	0.962054	0.415402	TMEM160
Abnormal Vocalization MP:0001529	2/160	0.652534	0.779189	0	0	0.900575	0.384449	PMPCA;HSPD1
Decreased Circulating Alanine Transaminase Level MP:0002942	1/76	0.654223	0.78032	0	0	0.949179	0.402743	CASP8
Decreased Bone Marrow Cell Number MP:0000333	1/77	0.65903	0.781082	0	0	0.936642	0.390566	SOD2
Decreased Susceptibility To Injury MP:0005166	1/77	0.65903	0.781082	0	0	0.936642	0.390566	BID
Abnormal Spatial Working Memory MP:0008428	1/77	0.65903	0.781082	0	0	0.936642	0.390566	ALDH2
Decreased CD4-positive, Alpha-Beta T Cell Number MP:0008075	2/162	0.659215	0.781082	0	0	0.889227	0.370546	CASP8;ALDH2
Increased Mean Corpuscular Volume MP:0002590	3/245	0.662488	0.781082	0	0	0.881387	0.362913	TST;DACT2;HK1
Abnormal Lung Morphology MP:0001175	2/163	0.662517	0.781082	0	0	0.883659	0.363811	BID;MMACHC
Abnormal T Cell Activation MP:0001828	1/78	0.663771	0.781082	0	0	0.924431	0.378848	CLPP
Centrally Nucleated Skeletal Muscle Fibers MP:0009404	1/78	0.663771	0.781082	0	0	0.924431	0.378848	CHCHD10
Decreased Angiogenesis MP:0005602	1/78	0.663771	0.781082	0	0	0.924431	0.378848	CLIC4
Decreased Circulating LDL Cholesterol Level MP:0000183	1/78	0.663771	0.781082	0	0	0.924431	0.378848	ALDH2
Decreased Percent Body Fat/Body Weight MP:0005459	1/78	0.663771	0.781082	0	0	0.924431	0.378848	BCAT2
Abnormal Myocardial Fiber Physiology MP:0004215	1/78	0.663771	0.781082	0	0	0.924431	0.378848	AIFM1
Abnormal Angiogenesis MP:0000260	1/79	0.668446	0.782208	0	0	0.912533	0.367568	CLIC4
Decreased B-Wave Amplitude MP:0012144	1/79	0.668446	0.782208	0	0	0.912533	0.367568	SOD1
Polyuria MP:0001762	1/79	0.668446	0.782208	0	0	0.912533	0.367568	BCAT2
Reticulocytosis MP:0002640	1/79	0.668446	0.782208	0	0	0.912533	0.367568	HK1
Abnormal Retina Inner Nuclear Layer Morphology MP:0003733	1/79	0.668446	0.782208	0	0	0.912533	0.367568	HIBADH
Decreased Incidence Of Tumors By Chemical Induction MP:0004502	1/80	0.673056	0.784983	0	0	0.900936	0.356704	LONP1
Decreased Interleukin-6 Secretion MP:0008706	1/80	0.673056	0.784983	0	0	0.900936	0.356704	CLIC4
Abnormal Spine Curvature MP:0004174	1/80	0.673056	0.784983	0	0	0.900936	0.356704	IDH2
Decreased CD8-positive, Alpha-Beta T Cell Number MP:0008079	2/167	0.675468	0.785167	0	0	0.862061	0.338229	CASP8;ALDH2
Decreased T Cell Number MP:0005018	2/167	0.675468	0.785167	0	0	0.862061	0.338229	CASP8;ALDH2
Thin Myocardium MP:0002652	1/81	0.677602	0.785167	0	0	0.889629	0.346239	CASP8
Abnormal Pancreas Morphology MP:0001944	1/81	0.677602	0.785167	0	0	0.889629	0.346239	TRAP1
Impaired Spatial Learning MP:0012307	1/81	0.677602	0.785167	0	0	0.889629	0.346239	UQCRC1
Lethality Throughout Fetal Growth And Development, Complete Penetrance MP:0011099	3/252	0.681013	0.785167	0	0	0.856301	0.328969	COQ4;MTHFD2;MMACHC
Increased Insulin Sensitivity MP:0002891	2/169	0.681791	0.785167	0	0	0.851649	0.326209	OMA1;BCAT2
Cochlear Outer Hair Cell Degeneration MP:0004404	1/82	0.682086	0.785167	0	0	0.878601	0.336153	SOD1
Polycystic Kidney MP:0008528	1/82	0.682086	0.785167	0	0	0.878601	0.336153	PCCB
Retina Degeneration MP:0001326	1/82	0.682086	0.785167	0	0	0.878601	0.336153	OAT
Abnormal Male Meiosis MP:0005169	1/82	0.682086	0.785167	0	0	0.878601	0.336153	HADH
Enlarged Heart MP:0000274	7/572	0.68217	0.785167	0	0	0.879095	0.336233	LACTB;SLC25A3;CASP8;HSD17B4;TMEM160;SOD2;TOMM6
Abnormal Coat/Hair Pigmentation MP:0002075	3/253	0.683597	0.78595	0	0	0.852832	0.324406	OAT;MPV17L2;HSPD1
Kidney Cyst MP:0003675	1/83	0.686507	0.787574	0	0	0.867842	0.326429	UCP2
Abnormal Nervous System Morphology MP:0003632	1/83	0.686507	0.787574	0	0	0.867842	0.326429	HTRA2
Decreased Exploration In New Environment MP:0001417	5/418	0.690239	0.789386	0	0	0.859475	0.318623	GATM;MDH1;MRPS12;UQCRC1;CHCHD10
Abnormal Vibrissa Morphology MP:0002098	1/84	0.690867	0.789386	0	0	0.857342	0.317052	ABCB6
Abnormal Cranium Morphology MP:0000438	2/172	0.691088	0.789386	0	0	0.836492	0.309074	SLC25A1;MTHFD2
Enlarged Thymus MP:0000709	2/172	0.691088	0.789386	0	0	0.836492	0.309074	TIMM13;UNG
Embryonic Lethality During Organogenesis, Incomplete Penetrance MP:0011108	3/257	0.693778	0.791599	0	0	0.839229	0.306825	SUPV3L1;CASP8;VDAC1
Abnormal Placenta Labyrinth Morphology MP:0001716	1/85	0.695167	0.792324	0	0	0.847093	0.308006	MECR
Increased Blood Urea Nitrogen Level MP:0005565	3/259	0.698775	0.793717	0	0	0.832587	0.298421	HADHA;CHCHD10;SOD2
Small Cerebellum MP:0000852	1/86	0.699406	0.793717	0	0	0.837084	0.299277	AIFM1
Increased Heart Rate MP:0002626	1/86	0.699406	0.793717	0	0	0.837084	0.299277	MTHFD2
Abnormal Vertebral Arch Morphology MP:0004599	1/86	0.699406	0.793717	0	0	0.837084	0.299277	FKBP8
Decreased Lean Body Mass MP:0003961	4/342	0.700252	0.79382	0	0	0.840323	0.29942	SCP2;CLPP;ECH1;MPV17L2
Seminiferous Tubule Degeneration MP:0001154	1/87	0.703588	0.795886	0	0	0.827309	0.290851	HSD17B4
Abnormal Neuromuscular Synapse Morphology MP:0001053	1/87	0.703588	0.795886	0	0	0.827309	0.290851	CHCHD10
Decreased Subcutaneous Adipose Tissue Amount MP:0008844	1/88	0.707711	0.79969	0	0	0.817758	0.282715	GATM
Abnormal Miniature Excitatory Postsynaptic Currents MP:0004753	1/89	0.711777	0.800996	0	0	0.808424	0.274857	LRFN4
Glomerulonephritis MP:0002743	1/89	0.711777	0.800996	0	0	0.808424	0.274857	GSTK1
Increased Circulating Chloride Level MP:0003019	1/89	0.711777	0.800996	0	0	0.808424	0.274857	ACAT2
Abnormal Cerebral Cortex Morphology MP:0000788	2/179	0.711912	0.800996	0	0	0.803123	0.272902	PINK1;SOD2
Abnormal Behavior MP:0004924	4/350	0.717251	0.806141	0	0	0.820555	0.272694	GATM;UQCRC1;HTRA2;SDHA
Abnormal Suckling Behavior MP:0001436	1/91	0.719741	0.808076	0	0	0.790378	0.259927	FKBP8
Female Infertility MP:0001926	4/353	0.723441	0.810724	0	0	0.813376	0.263319	GATM;CLPP;HK1;SOD1
Decreased Inflammatory Response MP:0001876	1/92	0.72364	0.810724	0	0	0.781653	0.252834	TRAP1
Decreased Body Size MP:0001265	11/917	0.729259	0.81611	0	0	0.858881	0.271172	SURF1;OAT;AIFM1;POLDIP2;DNAJC30;FKBP8;HTRA2;CHCHD10;DRG2;SOD2;HK1
Abnormal Definitive Hematopoiesis MP:0002123	1/94	0.731277	0.81611	0	0	0.764765	0.239343	TXNRD2
Hyperglycemia MP:0001559	1/94	0.731277	0.81611	0	0	0.764765	0.239343	ALDH1B1
Decreased Vertical Activity MP:0002757	2/186	0.731551	0.81611	0	0	0.772292	0.241409	CLPP;PARK7
Increased Erythrocyte Cell Number MP:0003131	1/95	0.735017	0.819108	0	0	0.756591	0.232926	CASP8
Increased Heart Weight MP:0002833	4/360	0.737493	0.820998	0	0	0.797094	0.242714	TACO1;NDUFS3;ETFB;SOD2
Arrest Of Spermatogenesis MP:0001155	1/96	0.738704	0.821477	0	0	0.748589	0.226716	CLPP
Increased Circulating Creatinine Level MP:0005553	2/189	0.739615	0.821621	0	0	0.759786	0.229171	GPD1;CHCHD10
Abnormal Startle Reflex MP:0001486	1/97	0.742341	0.822911	0	0	0.740753	0.220705	ALDH2
Increased Lymphoma Incidence MP:0012431	1/97	0.742341	0.822911	0	0	0.740753	0.220705	SOD2
Decreased Length Of Long Bones MP:0004686	1/98	0.745926	0.825147	0	0	0.733079	0.214886	DRG2
Syndactyly MP:0000564	1/98	0.745926	0.825147	0	0	0.733079	0.214886	PCCB
Decreased Tumor Necrosis Factor Secretion MP:0008561	1/100	0.75295	0.831474	0	0	0.718196	0.203793	CLIC4
Reduced Male Fertility MP:0001922	3/284	0.756097	0.831474	0	0	0.75754	0.211797	CS;HSD17B4;HADH
Circling MP:0001394	1/101	0.756389	0.831474	0	0	0.710978	0.198505	SOD2
Decreased Double-Positive T Cell Number MP:0005092	1/101	0.756389	0.831474	0	0	0.710978	0.198505	HTRA2
Abnormal Neutrophil Physiology MP:0002463	1/101	0.756389	0.831474	0	0	0.710978	0.198505	NLRX1
Increased Food Intake MP:0011939	1/101	0.756389	0.831474	0	0	0.710978	0.198505	BCAT2
Decreased Heart Rate MP:0005333	2/196	0.757632	0.831971	0	0	0.732109	0.203203	GATM;ACADVL
Decreased Insulin Secretion MP:0003059	1/102	0.75978	0.832592	0	0	0.703903	0.193381	ALDH1B1
Increased Neuron Apoptosis MP:0003203	1/102	0.75978	0.832592	0	0	0.703903	0.193381	PINK1
Abnormal Muscle Physiology MP:0002106	1/103	0.763124	0.834518	0	0	0.696966	0.188414	OXCT1
Increased Kidney Weight MP:0003917	1/103	0.763124	0.834518	0	0	0.696966	0.188414	GSTK1
Decreased Liver Weight MP:0003402	1/104	0.766422	0.837254	0	0	0.690165	0.1836	SLC25A24
Increased B Cell Number MP:0005014	1/106	0.77288	0.842518	0	0	0.67695	0.174403	CLPP
Increased Oxygen Consumption MP:0005289	1/106	0.77288	0.842518	0	0	0.67695	0.174403	ACAD8
Increased Susceptibility To Induced Colitis MP:0008537	1/107	0.776043	0.842518	0	0	0.670529	0.170011	GATM
Alopecia MP:0000414	1/107	0.776043	0.842518	0	0	0.670529	0.170011	AIFM1
Abnormal Cholesterol Homeostasis MP:0005278	1/107	0.776043	0.842518	0	0	0.670529	0.170011	ABCD3
Enlarged Spleen MP:0000691	7/632	0.776045	0.842518	0	0	0.792213	0.200861	CASP8;GLS2;GSR;MPV17L2;CPOX;PDK2;UNG
Deafness MP:0001967	1/108	0.779161	0.843685	0	0	0.664229	0.16575	SOD1
Abnormal Extraembryonic Tissue Morphology MP:0002086	1/108	0.779161	0.843685	0	0	0.664229	0.16575	PISD
Increased Circulating Alkaline Phosphatase Level MP:0002968	5/468	0.779526	0.843685	0	0	0.764674	0.190457	ABCD3;CLPP;BCS1L;SOD2;DAP3
Kinked Tail MP:0000585	1/110	0.785269	0.849027	0	0	0.651974	0.157601	SURF1
Decreased Circulating Serum Albumin Level MP:0005419	2/209	0.788248	0.850512	0	0	0.685674	0.163151	OAT;MTHFD1
Abnormal Nervous System Electrophysiology MP:0002272	1/111	0.788259	0.850512	0	0	0.646014	0.153705	PINK1
Increased Thigmotaxis MP:0002797	1/112	0.791208	0.851075	0	0	0.640162	0.149922	DNAJC30
Abnormal Erythropoiesis MP:0000245	1/112	0.791208	0.851075	0	0	0.640162	0.149922	HK1
Increased Incidence Of Tumors By Chemical Induction MP:0004499	1/112	0.791208	0.851075	0	0	0.640162	0.149922	ALDH2
Decreased Birth Weight MP:0009674	1/113	0.794116	0.851591	0	0	0.634414	0.146248	AIFM1
Increased CD8-positive, Alpha-Beta T Cell Number MP:0008078	1/113	0.794116	0.851591	0	0	0.634414	0.146248	CASP8
Increased IgM Level MP:0002494	1/113	0.794116	0.851591	0	0	0.634414	0.146248	UNG
Abnormal Social Investigation MP:0001360	1/114	0.796984	0.852927	0	0	0.628767	0.14268	PINK1
Abnormal Tooth Morphology MP:0002100	1/114	0.796984	0.852927	0	0	0.628767	0.14268	HSD17B4
Prolonged RR Interval MP:0010506	1/115	0.799812	0.854215	0	0	0.62322	0.139214	GATM
Decreased Food Intake MP:0011940	1/115	0.799812	0.854215	0	0	0.62322	0.139214	GATM
Edema MP:0001785	3/307	0.800784	0.854386	0	0	0.699397	0.155381	SLC25A1;PTGES2;MMACHC
Impaired Hearing MP:0006325	1/116	0.802601	0.854591	0	0	0.617769	0.135846	CS
Abnormal Tail Morphology MP:0002111	1/116	0.802601	0.854591	0	0	0.617769	0.135846	SLC25A1
Decreased Leukocyte Cell Number MP:0000221	2/217	0.805356	0.856658	0	0	0.65989	0.142847	MTHFD1;ALDH2
Abnormal Locomotor Behavior MP:0001392	2/218	0.807407	0.857972	0	0	0.656801	0.140508	UCP2;HTRA2
Abnormal Neuron Differentiation MP:0009937	1/120	0.813373	0.862569	0	0	0.596882	0.123295	FKBP8
Abnormal Renal Glomerulus Morphology MP:0005325	1/120	0.813373	0.862569	0	0	0.596882	0.123295	GSTK1
Abnormal Bone Mineralization MP:0002896	1/121	0.815974	0.864455	0	0	0.591878	0.120372	ALDH2
Increased Or Absent Threshold For Auditory Brainstem Response MP:0011967	2/224	0.81931	0.866572	0	0	0.638853	0.127319	CS;SOD1
Abnormal Auditory Brainstem Response MP:0004738	3/318	0.819619	0.866572	0	0	0.674592	0.134187	CLPP;HSD17B4;ACAD11
Abnormal Cell Cycle MP:0003077	1/125	0.826019	0.872462	0	0	0.572668	0.109458	AIFM1
Abnormal Spermatogenesis MP:0001156	2/229	0.828722	0.874439	0	0	0.624622	0.117348	GATM;HSD17B4
Hemorrhage MP:0001914	3/325	0.830803	0.874913	0	0	0.659689	0.122282	MECR;GOT2;PCCB
Hydrometra MP:0009709	1/127	0.830835	0.874913	0	0	0.563521	0.104434	TMEM160
Teratozoospermia MP:0005578	1/129	0.835518	0.878965	0	0	0.554659	0.0996742	HADH
Abnormal Cornea Morphology MP:0001312	1/130	0.837811	0.880496	0	0	0.550331	0.0973883	COQ6
Decreased Circulating Total Protein Level MP:0005567	1/131	0.840072	0.881991	0	0	0.54607	0.0951626	ALDH2
Short Snout MP:0000445	1/132	0.842301	0.883451	0	0	0.541874	0.0929951	OPA3
Postnatal Growth Retardation MP:0001732	7/690	0.845806	0.886242	0	0	0.722737	0.121034	AIFM1;SPR;ETHE1;OPA3;HSD17B4;HTRA2;SOD2
Abnormal Trabecular Bone Morphology MP:0000130	1/134	0.846668	0.886263	0	0	0.533671	0.0888278	IDH2
Increased Exploration In New Environment MP:0001415	1/135	0.848806	0.887618	0	0	0.529661	0.0868246	SLC25A1
Abnormal Rib Morphology MP:0000150	1/136	0.850914	0.888057	0	0	0.525711	0.0848729	FKBP8
Abnormal Vertebrae Morphology MP:0000137	1/136	0.850914	0.888057	0	0	0.525711	0.0848729	CPT2
Increased Apoptosis MP:0006042	1/138	0.855043	0.891482	0	0	0.517984	0.081118	HTRA2
Increased Total Body Fat Amount MP:0010024	3/353	0.869782	0.905751	0	0	0.606038	0.0845496	CLPP;ECH1;MPV17L2
Abnormal Spermatid Morphology MP:0006380	1/146	0.870451	0.905751	0	0	0.489205	0.0678744	HSD17B4
Lung Inflammation MP:0001861	1/149	0.875798	0.910414	0	0	0.479216	0.0635536	PRDX3
Prenatal Lethality, Incomplete Penetrance MP:0011101	3/359	0.877029	0.910417	0	0	0.595639	0.0781566	SURF1;ACADL;SPR
Reduced Fertility MP:0001921	1/150	0.877531	0.910417	0	0	0.475975	0.0621828	SURF1
Increased Startle Reflex MP:0001488	2/261	0.879183	0.911232	0	0	0.54655	0.070375	VDAC1;SLC25A10
Decreased Physiological Sensitivity To Xenobiotic MP:0008874	1/152	0.880925	0.912139	0	0	0.469623	0.05954	ABCB6
Perinatal Lethality, Complete Penetrance MP:0011089	2/264	0.883135	0.913528	0	0	0.540208	0.0671353	SUCLA2;SOD2
Small Kidney MP:0002989	2/265	0.884426	0.913965	0	0	0.538127	0.0660906	CASP8;MMACHC
Increased Leukocyte Cell Number MP:0000218	2/269	0.889459	0.918264	0	0	0.529956	0.0620801	TST;CLPP
Abnormal Embryonic Tissue Morphology MP:0002085	1/158	0.890556	0.918495	0	0	0.451537	0.0523375	TXNRD1
Embryonic Lethality Before Implantation, Complete Penetrance MP:0011094	1/159	0.892083	0.919169	0	0	0.448656	0.0512346	MMACHC
Reduced Female Fertility MP:0001923	2/272	0.893099	0.919316	0	0	0.523987	0.0592405	CLIC4;SOD1
Increased Bone Mineral Density MP:0000062	1/161	0.895076	0.920449	0	0	0.443003	0.0491055	TIMM50
Increased Mean Platelet Volume MP:0002599	1/165	0.900814	0.925446	0	0	0.432109	0.0451364	SHMT1
Oligozoospermia MP:0002687	2/283	0.905518	0.929371	0	0	0.50319	0.0499405	NDUFA13;HADH
Abnormal Bone Structure MP:0003795	2/286	0.908664	0.930965	0	0	0.497798	0.0476789	CLPP;SDSL
Abnormal Spatial Learning MP:0001463	1/171	0.908841	0.930965	0	0	0.416731	0.0398331	VDAC1
Ventricular Septal Defect MP:0010402	1/173	0.91137	0.932648	0	0	0.411843	0.0382214	MMACHC
Hydrocephaly MP:0001891	1/176	0.915034	0.935486	0	0	0.40472	0.035937	MPV17L2
Abnormal Heart Development MP:0000267	1/178	0.917391	0.936986	0	0	0.400106	0.0344976	REXO2
Increased Monocyte Cell Number MP:0000220	1/183	0.923005	0.941805	0	0	0.389015	0.0311682	CLPP
Abnormal Blood Vessel Morphology MP:0001614	1/185	0.925142	0.943071	0	0	0.384747	0.0299364	GOT2
Azoospermia MP:0005159	1/191	0.931206	0.948334	0	0	0.372483	0.0265486	CLPP
Increased Red Blood Cell Distribution Width MP:0010067	1/193	0.933117	0.94936	0	0	0.368565	0.0255139	CPOX
Increased Circulating Glucose Level MP:0005559	1/194	0.934052	0.949394	0	0	0.366637	0.0250131	MRPL39
Decreased Startle Reflex MP:0001489	1/196	0.935884	0.950331	0	0	0.362839	0.0240432	CLPP
Respiratory Distress MP:0001954	1/197	0.93678	0.950331	0	0	0.360969	0.0235736	FKBP8
Asthenozoospermia MP:0002675	1/208	0.945857	0.958459	0	0	0.341595	0.0190145	NDUFA13
Abnormal Thymus Morphology MP:0000703	1/209	0.946615	0.958459	0	0	0.339935	0.0186499	HTRA2
Increased Susceptibility To Bacterial Infection MP:0002412	1/214	0.950248	0.961212	0	0	0.33187	0.0169362	CLIC4
Increased Vertical Activity MP:0002574	1/217	0.952308	0.962371	0	0	0.327211	0.0159896	IDH3B
Increased Bone Mineral Content MP:0010123	1/220	0.954284	0.963442	0	0	0.322679	0.0150995	SDHC
Cyanosis MP:0001575	1/223	0.956178	0.964428	0	0	0.318269	0.0142622	FKBP8
Decreased Thigmotaxis MP:0020870	1/237	0.964032	0.97142	0	0	0.299174	0.0109589	SDHA
No Abnormal Phenotype Detected MP:0002169	18/1935	0.976656	0.982389	0	0	0.645531	0.0152481	RAB1B;TXNRD1;GSR;HSD17B4;HCCS;PRDX6;COQ7;GCAT;RHOA;UNG;PLA2G15;SUPV3L1;CPT2;OGDH;TSPO;ACO1;BAK1;RAB11FIP5
Neonatal Lethality, Complete Penetrance MP:0011087	3/521	0.976786	0.982389	0	0	0.405934	0.00953451	HADHA;OAT;FKBP8
Decreased Testis Weight MP:0004852	1/280	0.980409	0.985091	0	0	0.252506	0.00499594	HADH
Neonatal Lethality, Incomplete Penetrance MP:0011088	1/285	0.981747	0.985494	0	0	0.247997	0.00456855	OXCT1
Male Infertility MP:0001925	4/719	0.990644	0.993478	0	0	0.389518	0.00366129	GATM;CLPP;IDH3B;HSD17B4
Postnatal Lethality, Complete Penetrance MP:0011085	1/424	0.997462	0.999362	0	0	0.165313	0.000420138	SOD2
Postnatal Lethality, Incomplete Penetrance MP:0011086	2/646	0.998904	0.999855	0	0	0.21546	0.000236182	SURF1;HSD17B4
Hyperactivity MP:0001399	2/834	0.999905	0.999905	0	0	0.165131	1.56689e-05	IDH3B;NDUFV1

## Sheet: GO_Cellular_Component_2025_mito
Term	Overlap	P-value	Adjusted P-value	Old P-value	Old Adjusted P-value	Odds Ratio	Combined Score	Genes
Mitochondrial Matrix (GO:0005759)	94/407	3.4578e-90	4.18394e-88	0	0	31.8536	6561.58	MRPS15;GFM1;ACADVL;ALAS1;HIBADH;MRPS14;MRPL39;MRPL37;ETFB;MRPL34;FARS2;TXN2;ACADL;ALDH2;C1QBP;FDXR;LONP1;IDH3B;UQCRFS1;PMPCA;MLYCD;MRPL9;HADH;ACADS;PDK2;IDH3A;ACAD8;BCKDHA;GSTK1;MECR;GLRX5;ECH1;MRPS2;DARS2;SDHA;REXO2;SDHB;MRPL43;SUPV3L1;LARS2;NDUFS8;PPA2;NME6;NDUFS7;MTHFD2;PDE12;ETHE1;CLPP;PCCB;ACOT2;NDUFS3;SUCLG2;NDUFS2;AURKAIP1;ISCU;BCAT2;GCDH;OAT;POLDIP2;GLS2;DLST;AK3;HSPD1;PRDX3;PRDX5;NFS1;MT…
Mitochondrial Membrane (GO:0031966)	103/595	1.00596e-85	6.08604e-84	0	0	23.1379	4528.41	NDUFA13;NDUFA12;MPV17L2;GHITM;COX6A1;PMPCA;ACAD11;CPT1A;ACSL1;MRPS18B;MUL1;SDHC;BCS1L;SDHA;SDHB;GCAT;DNAJC30;UQCRC1;VDAC3;VDAC2;VDAC1;UQCRC2;AURKAIP1;NLRX1;ABCB6;MRPL16;OMA1;SDSL;MRPL10;TIMM50;LDHB;NDUFV1;COX10;RAB11FIP5;TRAP1;SURF1;COQ7;COQ6;COQ4;ADCK1;OGDH;NDUFAF3;SFXN1;ALDH18A1;NDUFAF1;SLC25A1;MRPS15;ACADVL;SLC25A3;MRPS14;MRPL38;MRPL39;MRPL36;HCCS;MRPL37;MRPL34;ECSIT;MRPL4;CASP8;AIFM1;CPT2;TSP…
Mitochondrial Inner Membrane (GO:0005743)	83/409	5.7447e-74	2.31703e-72	0	0	25.4562	4293.01	SLC25A1;MRPS15;NDUFA13;SLC25A3;MRPS14;NDUFA12;MRPL38;MRPL39;MPV17L2;MRPL36;HCCS;GHITM;MRPL37;MRPL34;ECSIT;COX6A1;MRPL4;AIFM1;CPT2;TIMM17B;UQCRFS1;PMPCA;MRPL9;ACAD11;COX8A;MRPS27;ACAD9;MRPS23;MRPS18B;MRPS2;SDHC;BCS1L;MRPL45;SDHA;MRPS6;SDHB;GCAT;MRPS5;MRPL43;MRPL44;HADHB;SLC25A16;HADHA;NDUFS8;NME6;NDUFS7;DNAJC30;UQCRC1;NDUFS3;NDUFS2;SLC25A10;UQCRC2;AURKAIP1;SLC25A5;STOML2;MRPL16;TIMM13;TMEM160;OMA1…
Intracellular Organelle Lumen (GO:0070013)	90/912	3.78041e-52	1.14358e-50	0	0	11.0666	1310.34	MRPS15;GFM1;ACADVL;ALAS1;HIBADH;ETFB;FARS2;TXN2;ACADL;ALDH2;C1QBP;FDXR;LONP1;IDH3B;UQCRFS1;PMPCA;MLYCD;HADH;ACADS;PDK2;IDH3A;ACAD8;BCKDHA;GSTK1;MECR;GLRX5;ECH1;MRPS2;DARS2;SDHA;REXO2;SDHB;SUPV3L1;LARS2;ACLY;NDUFS8;PPA2;NME6;NDUFS7;MTHFD2;PDE12;ETHE1;CLPP;PCCB;ACOT2;NDUFS3;SUCLG2;NDUFS2;AURKAIP1;ISCU;BCAT2;GCDH;OAT;POLDIP2;GLS2;DLST;AK3;HSPD1;PRDX3;PRDX5;NFS1;MTHFD1L;ALDH1B1;OXCT1;IARS2;PCK2;DECR1…
Mitochondrial Intermembrane Space (GO:0005758)	15/71	4.1382e-14	1.00145e-12	0	0	20.1067	619.606	TRAP1;STOML2;PRELID1;CLPB;AK2;TIMM13;CPOX;HTRA2;CHCHD10;OMA1;REXO2;SOD1;GATM;PINK1;AIFM1
Peroxisome (GO:0005777)	17/134	5.14038e-12	1.03664e-10	0	0	10.9567	284.807	GSTK1;FDPS;PHYH;HSDL2;ABCD3;IDH1;ECH1;PEX11B;MUL1;HSD17B4;DHRS4;SOD1;PRDX5;ACOT2;MLYCD;ACAD11;CRAT
Mitochondrial Outer Membrane (GO:0005741)	18/171	2.93477e-11	5.07295e-10	0	0	8.88939	215.584	CPT1A;NLRX1;MTX1;ACSL1;DCAKD;MUL1;HADHB;PINK1;CASP8;SAMM50;VDAC3;VDAC2;TSPO;VDAC1;BAK1;BID;RAB11FIP5;TOMM6
Microbody Lumen (GO:0031907)	10/50	1.39219e-09	1.87173e-08	0	0	18.4298	375.827	GSTK1;PHYH;PRDX5;IDH1;ECH1;ACOT2;HSD17B4;MLYCD;CRAT;DHRS4
Peroxisomal Matrix (GO:0005782)	10/50	1.39219e-09	1.87173e-08	0	0	18.4298	375.827	GSTK1;PHYH;PRDX5;IDH1;ECH1;ACOT2;HSD17B4;MLYCD;CRAT;DHRS4
Mitochondrial Ribosome (GO:0005761)	6/21	3.04647e-07	3.68623e-06	0	0	29.0893	436.459	MRPS14;MRPL39;MRPL37;MRPL9;MRPL34;MRPL43
Alpha-Ketoacid Dehydrogenase Complex (GO:0045240)	4/17	7.43351e-05	0.000817686	0	0	22.2147	211.194	BCKDHA;OGDH;DLST;PDK2
Mitochondrial Outer Membrane Translocase Complex (GO:0005742)	3/21	0.00290567	0.0292989	0	0	11.986	70.0114	SAMM50;MTX1;TOMM6
Oxoglutarate Dehydrogenase Complex (GO:0045252)	2/8	0.00506491	0.0471426	0	0	23.8994	126.318	OGDH;DLST
Microbody Membrane (GO:0031903)	4/53	0.00619218	0.0499502	0	0	5.88293	29.9116	ABCD3;PEX11B;HSD17B4;DHRS4
Peroxisomal Membrane (GO:0005778)	4/53	0.00619218	0.0499502	0	0	5.88293	29.9116	ABCD3;PEX11B;HSD17B4;DHRS4
MIB Complex (GO:0140275)	2/12	0.0115105	0.0819279	0	0	14.3367	64.0062	SAMM50;MTX1
SAM Complex (GO:0001401)	2/12	0.0115105	0.0819279	0	0	14.3367	64.0062	SAMM50;MTX1
TIM23 Mitochondrial Import Inner Membrane Translocase Complex (GO:0005744)	2/15	0.0178194	0.119786	0	0	11.0266	44.4092	TIMM17B;TIMM50
ATP-binding Cassette (ABC) Transporter Complex (GO:0043190)	1/5	0.0673644	0.407555	0	0	17.8614	48.1836	ABCB6
CD95 Death-Inducing Signaling Complex (GO:0031265)	1/5	0.0673644	0.407555	0	0	17.8614	48.1836	CASP8
ATPase Dependent Transmembrane Transport Complex (GO:0098533)	1/6	0.0802846	0.422367	0	0	14.2884	36.0379	ABCB6
TOM Complex (GO:0140596)	1/6	0.0802846	0.422367	0	0	14.2884	36.0379	TOMM6
Pyruvate Dehydrogenase Complex (GO:0045254)	1/6	0.0802846	0.422367	0	0	14.2884	36.0379	PDK2
Serine Palmitoyltransferase Complex (GO:0017059)	1/7	0.0930265	0.440575	0	0	11.9064	28.2762	SPTLC2
9+0 Non-Motile Cilium (GO:0097731)	1/8	0.105592	0.440575	0	0	10.205	22.9425	PHYH
MICOS Complex (GO:0061617)	1/8	0.105592	0.440575	0	0	10.205	22.9425	CHCHD10
Transferase Complex, Transferring Phosphorus-Containing Groups (GO:0061695)	1/8	0.105592	0.440575	0	0	10.205	22.9425	GMPPB
Death-Inducing Signaling Complex (GO:0031264)	1/8	0.105592	0.440575	0	0	10.205	22.9425	CASP8
Dendrite Cytoplasm (GO:0032839)	1/8	0.105592	0.440575	0	0	10.205	22.9425	SOD1
Autolysosome (GO:0044754)	1/9	0.117985	0.463381	0	0	8.92889	19.0828	NCOA4
CD40 Receptor Complex (GO:0035631)	1/10	0.130206	0.463381	0	0	7.93639	16.1794	HTRA2
Neuron Projection Cytoplasm (GO:0120111)	1/10	0.130206	0.463381	0	0	7.93639	16.1794	SOD1
Palmitoyltransferase Complex (GO:0002178)	1/10	0.130206	0.463381	0	0	7.93639	16.1794	SPTLC2
Astrocyte Projection (GO:0097449)	1/10	0.130206	0.463381	0	0	7.93639	16.1794	PINK1
Serine-Type Endopeptidase Complex (GO:1905370)	1/12	0.154145	0.518099	0	0	6.49275	12.1405	HTRA2
Serine-Type Peptidase Complex (GO:1905286)	1/12	0.154145	0.518099	0	0	6.49275	12.1405	HTRA2
Endopeptidase Complex (GO:1905369)	1/14	0.177428	0.580236	0	0	5.49331	9.49899	HTRA2
Secondary Lysosome (GO:0005767)	1/15	0.188828	0.585851	0	0	5.10067	8.5024	NCOA4
Glial Cell Projection (GO:0097386)	1/15	0.188828	0.585851	0	0	5.10067	8.5024	PINK1
Cytoplasmic Side of Plasma Membrane (GO:0009898)	3/113	0.206537	0.624774	0	0	1.95219	3.07914	DNAJA3;HTRA2;RHOA
Membrane Raft (GO:0045121)	4/171	0.213188	0.629164	0	0	1.71578	2.65187	LDHB;STOML2;VDAC2;MMACHC
Endoribonuclease Complex (GO:1902555)	1/18	0.222094	0.639842	0	0	4.19991	6.31942	SND1
Azurophil Granule Lumen (GO:0035578)	2/89	0.349896	0.98459	0	0	1.64146	1.72373	PRDX5;PTGES2
Azurophil Granule (GO:0042582)	3/155	0.363387	0.99722	0	0	1.40974	1.42707	ACLY;PRDX5;PTGES2
Non-Motile Cilium (GO:0097730)	1/35	0.386488	0.99722	0	0	2.09815	1.99461	PHYH
Vacuolar Lumen (GO:0005775)	3/163	0.393417	0.99722	0	0	1.33871	1.24886	ACLY;PRDX5;PTGES2
Neuromuscular Junction (GO:0031594)	1/38	0.411673	0.99722	0	0	1.92773	1.71091	DNAJA3
Glutamatergic Synapse (GO:0098978)	2/102	0.413885	0.99722	0	0	1.42713	1.25896	LRFN4;RHOA
Small Ribosomal Subunit (GO:0015935)	1/41	0.435827	0.99722	0	0	1.78288	1.4807	MRPS6
Nucleolus (GO:0005730)	12/805	0.438987	0.99722	0	0	1.08097	0.889946	DDX28;MRPS15;ACADVL;MRPS27;CPT2;IDH3G;RPL23;LONP1;SDHA;REXO2;COX10;TXN2
Nuclear Lumen (GO:0031981)	12/814	0.454256	0.99722	0	0	1.06833	0.843012	DDX28;MRPS15;ACADVL;MRPS27;CPT2;IDH3G;RPL23;LONP1;SDHA;REXO2;COX10;TXN2
Ficolin-1-Rich Granule (GO:0101002)	3/184	0.470142	0.99722	0	0	1.18212	0.892168	ACLY;IDH1;RHOA
Ribosome (GO:0005840)	1/46	0.473908	0.99722	0	0	1.58438	1.18312	RPL23
Postsynaptic Density Membrane (GO:0098839)	1/47	0.481211	0.99722	0	0	1.54986	1.13364	LRFN4
Cytosolic Large Ribosomal Subunit (GO:0022625)	1/51	0.509428	0.99722	0	0	1.42558	0.961507	RPL23
Ficolin-1-Rich Granule Lumen (GO:1904813)	2/123	0.510042	0.99722	0	0	1.17818	0.793226	ACLY;IDH1
Large Ribosomal Subunit (GO:0015934)	1/52	0.516239	0.99722	0	0	1.39756	0.924043	RPL23
Endoplasmic reticulum-Golgi Intermediate Compartment Membrane (GO:0033116)	1/52	0.516239	0.99722	0	0	1.39756	0.924043	RAB1B
Tertiary Granule Lumen (GO:1904724)	1/54	0.529582	0.99722	0	0	1.34468	0.854771	IDH1
Postsynaptic Specialization Membrane (GO:0099634)	1/57	0.54891	0.99722	0	0	1.27245	0.763242	LRFN4
Microvillus (GO:0005902)	1/58	0.555176	0.99722	0	0	1.25006	0.735626	CLIC4
Ficolin-1-Rich Granule Membrane (GO:0101003)	1/60	0.567448	0.99722	0	0	1.20757	0.684215	RHOA
cis-Golgi Network (GO:0005801)	1/61	0.573457	0.99722	0	0	1.18738	0.66027	PTGES2
Axon (GO:0030424)	3/217	0.580816	0.99722	0	0	0.998141	0.542312	PINK1;MUL1;PARK7
Clathrin-Coated Endocytic Vesicle Membrane (GO:0030669)	1/66	0.602276	0.99722	0	0	1.09576	0.555596	RAB35
Recycling Endosome Membrane (GO:0055038)	1/70	0.623928	0.99722	0	0	1.03203	0.48683	RAB35
Acrosomal Vesicle (GO:0001669)	1/72	0.634309	0.99722	0	0	1.00286	0.45652	VDAC2
Recycling Endosome (GO:0055037)	2/155	0.635377	0.99722	0	0	0.930244	0.421899	RAB35;RAB11FIP5
Secretory Granule Lumen (GO:0034774)	4/316	0.640062	0.99722	0	0	0.911571	0.406735	ACLY;PRDX5;PTGES2;IDH1
Early Endosome (GO:0005769)	4/320	0.64981	0.99722	0	0	0.899847	0.387902	PRDX3;PNKD;RAB11FIP5;HSPD1
Tertiary Granule (GO:0070820)	2/163	0.662517	0.99722	0	0	0.883659	0.363811	IDH1;RHOA
Intermediate Filament Cytoskeleton (GO:0045111)	1/78	0.663771	0.99722	0	0	0.924431	0.378848	HSDL1
Actin Filament (GO:0005884)	1/78	0.663771	0.99722	0	0	0.924431	0.378848	DNAJA3
Endoplasmic Reticulum Membrane (GO:0005789)	11/872	0.667113	0.99722	0	0	0.905932	0.366717	PNKD;ABCB6;SPTLC2;ACSL1;RAB1B;VDAC2;HTRA2;FITM2;GHITM;RHOA;DHRS4
Clathrin-Coated Endocytic Vesicle (GO:0045334)	1/82	0.682086	0.99722	0	0	0.878601	0.336153	RAB35
Clathrin-Coated Vesicle (GO:0030136)	1/84	0.690867	0.99722	0	0	0.857342	0.317052	RAB35
Coated Vesicle (GO:0030135)	1/84	0.690867	0.99722	0	0	0.857342	0.317052	HSPD1
Lipid Droplet (GO:0005811)	1/88	0.707711	0.99722	0	0	0.817758	0.282715	PISD
Actin-Based Cell Projection (GO:0098858)	1/88	0.707711	0.99722	0	0	0.817758	0.282715	CLIC4
Clathrin-Coated Vesicle Membrane (GO:0030665)	1/88	0.707711	0.99722	0	0	0.817758	0.282715	RAB35
Specific Granule Membrane (GO:0035579)	1/90	0.715787	0.99722	0	0	0.7993	0.267264	TMBIM1
Intracellular Membraneless Organelle (GO:0043232)	16/1310	0.734361	0.99722	0	0	0.873066	0.269563	DDX28;MRPS15;ACADVL;MRPS27;IDH3G;RPL23;HTRA2;SDHA;REXO2;PISD;TXN2;PINK1;CASP8;CPT2;LONP1;COX10
Late Endosome Membrane (GO:0031902)	1/99	0.749463	0.99722	0	0	0.725562	0.209251	PNKD
Phagocytic Vesicle (GO:0045335)	1/100	0.75295	0.99722	0	0	0.718196	0.203793	RAB11FIP5
Endocytic Vesicle (GO:0030139)	2/201	0.769834	0.99722	0	0	0.713531	0.186646	RAB35;RAB11FIP5
Apical Junction Complex (GO:0043296)	1/107	0.776043	0.99722	0	0	0.670529	0.170011	RHOA
Cell Projection Membrane (GO:0031253)	1/107	0.776043	0.99722	0	0	0.670529	0.170011	RAB35
trans-Golgi Network Membrane (GO:0032588)	1/108	0.779161	0.99722	0	0	0.664229	0.16575	SLC30A6
Focal Adhesion (GO:0005925)	4/387	0.786669	0.99722	0	0	0.739869	0.17753	RPL23;LAP3;REXO2;RHOA
Endosome Membrane (GO:0010008)	4/392	0.794924	0.99722	0	0	0.730146	0.167575	PNKD;ABCB6;RAB35;TMBIM1
Cell-Substrate Junction (GO:0030055)	4/395	0.799752	0.99722	0	0	0.724432	0.161877	RPL23;LAP3;REXO2;RHOA
Cytoplasmic Vesicle Lumen (GO:0060205)	1/117	0.80535	0.99722	0	0	0.612413	0.132574	IDH1
Cell-Cell Junction (GO:0005911)	3/316	0.816311	0.99722	0	0	0.678972	0.137804	CLIC4;PARK7;RHOA
Early Endosome Membrane (GO:0031901)	1/124	0.82356	0.99722	0	0	0.577354	0.112075	PNKD
Nuclear Membrane (GO:0031965)	2/239	0.846237	0.99722	0	0	0.597959	0.0998329	MRPS14;MRPS23
trans-Golgi Network (GO:0005802)	2/251	0.865104	0.99722	0	0	0.568792	0.0824214	SLC30A6;PTGES2
Adherens Junction (GO:0005912)	1/151	0.87924	0.99722	0	0	0.472778	0.0608453	PARK7
Actin Cytoskeleton (GO:0015629)	3/361	0.879365	0.99722	0	0	0.59225	0.0761371	CLIC4;STOML2;DNAJA3
Neuron Projection (GO:0043005)	5/560	0.890598	0.99722	0	0	0.63487	0.0735575	MPST;PINK1;ACAD9;MUL1;PARK7
Specific Granule (GO:0042581)	1/159	0.892083	0.99722	0	0	0.448656	0.0512346	TMBIM1
Postsynaptic Density (GO:0014069)	1/164	0.89941	0.99722	0	0	0.434783	0.0460942	LRFN4
Endocytic Vesicle Membrane (GO:0030666)	1/165	0.900814	0.99722	0	0	0.432109	0.0451364	RAB35
Secretory Granule Membrane (GO:0030667)	2/279	0.901166	0.99722	0	0	0.510561	0.0531317	TMBIM1;RHOA
Polymeric Cytoskeletal Fiber (GO:0099513)	2/280	0.902272	0.99722	0	0	0.508698	0.0523145	DNAJA3;CCT7
Dendrite (GO:0030425)	2/281	0.903365	0.99722	0	0	0.506849	0.0515103	ACAD9;SOD1
Cytoskeleton (GO:0005856)	6/694	0.921841	0.99722	0	0	0.612557	0.0498515	CLIC4;STOML2;PINK1;CASP8;HSDL1;HTRA2
Cytoplasmic Vesicle Membrane (GO:0030659)	3/415	0.929182	0.99722	0	0	0.51319	0.0376944	RAB35;TMBIM1;RHOA
Lytic Vacuole Membrane (GO:0098852)	2/314	0.933652	0.99722	0	0	0.452471	0.0310629	ABCB6;TMBIM1
Microtubule (GO:0005874)	1/194	0.934052	0.99722	0	0	0.366637	0.0250131	CCT7
Basolateral Plasma Membrane (GO:0016323)	1/200	0.939396	0.99722	0	0	0.355473	0.0222233	SLC16A1
Late Endosome (GO:0005770)	1/222	0.955555	0.99722	0	0	0.319726	0.0145356	PNKD
Vesicle (GO:0031982)	1/230	0.960298	0.99722	0	0	0.30843	0.012495	RHOA
Golgi Membrane (GO:0000139)	3/476	0.962356	0.99722	0	0	0.445595	0.0170977	PTGES2;RAB1B;TMBIM1
Lytic Vacuole (GO:0000323)	1/236	0.963521	0.99722	0	0	0.300463	0.0111654	PLA2G15
Lysosomal Membrane (GO:0005765)	2/383	0.97052	0.99722	0	0	0.36921	0.0110479	ABCB6;TMBIM1
Microtubule Cytoskeleton (GO:0015630)	2/393	0.973852	0.99722	0	0	0.359581	0.00952729	CLIC4;CCT7
Lysosome (GO:0005764)	3/532	0.979414	0.99722	0	0	0.397265	0.0082636	PLA2G15;ABCB6;TMBIM1
Bounding Membrane of Organelle (GO:0098588)	6/881	0.984371	0.99722	0	0	0.476913	0.00751263	ABCB6;PTGES2;RAB1B;RAB35;TMBIM1;RHOA
Intracellular Membrane-Bounded Organelle (GO:0043231)	59/5597	0.995673	0.99722	0	0	0.693221	0.00300601	SLC25A1;ABCD3;PARK7;ECSIT;TXN2;AIFM1;C1QBP;LONP1;IDH3B;TSPO;ACAD11;ACADS;IDH3A;HSDL1;ACAD9;NCOA4;REXO2;GCAT;SND1;PISD;MRPL44;PLA2G15;SUPV3L1;NIF3L1;TMBIM1;VDAC3;VDAC2;VDAC1;SLC25A10;LAP3;AURKAIP1;SLC25A5;ISCU;POLDIP2;SHMT1;PEX11B;HSD17B4;DLST;HTRA2;UNG;PRDX3;PRDX5;NFS1;DECR1;RAB11FIP5;DUT;SLC16A1;MDH2;PTGES2;CHCHD10;COQ7;DHRS4;SOD1;CS;PINK1;DNAJA3;OGDH;NDUFAF3;DRG2
Cilium (GO:0005929)	1/402	0.996529	0.99722	0	0	0.174582	0.000607066	RAB11FIP5
Nucleus (GO:0005634)	49/4879	0.99722	0.99722	0	0	0.662668	0.00184477	SLC25A1;PARK7;ECSIT;TXN2;AIFM1;C1QBP;LONP1;IDH3B;ACAD11;ACADS;IDH3A;ACAD9;NCOA4;REXO2;GCAT;SND1;PISD;MRPL44;SUPV3L1;NIF3L1;VDAC3;VDAC2;VDAC1;SLC25A10;LAP3;AURKAIP1;SLC25A5;ISCU;POLDIP2;SHMT1;HSD17B4;DLST;HTRA2;UNG;PRDX5;NFS1;DECR1;DUT;MDH2;CHCHD10;COQ7;DHRS4;SOD1;CS;PINK1;DNAJA3;OGDH;NDUFAF3;DRG2

## Sheet: GO_Biological_Process_2025_mito
Term	Overlap	P-value	Adjusted P-value	Old P-value	Old Adjusted P-value	Odds Ratio	Combined Score	Genes
Aerobic Respiration (GO:0009060)	24/81	1.03344e-25	1.24719e-22	0	0	32.7289	1882.95	NDUFA13;SURF1;MDH1;NDUFA12;IDH3G;MDH2;DLST;CHCHD10;SDHC;SDHA;SDHB;CS;NDUFS8;SUCLA2;NDUFS7;IDH3B;NDUFS3;UQCRC1;OGDH;NDUFS2;SUCLG2;UQCRC2;NDUFV1;IDH3A
Mitochondrial Translation (GO:0032543)	25/94	2.01159e-25	1.24719e-22	0	0	28.258	1606.91	GFM1;MRPS15;MRPS14;MRPL38;MRPL16;MRPL39;MRPL36;MRPL37;MRPS30;MRPL34;MRPL10;MRPL55;MRPL4;IARS2;MRPL9;MRPS27;MRPS23;MRPS18B;MRPS2;MRPL45;MRPS6;MRPL43;MRPS5;MRPL44;LARS2
Mitochondrial Gene Expression (GO:0140053)	24/100	2.83396e-23	1.17137e-20	0	0	24.523	1273.18	MRPS15;MRPS27;MRPS14;MRPS23;MRPS18B;MRPL16;MRPL38;MRPL39;MRPS2;MRPL36;MRPL37;MRPS30;MRPL34;MRPL45;MRPS6;MRPL10;MRPL43;MRPS5;MRPL44;MRPL55;MRPL4;LARS2;IARS2;MRPL9
Mitochondrion Organization (GO:0007005)	23/135	9.44733e-19	2.8105e-16	0	0	15.8554	658.051	STOML2;PTCD2;MTX1;MUL1;HTRA2;CHCHD10;PARK7;OMA1;BCS1L;THG1L;PISD;TIMM50;HSPD1;PRDX3;SUPV3L1;PINK1;SAMM50;AIFM1;CLPP;DNAJA3;UCP2;LONP1;BID
Tricarboxylic Acid Cycle (GO:0006099)	13/24	1.13326e-18	2.8105e-16	0	0	88.2424	3646.3	MDH1;IDH3G;MDH2;DLST;SDHC;SDHA;SDHB;CS;SUCLA2;IDH3B;OGDH;SUCLG2;IDH3A
Translation (GO:0006412)	28/232	1.95327e-18	4.03676e-16	0	0	10.7594	438.734	MRPS15;MRPS14;MRPL16;MRPL38;MRPL39;MRPL36;MRPL37;MRPS30;MRPL34;MRPL10;FARS2;MRPL55;MRPL4;IARS2;MRPL9;MRPS27;RPL23;MRPS23;MRPS18B;MRPS2;MRPL45;MRPS6;MRPL43;MRPS5;MRPL44;LARS2;DRG2;AURKAIP1
Cellular Respiration (GO:0045333)	19/85	4.915e-18	8.70657e-16	0	0	21.9335	874.141	COX8A;NDUFA13;SURF1;NDUFA12;MDH2;HCCS;SDHC;ETFB;COX6A1;SDHA;SDHB;NDUFS8;NDUFS7;NDUFS3;UQCRC1;UQCRFS1;NDUFS2;UQCRC2;NDUFV1
Dicarboxylic Acid Metabolic Process (GO:0043648)	15/55	6.56016e-16	1.01683e-13	0	0	28.1722	984.911	PHYH;MDH1;MDH2;SHMT1;ADHFE1;IDH1;GOT2;IDH2;DLST;SDHA;ACLY;MTHFD2;OGDH;ALDH18A1;PCK2
Fatty Acid Beta-Oxidation (GO:0006635)	14/48	2.17707e-15	2.99951e-13	0	0	30.826	1040.71	GCDH;ACADVL;ABCD3;HSD17B4;ETFB;HADHB;HADHA;ACADL;CPT2;ACAD11;HADH;ACADS;CRAT;DECR1
Mitochondrial ATP Synthesis Coupled Electron Transport (GO:0042775)	15/65	1.01035e-14	1.25284e-12	0	0	22.5263	725.931	COX8A;NDUFA12;SDHC;COX6A1;SDHA;SDHB;NDUFS8;NDUFS7;NDUFS3;UQCRC1;UQCRFS1;NDUFS2;UQCRC2;NDUFAF1;NDUFV1
Protein Targeting to Mitochondrion (GO:0006626)	14/60	6.7515e-14	7.61079e-12	0	0	22.7705	690.549	MIPEP;MTCH1;NDUFA13;MTX1;TIMM13;HSPD1;TIMM50;SAMM50;AIFM1;TIMM17B;TSPO;PMPCA;AURKAIP1;TOMM6
Aerobic Electron Transport Chain (GO:0019646)	14/64	1.77293e-13	1.83203e-11	0	0	20.9446	614.955	COX8A;SDHC;COX6A1;SDHA;SDHB;NDUFS8;NDUFS7;NDUFS3;UQCRC1;UQCRFS1;NDUFS2;UQCRC2;NDUFAF1;NDUFV1
Oxidative Phosphorylation (GO:0006119)	13/60	1.50538e-12	1.33333e-10	0	0	20.6148	561.175	NDUFA13;NDUFA12;CHCHD10;SDHC;SDHA;SDHB;NDUFS8;NDUFS7;NDUFS3;UQCRC1;NDUFS2;UQCRC2;NDUFV1
Fatty Acid Catabolic Process (GO:0009062)	13/60	1.50538e-12	1.33333e-10	0	0	20.6148	561.175	PHYH;ABCD3;HSD17B4;HADHB;PLA2G15;HADHA;ACADL;CPT2;PCCB;ACAD11;HADH;ACADS;DECR1
Mitochondrial Transport (GO:0006839)	11/43	1.14559e-11	9.47019e-10	0	0	25.4465	641.063	SLC25A16;MTCH1;NDUFA13;SAMM50;MTX1;TIMM13;PPIF;BAK1;SLC25A5;SLC25A24;TOMM6
Mitochondrial Respiratory Chain Complex Assembly (GO:0033108)	14/90	2.42926e-11	1.88267e-09	0	0	13.7612	336.334	NDUFA13;SURF1;OMA1;ECSIT;BCS1L;NDUFS8;SAMM50;AIFM1;NDUFS7;NDUFS3;UQCRFS1;NDUFS2;NDUFAF3;NDUFAF1
Tricarboxylic Acid Metabolic Process (GO:0072350)	7/11	2.8521e-11	2.08036e-09	0	0	127.808	3103.23	IDH3G;IDH1;IDH2;IDH3B;ACO1;ACO2;IDH3A
2-Oxoglutarate Metabolic Process (GO:0006103)	7/15	5.30388e-10	3.65379e-08	0	0	63.8912	1364.55	PHYH;ADHFE1;IDH1;GOT2;IDH2;OGDH;DLST
NADH Dehydrogenase Complex Assembly (GO:0010257)	9/35	8.48458e-10	5.26044e-08	0	0	25.441	531.402	NDUFA13;NDUFS8;NDUFS7;NDUFS3;NDUFAF3;NDUFS2;NDUFAF1;ECSIT;BCS1L
Mitochondrial Respiratory Chain Complex I Assembly (GO:0032981)	9/35	8.48458e-10	5.26044e-08	0	0	25.441	531.402	NDUFA13;NDUFS8;NDUFS7;NDUFS3;NDUFAF3;NDUFS2;NDUFAF1;ECSIT;BCS1L
Fatty Acid Beta-Oxidation Using acyl-CoA Dehydrogenase (GO:0033539)	6/10	1.34026e-09	7.91389e-08	0	0	109.146	2229.89	GCDH;ACADVL;ACADL;ETFB;ACAD11;ACADS
Fatty Acid Oxidation (GO:0019395)	10/51	1.71078e-09	9.64259e-08	0	0	17.9794	362.937	HADHB;HADHA;PHYH;ABCD3;CPT2;HSD17B4;ACAD11;HADH;ACADS;DECR1
Proton Motive Force-Driven Mitochondrial ATP Synthesis (GO:0042776)	10/52	2.09246e-09	1.12811e-07	0	0	17.5504	350.743	NDUFA13;NDUFS8;NDUFS7;NDUFA12;NDUFS3;NDUFS2;SDHC;SDHA;SDHB;NDUFV1
Fatty Acid Metabolic Process (GO:0006631)	14/130	3.58668e-09	1.85312e-07	0	0	8.99757	174.967	CPT1A;PHYH;MECR;ABCD3;ACSL1;ACAD9;ACSF3;PLA2G15;ACLY;CPT2;PCCB;ACOT2;MLYCD;CRAT
Proton Motive Force-Driven ATP Synthesis (GO:0015986)	10/59	7.63097e-09	3.64351e-07	0	0	15.0378	281.073	NDUFA13;NDUFS8;NDUFS7;NDUFA12;NDUFS3;NDUFS2;SDHC;SDHA;SDHB;NDUFV1
Negative Regulation of Organelle Organization (GO:0010639)	9/44	7.63962e-09	3.64351e-07	0	0	18.8904	353.06	PRELID1;PINK1;ADCK1;PPIF;MUL1;GHITM;OMA1;BAK1;SLC25A5
Regulation of Mitochondrial Membrane Potential (GO:0051881)	8/35	2.08294e-08	9.56611e-07	0	0	21.6946	383.71	PRDX3;PRELID1;PINK1;PPA2;PYCR1;PARK7;BAK1;SOD1
Electron Transport Chain (GO:0022900)	6/17	7.27954e-08	3.2238e-06	0	0	39.6753	652.087	UQCRFS1;VDAC2;HCCS;ETFB;SDHA;SDHB
Regulation of Autophagy of Mitochondrion (GO:1903146)	6/18	1.07928e-07	4.61486e-06	0	0	36.3672	583.395	PINK1;FKBP8;HTRA2;VDAC1;PARK7;PARL
Respiratory Electron Transport Chain (GO:0022904)	5/10	1.17033e-07	4.83735e-06	0	0	72.4926	1157.04	UQCRFS1;HCCS;ETFB;SDHA;SDHB
Carnitine Metabolic Process (GO:0009437)	5/11	2.12133e-07	8.48531e-06	0	0	60.4075	928.225	CPT1A;CPT2;SHMT1;CRAT;ALDH9A1
Mitochondrial Membrane Organization (GO:0007006)	7/32	2.26796e-07	8.78834e-06	0	0	20.4276	312.526	SAMM50;MTX1;PPIF;GHITM;BAK1;SLC25A5;TIMM50
Porphyrin-Containing Compound Biosynthetic Process (GO:0006779)	6/21	3.04647e-07	1.14473e-05	0	0	29.0893	436.459	ALAS1;SUCLA2;ABCB6;CPOX;TSPO;COX10
Macromolecule Biosynthetic Process (GO:0009059)	14/189	4.11996e-07	1.50257e-05	0	0	5.94616	87.4219	MRPS15;ALAS1;MRPS14;RPL23;MRPS18B;MRPL36;MRPL37;MRPL34;MRPS6;MRPL10;MRPL43;MRPS5;MRPL55;MRPL9
Negative Regulation of Oxidative Stress-Induced Intrinsic Apoptotic Signaling Pathway (GO:1902176)	6/23	5.53687e-07	1.96163e-05	0	0	25.6644	369.739	TRAP1;PINK1;HTRA2;PYCR1;PARK7;SOD2
Cellular Response to Oxidative Stress (GO:0034599)	11/121	9.79535e-07	3.37395e-05	0	0	7.37331	102.018	PRDX3;PRDX5;PINK1;GSR;LONP1;HTRA2;PYCR1;PARK7;SOD2;PDK2;SLC25A24
Cellular Response to Chemical Stress (GO:0062197)	10/100	1.27701e-06	4.27972e-05	0	0	8.1702	110.878	PRDX3;PRDX5;PINK1;GSR;LONP1;HTRA2;PYCR1;PARK7;SOD2;SLC25A24
Establishment of Protein Localization to Mitochondrial Membrane (GO:0090151)	6/28	1.9496e-06	6.36184e-05	0	0	19.8266	260.678	MTCH1;NDUFA13;SAMM50;MTX1;TIMM13;TOMM6
succinyl-CoA Metabolic Process (GO:0006104)	4/8	2.41257e-06	7.67073e-05	0	0	72.2308	934.292	SUCLA2;OGDH;DLST;SUCLG2
Establishment of Protein Localization to Mitochondrion (GO:0072655)	7/45	2.62193e-06	8.02663e-05	0	0	13.4303	172.601	PINK1;TIMM13;TIMM17B;TSPO;AURKAIP1;HSPD1;TIMM50
Release of Cytochrome C From Mitochondria (GO:0001836)	5/17	2.65397e-06	8.02663e-05	0	0	30.1945	387.682	BAK1;REXO2;SOD2;BID;TIMM50
acyl-CoA Metabolic Process (GO:0006637)	6/31	3.67958e-06	0.000108635	0	0	17.4447	218.281	SUCLA2;ACOT2;OGDH;DLST;SUCLG2;MLYCD
Mitochondrial Protein Catabolic Process (GO:0035694)	4/9	4.2953e-06	0.000123864	0	0	57.7817	714.065	CLPP;LONP1;HTRA2;PISD
Apoptotic Mitochondrial Changes (GO:0008637)	6/32	4.47638e-06	0.000126153	0	0	16.7729	206.587	BAK1;BID;REXO2;SOD2;HSPD1;TIMM50
Heme Biosynthetic Process (GO:0006783)	5/19	4.87514e-06	0.000134337	0	0	25.8784	316.528	ALAS1;ABCB6;CPOX;TSPO;COX10
Protein Metabolic Process (GO:0019538)	24/614	5.29959e-06	0.000142858	0	0	3.07625	37.3699	MRPS15;MRPS14;RPL23;GLRX5;MRPS18B;HTRA2;MRPL36;MRPL37;PARK7;MRPL34;MRPS6;MRPL10;MRPS5;MRPL43;PARL;MRPL55;HSPD1;LACTB;CASP8;CLPP;LONP1;LAP3;MRPL9;AURKAIP1
Mitochondrial Electron Transport, NADH to Ubiquinone (GO:0006120)	6/34	6.49092e-06	0.000170692	0	0	15.5733	186.024	NDUFS8;NDUFS7;NDUFS3;NDUFS2;NDUFAF1;NDUFV1
Positive Regulation of Metabolic Process (GO:0009893)	11/147	6.60745e-06	0.000170692	0	0	5.9558	71.0367	PRELID1;GATM;CPT2;ACSL1;UCP2;GHITM;PARK7;OMA1;HADH;DECR1;DHRS4
One-Carbon Metabolic Process (GO:0006730)	4/10	7.08085e-06	0.000175605	0	0	48.149	570.956	MTHFD1;MTHFD2;SHMT1;SFXN1
Mitochondrial Protein Processing (GO:0034982)	4/10	7.08085e-06	0.000175605	0	0	48.149	570.956	MIPEP;STOML2;PMPCA;OMA1
NADP Metabolic Process (GO:0006739)	5/21	8.34001e-06	0.000202777	0	0	22.6413	264.778	PRDX5;MDH1;IDH1;IDH2;FDXR
Regulation of Release of Cytochrome C From Mitochondria (GO:0090199)	6/37	1.0836e-05	0.000258396	0	0	14.064	160.789	PRELID1;PINK1;PPIF;GHITM;BAK1;BID
Monocarboxylic Acid Metabolic Process (GO:0032787)	10/127	1.11187e-05	0.000260136	0	0	6.27613	71.5911	SLC25A16;LDHB;CPT1A;GATM;MECR;MTHFD1L;PCCB;ACOT2;VDAC1;ACSF3
Inner Mitochondrial Membrane Organization (GO:0007007)	6/38	1.27192e-05	0.000292071	0	0	13.6238	153.573	NDUFA13;SAMM50;MTX1;TIMM13;GHITM;BCS1L
NADH Oxidation (GO:0006116)	4/12	1.63291e-05	0.000363628	0	0	36.1081	398.003	MDH1;MDH2;GOT2;GPD1
Lipid Metabolic Process (GO:0006629)	14/259	1.64219e-05	0.000363628	0	0	4.23205	46.624	CPT1A;PHYH;MECR;ACSL1;PTGES2;OMA1;ACSF3;DHRS4;PLA2G15;ACLY;ACADL;PCCB;ACOT2;TSPO
Amino Acid Metabolic Process (GO:0006520)	5/25	2.08096e-05	0.000444895	0	0	18.1094	195.221	QDPR;GLS2;PCCB;ETFB;GCAT
Sulfur Compound Catabolic Process (GO:0044273)	5/25	2.08096e-05	0.000444895	0	0	18.1094	195.221	MPST;SUCLA2;SUCLG2;FITM2;MLYCD
Outer Mitochondrial Membrane Organization (GO:0007008)	4/13	2.33298e-05	0.000474245	0	0	32.0944	342.312	MTCH1;SAMM50;MTX1;TOMM6
Positive Regulation of Cellular Respiration (GO:1901857)	4/13	2.33298e-05	0.000474245	0	0	32.0944	342.312	PRELID1;PINK1;PARK7;ISCU
Protein Insertion Into Mitochondrial Outer Membrane (GO:0045040)	4/13	2.33298e-05	0.000474245	0	0	32.0944	342.312	MTCH1;SAMM50;MTX1;TOMM6
Gene Expression (GO:0010467)	17/381	2.52464e-05	0.000504929	0	0	3.47742	36.8148	MRPS15;MRPS14;RPL23;GLRX5;MRPS18B;MRPL36;MRPL37;MRPL34;MRPS6;MRPL10;MRPS5;MRPL43;MRPL55;HSPD1;CASP8;MRPL9;AURKAIP1
ATP Synthesis Coupled Electron Transport (GO:0042773)	3/5	2.57457e-05	0.00050674	0	0	107.962	1140.86	NDUFA12;NDUFS2;NDUFV1
Purine-Containing Compound Catabolic Process (GO:0072523)	4/14	3.23065e-05	0.000625938	0	0	28.8835	298.663	SUCLA2;SUCLG2;FITM2;MLYCD
Organelle Organization (GO:0006996)	18/437	4.18358e-05	0.000798098	0	0	3.20189	32.2807	STOML2;ABCD3;PTCD2;MTX1;PTGES2;RAB1B;PEX11B;HTRA2;CHCHD10;FITM2;PARK7;BCS1L;PRDX3;SUPV3L1;PINK1;ADCK1;DNAJA3;LONP1
Regulation of Mitochondrion Organization (GO:0010821)	5/30	5.2743e-05	0.00099093	0	0	14.4838	142.667	PINK1;MUL1;OMA1;PARL;PISD
Negative Regulation of Release of Cytochrome C From Mitochondria (GO:0090201)	4/16	5.74689e-05	0.0010636	0	0	24.0672	234.998	PRELID1;PPIF;GHITM;BAK1
Negative Regulation of Apoptotic Signaling Pathway (GO:2001234)	7/74	7.38696e-05	0.00133588	0	0	7.60597	72.3572	PRELID1;PINK1;PPIF;GHITM;PARK7;BAK1;SLC25A5
Regulation of Mitochondrial Membrane Permeability (GO:0046902)	4/17	7.43351e-05	0.00133588	0	0	22.2147	211.194	PPIF;MUL1;BAK1;SLC25A5
Heme Metabolic Process (GO:0042168)	5/33	8.49098e-05	0.00150412	0	0	12.93	121.205	ALAS1;ABCB6;CPOX;TSPO;COX10
Nucleoside Phosphate Catabolic Process (GO:1901292)	4/18	9.45358e-05	0.00165105	0	0	20.6269	191.14	SUCLA2;SUCLG2;FITM2;MLYCD
tRNA Aminoacylation for Protein Translation (GO:0006418)	5/36	0.000130377	0.00223306	0	0	11.6769	104.451	LARS2;PARS2;DARS2;IARS2;FARS2
Negative Regulation of Neuron Apoptotic Process (GO:0043524)	7/81	0.000131462	0.00223306	0	0	6.88403	61.5212	PINK1;TMBIM1;HTRA2;PYCR1;PARK7;SOD2;SOD1
- Reg of Oxidative Stress-Induced Neuron Intrinsic Apoptotic Sgnlng Pway (GO:1903377)	3/8	0.000139787	0.00228074	0	0	43.1781	383.223	PINK1;PYCR1;PARK7
Cytochrome Complex Assembly (GO:0017004)	3/8	0.000139787	0.00228074	0	0	43.1781	383.223	SURF1;HCCS;COX10
Malate-Aspartate Shuttle (GO:0043490)	3/8	0.000139787	0.00228074	0	0	43.1781	383.223	MDH1;MDH2;GOT2
Reg of Mt Outer Membrane Permeabilization Inv in Apoptotic Sgnlng Pway (GO:1901028)	4/20	0.00014645	0.00232819	0	0	18.0467	159.331	CHCHD10;MUL1;BAK1;SLC25A5
Glutamate Metabolic Process (GO:0006536)	4/20	0.00014645	0.00232819	0	0	18.0467	159.331	OAT;GLS2;GOT2;ALDH18A1
Glutathione Metabolic Process (GO:0006749)	5/38	0.000169713	0.00266385	0	0	10.9681	95.2188	GSTK1;ETHE1;GSR;MMACHC;SOD1
Long-Chain Fatty Acid Metabolic Process (GO:0001676)	7/85	0.000178048	0.00273944	0	0	6.52968	56.3737	CPT1A;ABCD3;ACADL;CPT2;ACSL1;ACAD9;ACOT2
Regulation of Oxidative Stress-Induced Intrinsic Apoptotic Signaling Pathway (GO:1902175)	4/21	0.000178947	0.00273944	0	0	16.9843	146.547	HTRA2;PARK7;SOD2;SOD1
[2Fe-2S] Cluster Assembly (GO:0044571)	3/9	0.000207533	0.00313831	0	0	35.9799	305.118	NFS1;GLRX5;ISCU
tRNA Aminoacylation (GO:0043039)	4/22	0.000216342	0.0032321	0	0	16.0399	135.355	LARS2;DARS2;IARS2;FARS2
Monocarboxylic Acid Biosynthetic Process (GO:0072330)	6/64	0.000255673	0.00377422	0	0	7.50668	62.0923	ACLY;GATM;ABCD3;PARK7;MLYCD;ACSF3
Tetrahydrofolate Metabolic Process (GO:0046653)	3/10	0.000293442	0.00428081	0	0	30.8384	250.834	MTHFD1;MTHFD2;SHMT1
Long-Chain Fatty Acid Transport (GO:0015909)	4/24	0.000307493	0.00433463	0	0	14.4344	116.732	CPT1A;ABCD3;CPT2;ACSL1
Purine-Containing Compound Biosynthetic Process (GO:0072522)	4/24	0.000307493	0.00433463	0	0	14.4344	116.732	ADSL;MTHFD1;DCAKD;SHMT1
Import Into the Mitochondrion (GO:0170036)	5/43	0.000307619	0.00433463	0	0	9.52254	77.0055	SLC25A39;TIMM17B;SFXN1;VDAC1;TIMM50
Lipid Biosynthetic Process (GO:0008610)	7/94	0.000332253	0.00462914	0	0	5.85151	46.8684	ACLY;ABCD3;ACSL1;FDXR;FITM2;MLYCD;ACSF3
Regulation of Apoptotic Process (GO:0042981)	22/704	0.000344485	0.00474623	0	0	2.40873	19.2059	MTCH1;PRELID1;GLS2;HTRA2;OMA1;PARK7;HSPD1;SOD1;PRDX3;SUPV3L1;PRDX5;PINK1;CASP8;AIFM1;C1QBP;DNAJA3;LONP1;FKBP8;PPIF;VDAC1;BAK1;BID
Pigment Biosynthetic Process (GO:0046148)	4/25	0.000362099	0.0049341	0	0	13.7464	108.921	ALAS1;CPOX;TSPO;COX10
Regulation of Oxidative Stress-Induced Neuron Intrinsic Apoptotic Signaling Pathway (GO:1903376)	3/11	0.000399357	0.00521266	0	0	26.9822	211.153	PINK1;PYCR1;PARK7
Positive Regulation of Execution Phase of Apoptosis (GO:1900119)	3/11	0.000399357	0.00521266	0	0	26.9822	211.153	NDUFA13;HTRA2;HSPD1
Fatty Acid Transmembrane Transport (GO:1902001)	3/11	0.000399357	0.00521266	0	0	26.9822	211.153	CPT1A;ABCD3;CPT2
Mitochondrial Electron Transport, Ubiquinol to Cytochrome C (GO:0006122)	3/11	0.000399357	0.00521266	0	0	26.9822	211.153	UQCRC1;UQCRFS1;UQCRC2
Positive Regulation of Apoptotic Process (GO:0043065)	13/313	0.000450416	0.00581788	0	0	3.18812	24.5655	MTCH1;NDUFA13;HTRA2;OMA1;HSPD1;SOD1;CASP8;AIFM1;C1QBP;DNAJA3;VDAC1;BAK1;BID
Positive Regulation of Cold-Induced Thermogenesis (GO:0120162)	7/99	0.000455747	0.00582604	0	0	5.53209	42.5615	GATM;CPT2;ACSL1;UCP2;OMA1;HADH;DECR1
Secondary Alcohol Metabolic Process (GO:1902652)	5/48	0.000517242	0.00654469	0	0	8.41313	63.6622	IDH3G;IDH1;IDH2;IDH3B;IDH3A
Regulation of Mitophagy (GO:1901524)	4/28	0.000567271	0.00703416	0	0	12.0263	89.8923	PINK1;FKBP8;SLC25A5;PARL
Hydrogen Peroxide Metabolic Process (GO:0042743)	4/28	0.000567271	0.00703416	0	0	12.0263	89.8923	PRDX3;PRDX5;PARK7;SOD1
Removal of Superoxide Radicals (GO:0019430)	3/13	0.000678146	0.00832575	0	0	21.5836	157.477	PARK7;SOD2;SOD1
Positive Regulation of Programmed Cell Death (GO:0043068)	11/248	0.000715741	0.00870117	0	0	3.40005	24.6238	MTCH1;CASP8;AIFM1;C1QBP;DNAJA3;HTRA2;VDAC1;OMA1;BAK1;BID;SOD1
acyl-CoA Biosynthetic Process (GO:0071616)	3/14	0.000854285	0.00999352	0	0	19.6204	138.623	GCDH;ACLY;MLYCD
Cellular Response to Superoxide (GO:0071451)	3/14	0.000854285	0.00999352	0	0	19.6204	138.623	PARK7;SOD2;SOD1
Ubiquinone Biosynthetic Process (GO:0006744)	3/14	0.000854285	0.00999352	0	0	19.6204	138.623	COQ4;COQ7;COQ6
Quinone Biosynthetic Process (GO:1901663)	3/14	0.000854285	0.00999352	0	0	19.6204	138.623	COQ4;COQ7;COQ6
Negative Regulation of Apoptotic Process (GO:0043066)	16/475	0.0010195	0.0118148	0	0	2.57284	17.7229	PRELID1;HTRA2;PARK7;SOD2;HSPD1;SOD1;PRDX3;SUPV3L1;PRDX5;PINK1;DNAJA3;TMBIM1;LONP1;FKBP8;PPIF;VDAC1
Regulation of Execution Phase of Apoptosis (GO:1900117)	3/15	0.00105696	0.0119149	0	0	17.9845	123.236	NDUFA13;HTRA2;HSPD1
Regulation of Fatty Acid Oxidation (GO:0046320)	3/15	0.00105696	0.0119149	0	0	17.9845	123.236	ACADVL;ACADL;MLYCD
Folic Acid-Containing Compound Metabolic Process (GO:0006760)	3/15	0.00105696	0.0119149	0	0	17.9845	123.236	MTHFD1L;MTHFD2;SHMT1
Regulation of Small Molecule Metabolic Process (GO:0062012)	4/33	0.00107381	0.0119957	0	0	9.95023	68.0252	ACADVL;ACADL;MLYCD;PDK2
Regulation of Cold-Induced Thermogenesis (GO:0120161)	8/148	0.00108532	0.0120161	0	0	4.15996	28.3954	GATM;ACADL;CPT2;ACSL1;UCP2;OMA1;HADH;DECR1
Carbohydrate Metabolic Process (GO:0005975)	6/85	0.00117126	0.0128527	0	0	5.50535	37.1593	CS;ALDH2;ALDH1B1;IDH3G;IDH2;IDH3A
Intracellular Iron Ion Homeostasis (GO:0006879)	5/58	0.00123705	0.0134557	0	0	6.82228	45.6753	MECR;GLRX5;ACO1;ISCU;SOD1
Branched-Chain Amino Acid Metabolic Process (GO:0009081)	3/16	0.00128762	0.0137642	0	0	16.6002	110.474	BCKDHA;PCCB;BCAT2
Ubiquinone Metabolic Process (GO:0006743)	3/16	0.00128762	0.0137642	0	0	16.6002	110.474	COQ4;COQ7;COQ6
Protein Homotetramerization (GO:0051289)	5/59	0.00133652	0.0141649	0	0	6.6956	44.3094	GLS2;SHMT1;SOD2;THG1L;ALDH9A1
Negative Regulation of Intrinsic Apoptotic Signaling Pathway (GO:2001243)	5/60	0.00144177	0.0150235	0	0	6.57353	43.0033	PINK1;PPIF;HTRA2;PARK7;SOD2
Response to Reactive Oxygen Species (GO:0000302)	5/60	0.00144177	0.0150235	0	0	6.57353	43.0033	PRDX3;PRDX5;TXNRD2;PDK2;SOD1
Amino Acid Catabolic Process (GO:0009063)	3/17	0.00154761	0.015915	0	0	15.4137	99.7428	BCKDHA;ALDH6A1;ETFB
Regulation of Reactive Oxygen Species Metabolic Process (GO:2000377)	5/61	0.001553	0.015915	0	0	6.45582	41.7534	PINK1;PARK7;COQ7;PARL;DHRS4
Nucleobase-Containing Compound Metabolic Process (GO:0006139)	4/37	0.00165962	0.0168683	0	0	8.74237	55.9613	DUT;ATIC;PDE12;REXO2
Purine Nucleotide Metabolic Process (GO:0006163)	4/38	0.00183491	0.0174664	0	0	8.48481	53.4608	MDH1;MTHFD1;IDH1;IDH2
Branched-Chain Amino Acid Catabolic Process (GO:0009083)	3/18	0.00183822	0.0174664	0	0	14.3854	90.613	BCKDHA;ALDH6A1;HIBADH
Intracellular Lipid Transport (GO:0032365)	3/18	0.00183822	0.0174664	0	0	14.3854	90.613	CPT1A;ABCD3;CPT2
Negative Regulation of Hydrogen Peroxide-Mediated Programmed Cell Death (GO:1901299)	2/5	0.00185933	0.0174664	0	0	47.8061	300.582	TRAP1;PINK1
Alcohol Metabolic Process (GO:0006066)	2/5	0.00185933	0.0174664	0	0	47.8061	300.582	ALDH2;DHRS4
Short-Chain Fatty Acid Catabolic Process (GO:0019626)	2/5	0.00185933	0.0174664	0	0	47.8061	300.582	PCCB;PCK2
succinyl-CoA Catabolic Process (GO:1901289)	2/5	0.00185933	0.0174664	0	0	47.8061	300.582	SUCLA2;SUCLG2
Valine Metabolic Process (GO:0006573)	2/5	0.00185933	0.0174664	0	0	47.8061	300.582	HIBADH;BCAT2
Mitochondrial RNA Catabolic Process (GO:0000957)	2/5	0.00185933	0.0174664	0	0	47.8061	300.582	SUPV3L1;PDE12
Regulation of Calcium Import Into the Mitochondrion (GO:0110097)	2/5	0.00185933	0.0174664	0	0	47.8061	300.582	UCP2;VDAC1
Regulation of Neuron Apoptotic Process (GO:0043523)	7/129	0.00215601	0.0197004	0	0	4.16536	25.5732	PINK1;CASP8;TMBIM1;HTRA2;PARK7;SOD2;SOD1
Negative Regulation of Reactive Oxygen Species Metabolic Process (GO:2000378)	3/19	0.00216068	0.0197004	0	0	13.4856	82.7658	TRAP1;PINK1;PARK7
fatty-acyl-CoA Metabolic Process (GO:0035337)	3/19	0.00216068	0.0197004	0	0	13.4856	82.7658	GCDH;HSD17B4;FITM2
Positive Regulation of Mitophagy (GO:1901526)	3/19	0.00216068	0.0197004	0	0	13.4856	82.7658	PINK1;VDAC1;SLC25A5
Energy Derivation by Oxidation of Organic Compounds (GO:0015980)	4/40	0.00222318	0.0201222	0	0	8.01262	48.9476	COX8A;UQCRC1;UQCRC2;COX6A1
Positive Regulation of Release of Cytochrome C From Mitochondria (GO:0090200)	3/20	0.00251614	0.0226088	0	0	12.6917	75.9603	PINK1;BAK1;BID
Response to Hydrogen Peroxide (GO:0042542)	4/42	0.00266463	0.0237708	0	0	7.59013	44.9919	PRDX3;PPIF;PARK7;SOD1
Amino-Acid Betaine Metabolic Process (GO:0006577)	2/6	0.00276352	0.023797	0	0	35.8527	211.217	CPT1A;CPT2
Regulation of Protein Targeting (GO:1903533)	2/6	0.00276352	0.023797	0	0	35.8527	211.217	PINK1;PARL
Short-Chain Fatty Acid Metabolic Process (GO:0046459)	2/6	0.00276352	0.023797	0	0	35.8527	211.217	PCCB;CRAT
Tetrahydrofolate Interconversion (GO:0035999)	2/6	0.00276352	0.023797	0	0	35.8527	211.217	MTHFD2;SHMT1
Positive Regulation of Type 2 Mitophagy (GO:1905091)	2/6	0.00276352	0.023797	0	0	35.8527	211.217	PINK1;VDAC1
Cellular Response to Reactive Oxygen Species (GO:0034614)	5/71	0.00303912	0.0259897	0	0	5.47488	31.7334	PRDX3;PRDX5;PPIF;PARK7;PDK2
Water-Soluble Vitamin Metabolic Process (GO:0006767)	4/44	0.0031627	0.0268613	0	0	7.20989	41.5025	SLC25A16;MTHFD2;SHMT1;MMACHC
Alpha-Amino Acid Catabolic Process (GO:1901606)	3/22	0.0033303	0.0279026	0	0	11.3546	64.7744	ALDH6A1;HIBADH;GOT2
Chaperone-Mediated Protein Complex Assembly (GO:0051131)	3/22	0.0033303	0.0279026	0	0	11.3546	64.7744	LONP1;NDUFAF1;HSPD1
Organelle Fission (GO:0048285)	3/23	0.00379099	0.0304724	0	0	10.7863	60.1351	PEX11B;UCP2;MUL1
Iron-Sulfur Cluster Assembly (GO:0016226)	3/23	0.00379099	0.0304724	0	0	10.7863	60.1351	NFS1;GLRX5;ISCU
Metallo-Sulfur Cluster Assembly (GO:0031163)	3/23	0.00379099	0.0304724	0	0	10.7863	60.1351	NFS1;GLRX5;ISCU
ADP Transport (GO:0015866)	2/7	0.00383362	0.0304724	0	0	28.6807	159.578	SLC25A5;SLC25A24
Negative Regulation of Mitochondrial Fusion (GO:0010637)	2/7	0.00383362	0.0304724	0	0	28.6807	159.578	MUL1;OMA1
Regulation of Type 2 Mitophagy (GO:1905089)	2/7	0.00383362	0.0304724	0	0	28.6807	159.578	PINK1;VDAC1
Lactate Metabolic Process (GO:0006089)	2/7	0.00383362	0.0304724	0	0	28.6807	159.578	LDHB;PARK7
Malate Metabolic Process (GO:0006108)	2/7	0.00383362	0.0304724	0	0	28.6807	159.578	MDH1;MDH2
Monoatomic Anion Transport (GO:0006820)	4/47	0.00402326	0.0317761	0	0	6.70585	36.9872	CLIC4;TSPO;VDAC2;VDAC1
Negative Regulation of Response to Biotic Stimulus (GO:0002832)	4/48	0.00434199	0.033862	0	0	6.55311	35.6452	C1QBP;LONP1;MUL1;REXO2
Pyruvate Metabolic Process (GO:0006090)	4/48	0.00434199	0.033862	0	0	6.55311	35.6452	LDHB;UCP2;VDAC1;PCK2
Carboxylic Acid Catabolic Process (GO:0046395)	3/25	0.00482408	0.0373866	0	0	9.80474	52.2998	BCKDHA;MPST;ALDH6A1
Oxaloacetate Metabolic Process (GO:0006107)	2/8	0.00506491	0.0382956	0	0	23.8994	126.318	MDH1;PCK2
Positive Regulation of T Cell Mediated Immune Response to Tumor Cell (GO:0002842)	2/8	0.00506491	0.0382956	0	0	23.8994	126.318	PNKD;HSPD1
Dicarboxylic Acid Biosynthetic Process (GO:0043650)	2/8	0.00506491	0.0382956	0	0	23.8994	126.318	MTHFD1;MTHFD1L
Reactive Oxygen Species Biosynthetic Process (GO:1903409)	2/8	0.00506491	0.0382956	0	0	23.8994	126.318	PTGES2;SOD1
Positive Regulation of Organelle Organization (GO:0010638)	5/81	0.00534981	0.0396161	0	0	4.75208	24.8567	PINK1;MUL1;CHCHD10;BAK1;BID
tRNA Metabolic Process (GO:0006399)	3/26	0.00539809	0.0396161	0	0	9.37798	48.9691	DARS2;FARS2;THG1L
fatty-acyl-CoA Biosynthetic Process (GO:0046949)	3/26	0.00539809	0.0396161	0	0	9.37798	48.9691	GCDH;ACSL1;ACSF3
Glutamine Family Amino Acid Metabolic Process (GO:0009064)	3/26	0.00539809	0.0396161	0	0	9.37798	48.9691	UCP2;GOT2;ALDH18A1
Nicotinamide Nucleotide Metabolic Process (GO:0046496)	4/51	0.00539929	0.0396161	0	0	6.13389	32.0281	MDH1;IDH1;UCP2;IDH2
Protein Tetramerization (GO:0051262)	5/83	0.00592904	0.0432471	0	0	4.62976	23.7409	GLS2;SHMT1;SOD2;THG1L;ALDH9A1
Protein Quality Control for Misfolded or Incompletely Synthesized Proteins (GO:0006515)	3/27	0.00601142	0.0435916	0	0	8.98677	45.9592	CLPP;LONP1;OMA1
Regulation of Proteolysis (GO:0030162)	4/53	0.00619218	0.0446413	0	0	5.88293	29.9116	CASP8;BAK1;AURKAIP1;PARL
Phosphate Ion Transmembrane Transport (GO:0035435)	2/9	0.00645273	0.0454624	0	0	20.4842	103.307	SLC25A3;SLC25A10
Regulation of Transmembrane Transporter Activity (GO:0022898)	2/9	0.00645273	0.0454624	0	0	20.4842	103.307	LONP1;PPIF
Serine Family Amino Acid Catabolic Process (GO:0009071)	2/9	0.00645273	0.0454624	0	0	20.4842	103.307	SHMT1;SDSL
Positive Regulation of Mitochondrial Membrane Permeability (GO:0035794)	2/9	0.00645273	0.0454624	0	0	20.4842	103.307	PPIF;CHCHD10
Regulation of Innate Immune Response (GO:0045088)	5/86	0.00687861	0.0481891	0	0	4.45761	22.1959	CPT1A;CASP8;LONP1;MUL1;REXO2
Regulation of Metabolic Process (GO:0019222)	4/55	0.00705884	0.0491739	0	0	5.65166	27.9953	PINK1;COQ7;PDK2;PARL
L-serine Metabolic Process (GO:0006563)	2/10	0.00799256	0.0542214	0	0	17.9227	86.5532	SHMT1;SDSL
Aspartate Family Amino Acid Metabolic Process (GO:0009066)	2/10	0.00799256	0.0542214	0	0	17.9227	86.5532	MTHFD1;GOT2
Serine Family Amino Acid Metabolic Process (GO:0009069)	2/10	0.00799256	0.0542214	0	0	17.9227	86.5532	MTHFD1;SHMT1
Glutamine Family Amino Acid Biosynthetic Process (GO:0009084)	2/10	0.00799256	0.0542214	0	0	17.9227	86.5532	GLS2;PYCR1
Glucose Metabolic Process (GO:0006006)	4/57	0.00800203	0.0542214	0	0	5.43783	26.2542	SLC25A10;OMA1;PDK2;PCK2
Very Long-Chain Fatty Acid Metabolic Process (GO:0000038)	3/30	0.00809369	0.0542496	0	0	7.98702	38.4709	ABCD3;ACSL1;ACOT2
Positive Regulation of Peptidyl-Serine Phosphorylation (GO:0033138)	3/30	0.00809369	0.0542496	0	0	7.98702	38.4709	PINK1;PARK7;TXN2
Nucleoside Phosphate Metabolic Process (GO:0006753)	3/31	0.00887047	0.0591365	0	0	7.70138	36.3892	ACOT2;MLYCD;REXO2
Regulation of Establishment of Protein Localization to Mitochondrion (GO:1903747)	2/11	0.00967995	0.0629051	0	0	15.9305	73.8809	PINK1;PARL
- Reg of Mt Outer Membrane Permeabilization Inv in Apoptotic Sgnlng Pway (GO:1901029)	2/11	0.00967995	0.0629051	0	0	15.9305	73.8809	BAK1;SLC25A5
Negative Regulation of Reactive Oxygen Species Biosynthetic Process (GO:1903427)	2/11	0.00967995	0.0629051	0	0	15.9305	73.8809	TRAP1;PARK7
Folic Acid Metabolic Process (GO:0046655)	2/11	0.00967995	0.0629051	0	0	15.9305	73.8809	MTHFD2;SHMT1
Protein Transmembrane Import Into Intracellular Organelle (GO:0044743)	3/32	0.00968942	0.0629051	0	0	7.43544	34.4761	TIMM17B;HSPD1;TIMM50
Regulation of Organelle Organization (GO:0033043)	5/97	0.0112679	0.0724521	0	0	3.92243	17.5953	CLIC4;PINK1;MUL1;PARL;PISD
Negative Regulation of Mitochondrial Membrane Permeability (GO:0035795)	2/12	0.0115105	0.0724521	0	0	14.3367	64.0062	BAK1;SLC25A5
Glutamine Metabolic Process (GO:0006541)	2/12	0.0115105	0.0724521	0	0	14.3367	64.0062	GLS2;UCP2
Protein Insertion Into Mitochondrial Inner Membrane (GO:0045039)	2/12	0.0115105	0.0724521	0	0	14.3367	64.0062	NDUFA13;TIMM13
Pyrimidine Deoxyribonucleotide Catabolic Process (GO:0009223)	2/12	0.0115105	0.0724521	0	0	14.3367	64.0062	DUT;UNG
Regulation of ATP Biosynthetic Process (GO:2001169)	2/12	0.0115105	0.0724521	0	0	14.3367	64.0062	PINK1;DNAJC30
Cellular Response to Hydrogen Peroxide (GO:0070301)	3/35	0.0124035	0.0776782	0	0	6.73734	29.5754	PPIF;PARK7;TXN2
Monoatomic Ion Transport (GO:0006811)	5/100	0.012734	0.0793476	0	0	3.79799	16.5724	SLC25A1;VDAC2;TSPO;VDAC1;SLC25A10
Negative Regulation of Defense Response to Virus (GO:0050687)	2/13	0.0134801	0.0811421	0	0	13.0327	56.126	C1QBP;MUL1
C4-dicarboxylate Transport (GO:0015740)	2/13	0.0134801	0.0811421	0	0	13.0327	56.126	UCP2;SLC25A10
L-amino Acid Catabolic Process (GO:0170035)	2/13	0.0134801	0.0811421	0	0	13.0327	56.126	SHMT1;SDSL
Nucleotide Metabolic Process (GO:0009117)	2/13	0.0134801	0.0811421	0	0	13.0327	56.126	PARK7;REXO2
Lipid Droplet Formation (GO:0140042)	2/13	0.0134801	0.0811421	0	0	13.0327	56.126	FITM2;PISD
Mitochondrial Electron Transport, Cytochrome C to Oxygen (GO:0006123)	2/13	0.0134801	0.0811421	0	0	13.0327	56.126	COX8A;COX6A1
Mitochondrial Fission (GO:0000266)	2/13	0.0134801	0.0811421	0	0	13.0327	56.126	UCP2;MUL1
Cellular Response to Glucose Stimulus (GO:0071333)	3/37	0.0144305	0.086028	0	0	6.34038	26.8731	UCP2;PCK2;RAB11FIP5
Superoxide Metabolic Process (GO:0006801)	3/37	0.0144305	0.086028	0	0	6.34038	26.8731	PARK7;SOD2;SOD1
Regulation of Peptidyl-Serine Phosphorylation (GO:0033135)	3/38	0.0155101	0.0911539	0	0	6.15892	25.6597	PINK1;PARK7;TXN2
Regulation of Mitochondrial Fusion (GO:0010635)	2/14	0.0155844	0.0911539	0	0	11.9461	49.7134	MUL1;OMA1
Embryonic Cranial Skeleton Morphogenesis (GO:0048701)	2/14	0.0155844	0.0911539	0	0	11.9461	49.7134	MTHFD1;MTHFD1L
Medium-Chain Fatty Acid Metabolic Process (GO:0051791)	2/14	0.0155844	0.0911539	0	0	11.9461	49.7134	ACAD9;CRAT
Intracellular Protein Transport (GO:0006886)	10/326	0.0158846	0.0924739	0	0	2.30017	9.52823	MTCH1;NDUFA13;SAMM50;MTX1;RAB1B;RAB35;TIMM13;TIMM17B;TOMM6;TIMM50
Fatty Acid Biosynthetic Process (GO:0006633)	4/70	0.0161651	0.0936669	0	0	4.36386	18.0005	ACLY;ABCD3;MLYCD;ACSF3
Protein Catabolic Process (GO:0030163)	5/107	0.0166444	0.0959959	0	0	3.53608	14.4826	CASP8;CLPP;LONP1;HTRA2;PISD
Monocarboxylic Acid Transport (GO:0015718)	4/72	0.0177557	0.0995316	0	0	4.23508	17.0718	ABCD3;SLC16A1;ACSL1;GOT2
Regulation of Protein Targeting to Mitochondrion (GO:1903214)	3/40	0.0178025	0.0995316	0	0	5.82541	23.4672	PINK1;HTRA2;PARL
Regulation of Oxidative Phosphorylation (GO:0002082)	2/15	0.0178194	0.0995316	0	0	11.0266	44.4092	PINK1;PPIF
Positive Regulation of Autophagy of Mitochondrion (GO:1903599)	2/15	0.0178194	0.0995316	0	0	11.0266	44.4092	PARK7;SLC25A5
Dicarboxylic Acid Catabolic Process (GO:0043649)	2/15	0.0178194	0.0995316	0	0	11.0266	44.4092	GOT2;ACSF3
Proteinogenic Amino Acid Catabolic Process (GO:0170040)	2/15	0.0178194	0.0995316	0	0	11.0266	44.4092	SHMT1;SDSL
Regulation of Carbohydrate Metabolic Process (GO:0006109)	2/15	0.0178194	0.0995316	0	0	11.0266	44.4092	MLYCD;PDK2
Negative Regulation of Kinase Activity (GO:0033673)	3/41	0.0190156	0.105737	0	0	5.67182	22.4746	PRDX3;DNAJA3;REXO2
ATP Transport (GO:0015867)	2/16	0.020181	0.11122	0	0	10.2384	39.9608	SLC25A5;SLC25A24
Mitochondrial Ribosome Assembly (GO:0061668)	2/16	0.020181	0.11122	0	0	10.2384	39.9608	MPV17L2;MRPS2
Ribosome Assembly (GO:0042255)	3/42	0.0202734	0.111234	0	0	5.52611	21.5432	C1QBP;MPV17L2;MRPS2
Intrinsic Apoptotic Signaling Pathway (GO:0097193)	5/115	0.022005	0.120108	0	0	3.27757	12.5088	AIFM1;HTRA2;BAK1;REXO2;PDK2
acetyl-CoA Metabolic Process (GO:0006084)	2/17	0.0226655	0.120108	0	0	9.55539	36.1854	ACLY;MLYCD
Regulation of Protein Sumoylation (GO:0033233)	2/17	0.0226655	0.120108	0	0	9.55539	36.1854	MUL1;PARK7
Cellular Response to dsRNA (GO:0071359)	2/17	0.0226655	0.120108	0	0	9.55539	36.1854	PDE12;MUL1
Response to Ethanol (GO:0045471)	2/17	0.0226655	0.120108	0	0	9.55539	36.1854	GOT2;SOD1
Sulfur Amino Acid Metabolic Process (GO:0000096)	2/17	0.0226655	0.120108	0	0	9.55539	36.1854	MPST;MTHFD1
Long-Chain fatty-acyl-CoA Biosynthetic Process (GO:0035338)	2/17	0.0226655	0.120108	0	0	9.55539	36.1854	ACSL1;ACSF3
Protein Autoprocessing (GO:0016540)	2/17	0.0226655	0.120108	0	0	9.55539	36.1854	HTRA2;OMA1
Purine Ribonucleotide Biosynthetic Process (GO:0009152)	3/45	0.0243153	0.128302	0	0	5.1306	19.0687	ADSL;ATIC;AK2
Proteolysis Involved in Protein Catabolic Process (GO:0051603)	4/80	0.0250734	0.129477	0	0	3.78774	13.9614	CASP8;CLPP;LONP1;OMA1
Regulation of Oxidoreductase Activity (GO:0051341)	2/18	0.0252689	0.129477	0	0	8.95773	32.9481	PRDX5;ECSIT
Phosphate Ion Transport (GO:0006817)	2/18	0.0252689	0.129477	0	0	8.95773	32.9481	SLC25A3;SLC25A10
Diol Biosynthetic Process (GO:0034312)	2/18	0.0252689	0.129477	0	0	8.95773	32.9481	QDPR;SPTLC2
Protein Import Into Mitochondrial Matrix (GO:0030150)	2/18	0.0252689	0.129477	0	0	8.95773	32.9481	TIMM17B;TIMM50
Mitochondrial Calcium Ion Transmembrane Transport (GO:0006851)	2/18	0.0252689	0.129477	0	0	8.95773	32.9481	VDAC1;GHITM
Regulation of Cellular Respiration (GO:0043457)	2/18	0.0252689	0.129477	0	0	8.95773	32.9481	TRAP1;PRELID1
Regulation of Intrinsic Apoptotic Signaling Pathway (GO:2001242)	3/46	0.0257521	0.13141	0	0	5.01103	18.3366	PINK1;PPIF;BID
Nucleoside Phosphate Biosynthetic Process (GO:1901293)	2/19	0.0279875	0.139376	0	0	8.43037	30.147	DCAKD;AK3
Positive Regulation of Mitochondrial Fission (GO:0090141)	2/19	0.0279875	0.139376	0	0	8.43037	30.147	PINK1;MUL1
Insulin Secretion (GO:0030073)	2/19	0.0279875	0.139376	0	0	8.43037	30.147	PARK7;RAB11FIP5
Maintenance of Protein Localization in Organelle (GO:0072595)	2/19	0.0279875	0.139376	0	0	8.43037	30.147	PINK1;CHCHD10
Protein Localization to Mitochondrion (GO:0070585)	2/19	0.0279875	0.139376	0	0	8.43037	30.147	PINK1;FKBP8
Mitochondrial Fusion (GO:0008053)	2/19	0.0279875	0.139376	0	0	8.43037	30.147	STOML2;THG1L
Negative Regulation of Protein Phosphorylation (GO:0001933)	4/83	0.0282218	0.13998	0	0	3.64334	12.9982	DNAJA3;FKBP8;PARK7;REXO2
Protein Stabilization (GO:0050821)	7/212	0.0286361	0.141469	0	0	2.4684	8.77044	PINK1;RPL23;DNAJA3;MUL1;PARK7;CCT7;HSPD1
mRNA Catabolic Process (GO:0006402)	3/49	0.0303304	0.149245	0	0	4.68351	16.3717	SUPV3L1;PDE12;SND1
Regulation of Necroptotic Process (GO:0060544)	2/20	0.0308177	0.149273	0	0	7.96162	27.7038	CASP8;AIFM1
Hydrogen Peroxide Catabolic Process (GO:0042744)	2/20	0.0308177	0.149273	0	0	7.96162	27.7038	PRDX3;PRDX5
Maintenance of Protein Location in Nucleus (GO:0051457)	2/20	0.0308177	0.149273	0	0	7.96162	27.7038	CHCHD10;PARK7
Purine Nucleotide Biosynthetic Process (GO:0006164)	2/20	0.0308177	0.149273	0	0	7.96162	27.7038	ADSL;MTHFD1
Negative Regulation of Phosphorylation (GO:0042326)	3/50	0.0319453	0.154133	0	0	4.58363	15.7848	PRDX3;FKBP8;PARK7
Carboxylic Acid Transmembrane Transport (GO:1905039)	3/51	0.0336044	0.160989	0	0	4.48791	15.2279	SLC16A1;SLC25A10;SFXN1
Vasodilation (GO:0042311)	2/21	0.0337558	0.160989	0	0	7.5422	25.5575	SOD2;SOD1
Negative Regulation of Calcium Ion Transmembrane Transport (GO:1903170)	2/21	0.0337558	0.160989	0	0	7.5422	25.5575	UCP2;VDAC1
Positive Regulation of Proteolysis (GO:0045862)	3/52	0.0353076	0.166469	0	0	4.3961	14.699	CASP8;BAK1;AURKAIP1
Positive Regulation of Reactive Oxygen Species Metabolic Process (GO:2000379)	3/52	0.0353076	0.166469	0	0	4.3961	14.699	PARK7;DHRS4;SOD1
Intrinsic Apoptotic Signaling Pathway in Response to DNA Damage (GO:0008630)	3/52	0.0353076	0.166469	0	0	4.3961	14.699	HTRA2;BAK1;REXO2
Regulation of Steroid Metabolic Process (GO:0019218)	2/22	0.0367984	0.171541	0	0	7.16473	23.6601	ACADVL;ACADL
Cellular Response to Interferon-Beta (GO:0035458)	2/22	0.0367984	0.171541	0	0	7.16473	23.6601	NDUFA13;HTRA2
Thioester Metabolic Process (GO:0035383)	2/22	0.0367984	0.171541	0	0	7.16473	23.6601	ACOT2;MLYCD
Ceramide Metabolic Process (GO:0006672)	3/53	0.0370545	0.172088	0	0	4.30796	14.1963	PLA2G15;MECR;SPTLC2
Regulation of Mitochondrial Translation (GO:0070129)	2/23	0.039942	0.184119	0	0	6.8232	21.973	C1QBP;MPV17L2
Long-Chain fatty-acyl-CoA Metabolic Process (GO:0035336)	2/23	0.039942	0.184119	0	0	6.8232	21.973	ACSL1;ACSF3
Negative Regulation of Programmed Cell Death (GO:0043069)	10/382	0.0408892	0.187787	0	0	1.94827	6.22841	PRDX3;SUPV3L1;PRDX5;PRELID1;DNAJA3;LONP1;FKBP8;PPIF;VDAC1;HSPD1
Negative Regulation of Extrinsic Apoptotic Signaling Pathway via Death Domain Receptors (GO:1902042)	2/24	0.0431832	0.1943	0	0	6.51273	20.465	TMBIM1;PARK7
Negative Regulation of Protein Localization to Cell Periphery (GO:1904376)	2/24	0.0431832	0.1943	0	0	6.51273	20.465	TMBIM1;REXO2
Adenine Nucleotide Transport (GO:0051503)	2/24	0.0431832	0.1943	0	0	6.51273	20.465	SLC25A5;SLC25A24
Macrophage Differentiation (GO:0030225)	2/24	0.0431832	0.1943	0	0	6.51273	20.465	CASP8;UCP2
Regulation of Cholesterol Metabolic Process (GO:0090181)	2/24	0.0431832	0.1943	0	0	6.51273	20.465	ACADVL;ACADL
Apoptotic Process (GO:0006915)	7/232	0.0432474	0.1943	0	0	2.24668	7.05642	CASP8;AIFM1;VDAC1;MRPS30;BAK1;BID;HSPD1
Negative Regulation of Innate Immune Response (GO:0045824)	3/57	0.0444753	0.199095	0	0	3.98804	12.414	LONP1;MUL1;REXO2
Phosphatidylethanolamine Metabolic Process (GO:0046337)	2/25	0.0465187	0.20675	0	0	6.22925	19.1107	PLA2G15;PISD
Negative Regulation of Catalytic Activity (GO:0043086)	2/25	0.0465187	0.20675	0	0	6.22925	19.1107	PRDX5;TMBIM1
Cellular Response to Calcium Ion (GO:0071277)	3/59	0.0484417	0.214528	0	0	3.84522	11.641	CLIC4;PPIF;SLC25A24
Protein Homooligomerization (GO:0051260)	5/143	0.0490336	0.216376	0	0	2.60883	7.86627	GLS2;SHMT1;SOD2;THG1L;ALDH9A1
Negative Regulation of Lipid Biosynthetic Process (GO:0051055)	2/26	0.0499455	0.218072	0	0	5.96939	17.8892	ACADVL;ACADL
NADH Metabolic Process (GO:0006734)	2/26	0.0499455	0.218072	0	0	5.96939	17.8892	MDH1;GPD1
Peroxisome Organization (GO:0007031)	2/26	0.0499455	0.218072	0	0	5.96939	17.8892	ABCD3;PEX11B
Response to Type II Interferon (GO:0034341)	3/60	0.0504878	0.219666	0	0	3.77756	11.2799	PDE12;DNAJA3;LONP1
Negative Regulation of Canonical NF-kappaB Signal Transduction (GO:0043124)	3/61	0.0525754	0.225478	0	0	3.71225	10.9344	CASP8;NLRX1;DNAJA3
Negative Regulation of Protein Localization to Plasma Membrane (GO:1903077)	2/27	0.0534602	0.225478	0	0	5.73033	16.7831	TMBIM1;REXO2
Regulation of Mitochondrial Fission (GO:0090140)	2/27	0.0534602	0.225478	0	0	5.73033	16.7831	PINK1;MUL1
Alpha-Amino Acid Metabolic Process (GO:1901605)	2/27	0.0534602	0.225478	0	0	5.73033	16.7831	ALDH6A1;MTHFD1
Regulation of Reactive Oxygen Species Biosynthetic Process (GO:1903426)	2/27	0.0534602	0.225478	0	0	5.73033	16.7831	TRAP1;PARK7
Respiratory Chain Complex IV Assembly (GO:0008535)	2/27	0.0534602	0.225478	0	0	5.73033	16.7831	SURF1;COX10
Dicarboxylic Acid Transport (GO:0006835)	2/27	0.0534602	0.225478	0	0	5.73033	16.7831	UCP2;SLC25A10
Gluconeogenesis (GO:0006094)	2/27	0.0534602	0.225478	0	0	5.73033	16.7831	SLC25A10;PCK2
Glycerophospholipid Catabolic Process (GO:0046475)	2/27	0.0534602	0.225478	0	0	5.73033	16.7831	PLA2G15;PRDX5
Regulation of Glucose Metabolic Process (GO:0010906)	2/28	0.0570599	0.23743	0	0	5.50965	15.7777	MLYCD;PDK2
Phospholipid Biosynthetic Process (GO:0008654)	2/28	0.0570599	0.23743	0	0	5.50965	15.7777	FDPS;FITM2
Cellular Response to Hexose Stimulus (GO:0071331)	2/28	0.0570599	0.23743	0	0	5.50965	15.7777	UCP2;PCK2
Primary Neural Tube Formation (GO:0014020)	2/28	0.0570599	0.23743	0	0	5.50965	15.7777	MTHFD1L;MTHFD1
Positive Regulation of Multicellular Organismal Process (GO:0051240)	10/407	0.0579394	0.240284	0	0	1.82322	5.1932	GATM;ACADL;CPT2;ACSL1;C1QBP;UCP2;OMA1;HADH;DECR1;SOD1
Steroid Metabolic Process (GO:0008202)	4/106	0.0599082	0.247621	0	0	2.8185	7.93392	FDXR;TSPO;HSD17B4;DHRS4
Negative Regulation of Protein Localization to Membrane (GO:1905476)	2/29	0.0607414	0.247761	0	0	5.30532	14.8609	TMBIM1;REXO2
Response to Interferon-Beta (GO:0035456)	2/29	0.0607414	0.247761	0	0	5.30532	14.8609	NDUFA13;HTRA2
Tube Closure (GO:0060606)	2/29	0.0607414	0.247761	0	0	5.30532	14.8609	MTHFD1L;MTHFD1
Positive Regulation of Protein Targeting to Mitochondrion (GO:1903955)	2/29	0.0607414	0.247761	0	0	5.30532	14.8609	PINK1;HTRA2
Positive Regulation of Protein Metabolic Process (GO:0051247)	6/202	0.0626035	0.248607	0	0	2.20578	6.11206	NDUFA13;ABCB10;CASP8;RAB1B;BAK1;AURKAIP1
Negative Regulation of Mitotic Cell Cycle (GO:0045930)	2/30	0.064502	0.248607	0	0	5.11558	14.0221	NME6;AURKAIP1
Neural Tube Closure (GO:0001843)	2/30	0.064502	0.248607	0	0	5.11558	14.0221	MTHFD1L;MTHFD1
Hexose Biosynthetic Process (GO:0019319)	2/30	0.064502	0.248607	0	0	5.11558	14.0221	SLC25A10;PCK2
4-Hydroxyproline Metabolic Process (GO:0019471)	1/5	0.0673644	0.248607	0	0	17.8614	48.1836	GOT2
COPI Coating of Golgi Vesicle (GO:0048205)	1/5	0.0673644	0.248607	0	0	17.8614	48.1836	PTGES2
COPI-coated Vesicle Budding (GO:0035964)	1/5	0.0673644	0.248607	0	0	17.8614	48.1836	PTGES2
Negative Regulation of Execution Phase of Apoptosis (GO:1900118)	1/5	0.0673644	0.248607	0	0	17.8614	48.1836	HSPD1
Golgi Disassembly (GO:0090166)	1/5	0.0673644	0.248607	0	0	17.8614	48.1836	PTGES2
Golgi Transport Vesicle Coating (GO:0048200)	1/5	0.0673644	0.248607	0	0	17.8614	48.1836	PTGES2
L-phenylalanine Catabolic Process (GO:0006559)	1/5	0.0673644	0.248607	0	0	17.8614	48.1836	QDPR
L-phenylalanine Metabolic Process (GO:0006558)	1/5	0.0673644	0.248607	0	0	17.8614	48.1836	QDPR
NADPH Oxidation (GO:0070995)	1/5	0.0673644	0.248607	0	0	17.8614	48.1836	PRDX5
Negative Regulation of Mitophagy (GO:1901525)	1/5	0.0673644	0.248607	0	0	17.8614	48.1836	PINK1
Alpha-Amino Acid Biosynthetic Process (GO:1901607)	1/5	0.0673644	0.248607	0	0	17.8614	48.1836	MTHFD1
Regulation of Nodal Signaling Pathway (GO:1900107)	1/5	0.0673644	0.248607	0	0	17.8614	48.1836	DACT2
Nucleobase Biosynthetic Process (GO:0046112)	1/5	0.0673644	0.248607	0	0	17.8614	48.1836	SHMT1
Cellular Response to Vitamin D (GO:0071305)	1/5	0.0673644	0.248607	0	0	17.8614	48.1836	LONP1
Response to Testosterone (GO:0033574)	1/5	0.0673644	0.248607	0	0	17.8614	48.1836	NCOA4
Diet Induced Thermogenesis (GO:0002024)	1/5	0.0673644	0.248607	0	0	17.8614	48.1836	OMA1
Sperm Mitochondrial Sheath Assembly (GO:0120317)	1/5	0.0673644	0.248607	0	0	17.8614	48.1836	VDAC3
Tetrahydrobiopterin Metabolic Process (GO:0046146)	1/5	0.0673644	0.248607	0	0	17.8614	48.1836	QDPR
fatty-acyl-CoA Catabolic Process (GO:0036115)	1/5	0.0673644	0.248607	0	0	17.8614	48.1836	FITM2
Hemoglobin Metabolic Process (GO:0020027)	1/5	0.0673644	0.248607	0	0	17.8614	48.1836	ALAS1
Hydrogen Peroxide Biosynthetic Process (GO:0050665)	1/5	0.0673644	0.248607	0	0	17.8614	48.1836	SOD1
Intracellular Oxygen Homeostasis (GO:0032364)	1/5	0.0673644	0.248607	0	0	17.8614	48.1836	SOD2
Positive Regulation of Vascular Associated Smooth Muscle Cell Differentiation (GO:1905065)	1/5	0.0673644	0.248607	0	0	17.8614	48.1836	SOD2
Medium-Chain fatty-acyl-CoA Metabolic Process (GO:0036112)	1/5	0.0673644	0.248607	0	0	17.8614	48.1836	HSD17B4
Pyrimidine Ribonucleotide Metabolic Process (GO:0009218)	1/5	0.0673644	0.248607	0	0	17.8614	48.1836	DHODH
Regulation of acyl-CoA Biosynthetic Process (GO:0050812)	1/5	0.0673644	0.248607	0	0	17.8614	48.1836	PDK2
Regulation of Blood Vessel Remodeling (GO:0060312)	1/5	0.0673644	0.248607	0	0	17.8614	48.1836	TMBIM1
Negative Regulation of Cell Size (GO:0045792)	1/5	0.0673644	0.248607	0	0	17.8614	48.1836	RHOA
Extrinsic Apoptotic Signaling Pathway (GO:0097191)	3/68	0.0683172	0.25071	0	0	3.31129	8.88614	CASP8;BAK1;BID
Regulation of Protein Localization to Cell Surface (GO:2000008)	2/31	0.0683387	0.25071	0	0	4.93893	13.2525	PTGES2;RAB11FIP5
Negative Regulation of Developmental Process (GO:0051093)	4/111	0.0685554	0.250763	0	0	2.68611	7.19908	PINK1;ADCK1;MUL1;OMA1
Protein Maturation (GO:0051604)	5/158	0.0691125	0.252057	0	0	2.35126	6.28261	CASP8;GLRX5;AURKAIP1;PARL;HSPD1
Cellular Response to Metal Ion (GO:0071248)	4/112	0.0703582	0.255848	0	0	2.6611	7.06299	CLIC4;SLC25A39;PPIF;SLC25A24
Skin Development (GO:0043588)	3/69	0.0707224	0.25642	0	0	3.26095	8.63823	CLIC4;ABCB6;DACT2
Lipid Transport (GO:0006869)	4/113	0.0721852	0.257909	0	0	2.63656	6.93024	PRELID1;ABCD3;ACSL1;GOT2
Response to Alcohol (GO:0097305)	2/32	0.0722486	0.257909	0	0	4.77406	12.5445	GOT2;SOD1
Positive Regulation of Establishment of Protein Localization to Mitochondrion (GO:1903749)	2/32	0.0722486	0.257909	0	0	4.77406	12.5445	PINK1;HTRA2
Extrinsic Apoptotic Signaling Pathway via Death Domain Receptors (GO:0008625)	2/32	0.0722486	0.257909	0	0	4.77406	12.5445	CASP8;BID
Lipid Droplet Organization (GO:0034389)	2/32	0.0722486	0.257909	0	0	4.77406	12.5445	FITM2;PISD
Intracellular Monoatomic Cation Homeostasis (GO:0030003)	6/210	0.0725508	0.257909	0	0	2.11841	5.55757	STOML2;MECR;GLRX5;ACO1;ISCU;SOD1
Negative Regulation of Immune Response (GO:0050777)	3/70	0.0731652	0.257909	0	0	3.21211	8.39979	LONP1;MUL1;REXO2
Amide Biosynthetic Process (GO:0043604)	3/70	0.0731652	0.257909	0	0	3.21211	8.39979	MECR;SPTLC2;DCAKD
Protein Processing (GO:0016485)	4/115	0.0759113	0.257909	0	0	2.58879	6.67438	STOML2;HTRA2;OMA1;PARL
Liver Development (GO:0001889)	2/34	0.0802775	0.257909	0	0	4.47523	11.2877	GFER;PCK2
Membrane Protein Proteolysis (GO:0033619)	2/34	0.0802775	0.257909	0	0	4.47523	11.2877	CLPP;PARL
'De Novo' AMP Biosynthetic Process (GO:0044208)	1/6	0.0802846	0.257909	0	0	14.2884	36.0379	ATIC
CD4-positive, Alpha-Beta T Cell Activation (GO:0035710)	1/6	0.0802846	0.257909	0	0	14.2884	36.0379	STOML2
GMP Biosynthetic Process (GO:0006177)	1/6	0.0802846	0.257909	0	0	14.2884	36.0379	ATIC
HRI-mediated Signaling (GO:0140468)	1/6	0.0802846	0.257909	0	0	14.2884	36.0379	OMA1
L-leucine Metabolic Process (GO:0006551)	1/6	0.0802846	0.257909	0	0	14.2884	36.0379	BCAT2
Negative Regulation of Mitochondrial Membrane Potential (GO:0010917)	1/6	0.0802846	0.257909	0	0	14.2884	36.0379	PRELID1
Negative Regulation of Protein Sumoylation (GO:0033234)	1/6	0.0802846	0.257909	0	0	14.2884	36.0379	PARK7
Regulation of Mitochondrial mRNA Stability (GO:0044528)	1/6	0.0802846	0.257909	0	0	14.2884	36.0379	PDE12
Negative Regulation of Transporter Activity (GO:0032410)	1/6	0.0802846	0.257909	0	0	14.2884	36.0379	PPIF
Arginine Catabolic Process (GO:0006527)	1/6	0.0802846	0.257909	0	0	14.2884	36.0379	OAT
Regulation of Phospholipid Transport (GO:2001138)	1/6	0.0802846	0.257909	0	0	14.2884	36.0379	PRELID1
Pantothenate Metabolic Process (GO:0015939)	1/6	0.0802846	0.257909	0	0	14.2884	36.0379	SLC25A16
Regulation of Vascular Associated Smooth Muscle Cell Apoptotic Process (GO:1905459)	1/6	0.0802846	0.257909	0	0	14.2884	36.0379	SOD2
Cellular Response to Iron Ion (GO:0071281)	1/6	0.0802846	0.257909	0	0	14.2884	36.0379	SLC25A39
Response to Bile Acid (GO:1903412)	1/6	0.0802846	0.257909	0	0	14.2884	36.0379	ALAS1
Cleavage Furrow Formation (GO:0036089)	1/6	0.0802846	0.257909	0	0	14.2884	36.0379	RHOA
Selenocysteine Incorporation (GO:0001514)	1/6	0.0802846	0.257909	0	0	14.2884	36.0379	EEFSEC
Diacylglycerol Biosynthetic Process (GO:0006651)	1/6	0.0802846	0.257909	0	0	14.2884	36.0379	PLA2G15
Positive Regulation of Cyclin-Dependent Protein Serine/Threonine Kinase Activity (GO:0045737)	1/6	0.0802846	0.257909	0	0	14.2884	36.0379	LONP1
Sulfur Amino Acid Catabolic Process (GO:0000098)	1/6	0.0802846	0.257909	0	0	14.2884	36.0379	MPST
Translational Readthrough (GO:0006451)	1/6	0.0802846	0.257909	0	0	14.2884	36.0379	EEFSEC
Fatty Acid Alpha-Oxidation (GO:0001561)	1/6	0.0802846	0.257909	0	0	14.2884	36.0379	PHYH
Glycerol-3-Phosphate Metabolic Process (GO:0006072)	1/6	0.0802846	0.257909	0	0	14.2884	36.0379	GPD1
Insulin Secretion Involved in Cellular Response to Glucose Stimulus (GO:0035773)	1/6	0.0802846	0.257909	0	0	14.2884	36.0379	RAB11FIP5
Positive Regulation of Trophoblast Cell Migration (GO:1901165)	1/6	0.0802846	0.257909	0	0	14.2884	36.0379	C1QBP
Proline Metabolic Process (GO:0006560)	1/6	0.0802846	0.257909	0	0	14.2884	36.0379	PYCR1
Protein Oxidation (GO:0018158)	1/6	0.0802846	0.257909	0	0	14.2884	36.0379	PRDX3
Protein Repair (GO:0030091)	1/6	0.0802846	0.257909	0	0	14.2884	36.0379	PARK7
Mitochondrial RNA 3'-End Processing (GO:0000965)	1/6	0.0802846	0.257909	0	0	14.2884	36.0379	SUPV3L1
Mitochondrial Outer Membrane Permeabilization (GO:0097345)	1/6	0.0802846	0.257909	0	0	14.2884	36.0379	VDAC2
Regulation of MDA-5 Signaling Pathway (GO:0039533)	1/6	0.0802846	0.257909	0	0	14.2884	36.0379	C1QBP
Regulation of acetyl-CoA Biosynthetic Process From Pyruvate (GO:0010510)	1/6	0.0802846	0.257909	0	0	14.2884	36.0379	PDK2
Regulation of Adiponectin Secretion (GO:0070163)	1/6	0.0802846	0.257909	0	0	14.2884	36.0379	RAB11FIP5
Protein-Containing Complex Assembly (GO:0065003)	8/323	0.0813257	0.260579	0	0	1.83235	4.5979	STOML2;SAMM50;AIFM1;LONP1;CHCHD10;OMA1;NDUFAF1;HSPD1
Myeloid Leukocyte Differentiation (GO:0002573)	3/74	0.0833046	0.266231	0	0	3.03053	7.53164	CASP8;CLPB;UCP2
Negative Regulation of Defense Response (GO:0031348)	4/121	0.0876557	0.275964	0	0	2.45528	5.97697	C1QBP;LONP1;MUL1;REXO2
Cellular Response to Heat (GO:0034605)	2/36	0.0885673	0.275964	0	0	4.21155	10.2088	CLPB;HTRA2
Negative Regulation of Cell Cycle Process (GO:0010948)	2/36	0.0885673	0.275964	0	0	4.21155	10.2088	NME6;AURKAIP1
Negative Regulation of Fatty Acid Oxidation (GO:0046322)	1/7	0.0930265	0.275964	0	0	11.9064	28.2762	ACADVL
Regulation of Excitatory Synapse Assembly (GO:1904889)	1/7	0.0930265	0.275964	0	0	11.9064	28.2762	LRFN4
GDP-mannose Metabolic Process (GO:0019673)	1/7	0.0930265	0.275964	0	0	11.9064	28.2762	GMPPB
IMP Biosynthetic Process (GO:0006188)	1/7	0.0930265	0.275964	0	0	11.9064	28.2762	ATIC
TORC2 Signaling (GO:0038203)	1/7	0.0930265	0.275964	0	0	11.9064	28.2762	PINK1
Aldehyde Catabolic Process (GO:0046185)	1/7	0.0930265	0.275964	0	0	11.9064	28.2762	ALDH2
Regulation of Organ Growth (GO:0046620)	1/7	0.0930265	0.275964	0	0	11.9064	28.2762	SOD1
Aspartate Family Amino Acid Biosynthetic Process (GO:0009067)	1/7	0.0930265	0.275964	0	0	11.9064	28.2762	MTHFD1
Nucleobase-Containing Small Molecule Interconversion (GO:0015949)	1/7	0.0930265	0.275964	0	0	11.9064	28.2762	AK2
Positive Regulation of ATP Biosynthetic Process (GO:2001171)	1/7	0.0930265	0.275964	0	0	11.9064	28.2762	PINK1
Positive Regulation of IRE1-mediated Unfolded Protein Response (GO:1903896)	1/7	0.0930265	0.275964	0	0	11.9064	28.2762	BAK1
Chaperone Mediated Protein Folding Independent of Cofactor (GO:0051086)	1/7	0.0930265	0.275964	0	0	11.9064	28.2762	CCT7
Depyrimidination (GO:0045008)	1/7	0.0930265	0.275964	0	0	11.9064	28.2762	UNG
siRNA Processing (GO:0030422)	1/7	0.0930265	0.275964	0	0	11.9064	28.2762	SND1
Positive Regulation of Cyclin-Dependent Protein Kinase Activity (GO:1904031)	1/7	0.0930265	0.275964	0	0	11.9064	28.2762	LONP1
Sulfur Amino Acid Biosynthetic Process (GO:0000097)	1/7	0.0930265	0.275964	0	0	11.9064	28.2762	MTHFD1
tRNA Aminoacylation for Mitochondrial Protein Translation (GO:0070127)	1/7	0.0930265	0.275964	0	0	11.9064	28.2762	DARS2
Positive Regulation of Lymphocyte Apoptotic Process (GO:0070230)	1/7	0.0930265	0.275964	0	0	11.9064	28.2762	PRELID1
+ Reg of Mt Outer Membrane Permeabilization Inv in Apoptotic Sgnlng Pway (GO:1901030)	1/7	0.0930265	0.275964	0	0	11.9064	28.2762	CHCHD10
Glycine Metabolic Process (GO:0006544)	1/7	0.0930265	0.275964	0	0	11.9064	28.2762	SHMT1
Ketone Body Metabolic Process (GO:1902224)	1/7	0.0930265	0.275964	0	0	11.9064	28.2762	OXCT1
Long-Chain Fatty Acid Catabolic Process (GO:0042758)	1/7	0.0930265	0.275964	0	0	11.9064	28.2762	ACADL
Maintenance of Lens Transparency (GO:0036438)	1/7	0.0930265	0.275964	0	0	11.9064	28.2762	MIPEP
Protein Localization to Endoplasmic Reticulum Exit Site (GO:0070973)	1/7	0.0930265	0.275964	0	0	11.9064	28.2762	PTGES2
Methionine Metabolic Process (GO:0006555)	1/7	0.0930265	0.275964	0	0	11.9064	28.2762	MTHFD1
Pyrimidine Ribonucleotide Biosynthetic Process (GO:0009220)	1/7	0.0930265	0.275964	0	0	11.9064	28.2762	DHODH
Regulation of Carbohydrate Biosynthetic Process (GO:0043255)	1/7	0.0930265	0.275964	0	0	11.9064	28.2762	PDK2
Positive Regulation of Macroautophagy (GO:0016239)	3/78	0.0940092	0.278213	0	0	2.86832	6.78175	PINK1;SPTLC2;SLC25A5
RNA Catabolic Process (GO:0006401)	3/79	0.0967698	0.285023	0	0	2.83044	6.61026	SUPV3L1;C1QBP;SND1
Positive Regulation of Protein Modification by Small Protein Conjugation or Removal (GO:1903322)	3/79	0.0967698	0.285023	0	0	2.83044	6.61026	PINK1;DNAJA3;MUL1
Regulation of Protein-Containing Complex Assembly (GO:0043254)	4/126	0.0980727	0.288176	0	0	2.35405	5.46621	PINK1;PARK7;BAK1;BID
Positive Regulation of Extrinsic Apoptotic Signaling Pathway (GO:2001238)	2/39	0.101447	0.293575	0	0	3.86948	8.85422	HTRA2;BID
Positive Regulation of Intrinsic Apoptotic Signaling Pathway (GO:2001244)	2/39	0.101447	0.293575	0	0	3.86948	8.85422	BID;SOD1
Fatty Acid Transport (GO:0015908)	2/39	0.101447	0.293575	0	0	3.86948	8.85422	ACSL1;GOT2
AMP Biosynthetic Process (GO:0006167)	1/8	0.105592	0.293575	0	0	10.205	22.9425	ATIC
C21-steroid Hormone Biosynthetic Process (GO:0006700)	1/8	0.105592	0.293575	0	0	10.205	22.9425	TSPO
Negative Regulation of Membrane Potential (GO:0045837)	1/8	0.105592	0.293575	0	0	10.205	22.9425	PRELID1
Negative Regulation of Mitotic Nuclear Division (GO:0045839)	1/8	0.105592	0.293575	0	0	10.205	22.9425	NME6
Negative Regulation of Ubiquitin Protein Ligase Activity (GO:1904667)	1/8	0.105592	0.293575	0	0	10.205	22.9425	RPL23
Auditory Receptor Cell Stereocilium Organization (GO:0060088)	1/8	0.105592	0.293575	0	0	10.205	22.9425	SOD1
Neuronal Ion Channel Clustering (GO:0045161)	1/8	0.105592	0.293575	0	0	10.205	22.9425	MTCH1
Regulation of Protein Acetylation (GO:1901983)	1/8	0.105592	0.293575	0	0	10.205	22.9425	PARK7
Peptidyl-Serine Autophosphorylation (GO:0036289)	1/8	0.105592	0.293575	0	0	10.205	22.9425	PINK1
Phosphatidylethanolamine Biosynthetic Process (GO:0006646)	1/8	0.105592	0.293575	0	0	10.205	22.9425	PISD
Regulation of Tumor Necrosis Factor Superfamily Cytokine Production (GO:1903555)	1/8	0.105592	0.293575	0	0	10.205	22.9425	PARK7
Cobalamin Metabolic Process (GO:0009235)	1/8	0.105592	0.293575	0	0	10.205	22.9425	MMACHC
Positive Regulation of Endopeptidase Activity (GO:0010950)	1/8	0.105592	0.293575	0	0	10.205	22.9425	PRELID1
Positive Regulation of Immune Response to Tumor Cell (GO:0002839)	1/8	0.105592	0.293575	0	0	10.205	22.9425	HSPD1
+ Reg of Mt Membrane Permeability Inv in Apoptotic Process (GO:1902110)	1/8	0.105592	0.293575	0	0	10.205	22.9425	VDAC2
Positive Regulation of Telomerase RNA Localization to Cajal Body (GO:1904874)	1/8	0.105592	0.293575	0	0	10.205	22.9425	CCT7
Intracellular Triglyceride Homeostasis (GO:0035356)	1/8	0.105592	0.293575	0	0	10.205	22.9425	FITM2
Maintenance of Synapse Structure (GO:0099558)	1/8	0.105592	0.293575	0	0	10.205	22.9425	CHCHD10
protein-DNA Complex Organization (GO:0071824)	1/8	0.105592	0.293575	0	0	10.205	22.9425	RPL23
Purine Nucleobase Metabolic Process (GO:0006144)	1/8	0.105592	0.293575	0	0	10.205	22.9425	SHMT1
Regulation of Chemokine (C-C Motif) Ligand 5 Production (GO:0071649)	1/8	0.105592	0.293575	0	0	10.205	22.9425	MUL1
Epithelial Cell Differentiation (GO:0030855)	4/132	0.111295	0.308738	0	0	2.24302	4.9247	GSTK1;CPT1A;VDAC1;PCK2
Cellular Response to Retinoic Acid (GO:0071300)	2/42	0.114804	0.310619	0	0	3.57873	7.74626	NDUFA13;HTRA2
Ceramide Biosynthetic Process (GO:0046513)	2/42	0.114804	0.310619	0	0	3.57873	7.74626	MECR;SPTLC2
Lipid Catabolic Process (GO:0016042)	2/42	0.114804	0.310619	0	0	3.57873	7.74626	PLA2G15;ACADL
Negative Regulation of Hormone Secretion (GO:0046888)	1/9	0.117985	0.310619	0	0	8.92889	19.0828	RAB11FIP5
Negative Regulation of Necroptotic Process (GO:0060546)	1/9	0.117985	0.310619	0	0	8.92889	19.0828	CASP8
Negative Regulation of Oxidoreductase Activity (GO:0051354)	1/9	0.117985	0.310619	0	0	8.92889	19.0828	PRDX5
Auditory Receptor Cell Morphogenesis (GO:0002093)	1/9	0.117985	0.310619	0	0	8.92889	19.0828	SOD1
Regulation of Protein Localization to Cajal Body (GO:1904869)	1/9	0.117985	0.310619	0	0	8.92889	19.0828	CCT7
Cardiolipin Metabolic Process (GO:0032048)	1/9	0.117985	0.310619	0	0	8.92889	19.0828	HADHA
Phosphatidylcholine Catabolic Process (GO:0034638)	1/9	0.117985	0.310619	0	0	8.92889	19.0828	PLA2G15
Cellular Response to Interferon-Alpha (GO:0035457)	1/9	0.117985	0.310619	0	0	8.92889	19.0828	PDE12
Coenzyme A Biosynthetic Process (GO:0015937)	1/9	0.117985	0.310619	0	0	8.92889	19.0828	DCAKD
Serine Family Amino Acid Biosynthetic Process (GO:0009070)	1/9	0.117985	0.310619	0	0	8.92889	19.0828	MTHFD1
Somite Development (GO:0061053)	1/9	0.117985	0.310619	0	0	8.92889	19.0828	MTHFD1
Positive Regulation of Epidermis Development (GO:0045684)	1/9	0.117985	0.310619	0	0	8.92889	19.0828	REXO2
Endothelial Tube Morphogenesis (GO:0061154)	1/9	0.117985	0.310619	0	0	8.92889	19.0828	RHOA
Positive Regulation of Lipase Activity (GO:0060193)	1/9	0.117985	0.310619	0	0	8.92889	19.0828	RHOA
Zinc Ion Import Into Organelle (GO:0062111)	1/9	0.117985	0.310619	0	0	8.92889	19.0828	SLC30A6
Positive Regulation of Protein Localization to Cajal Body (GO:1904871)	1/9	0.117985	0.310619	0	0	8.92889	19.0828	CCT7
Positive Regulation of Purine Nucleotide Biosynthetic Process (GO:1900373)	1/9	0.117985	0.310619	0	0	8.92889	19.0828	PINK1
Positive Regulation of Tissue Remodeling (GO:0034105)	1/9	0.117985	0.310619	0	0	8.92889	19.0828	TMBIM1
Isoprenoid Metabolic Process (GO:0006720)	1/9	0.117985	0.310619	0	0	8.92889	19.0828	PHYH
Purine Nucleobase Transport (GO:0006863)	1/9	0.117985	0.310619	0	0	8.92889	19.0828	VDAC3
Myelin Maintenance (GO:0043217)	1/9	0.117985	0.310619	0	0	8.92889	19.0828	SOD1
Negative Regulation of Ubiquitin-Dependent Protein Catabolic Process (GO:2000059)	2/43	0.119352	0.313551	0	0	3.49126	7.42131	RPL23;PARK7
Negative Regulation of Intracellular Signal Transduction (GO:1902532)	7/297	0.11981	0.31409	0	0	1.73731	3.6863	PINK1;NLRX1;CASP8;DNAJA3;PPIF;MUL1;MMACHC
Protein Targeting (GO:0006605)	4/136	0.120528	0.315305	0	0	2.1746	4.60119	TIMM13;TIMM17B;TSPO;AURKAIP1
Negative Regulation of Protein Modification Process (GO:0031400)	2/44	0.123944	0.321527	0	0	3.40797	7.11559	FKBP8;PARK7
Response to Unfolded Protein (GO:0006986)	2/44	0.123944	0.321527	0	0	3.40797	7.11559	BAK1;HSPD1
Substantia Nigra Development (GO:0021762)	2/44	0.123944	0.321527	0	0	3.40797	7.11559	NDUFS3;RHOA
Regulation of Autophagosome Assembly (GO:2000785)	2/44	0.123944	0.321527	0	0	3.40797	7.11559	PINK1;RAB1B
Cellular Response to Ketone (GO:1901655)	2/45	0.128577	0.325516	0	0	3.32854	6.82758	NCOA4;PCK2
Negative Regulation of Biosynthetic Process (GO:0009890)	2/45	0.128577	0.325516	0	0	3.32854	6.82758	TRAP1;PARK7
Negative Regulation of Nuclear Division (GO:0051784)	1/10	0.130206	0.325516	0	0	7.93639	16.1794	NME6
Negative Regulation of Programmed Necrotic Cell Death (GO:0062099)	1/10	0.130206	0.325516	0	0	7.93639	16.1794	CASP8
Negative Regulation of Systemic Arterial Blood Pressure (GO:0003085)	1/10	0.130206	0.325516	0	0	7.93639	16.1794	SOD2
Peroxisome Fission (GO:0016559)	1/10	0.130206	0.325516	0	0	7.93639	16.1794	PEX11B
Cellular Response to Oxygen Levels (GO:0071453)	1/10	0.130206	0.325516	0	0	7.93639	16.1794	NDUFS2
Self Proteolysis (GO:0097264)	1/10	0.130206	0.325516	0	0	7.93639	16.1794	CASP8
Single Strand Break Repair (GO:0000012)	1/10	0.130206	0.325516	0	0	7.93639	16.1794	UNG
Erythrose 4-Phosphate/Phosphoenolpyruvate Family Amino Acid Catabolic Process (GO:1902222)	1/10	0.130206	0.325516	0	0	7.93639	16.1794	QDPR
Establishment of Endothelial Intestinal Barrier (GO:0090557)	1/10	0.130206	0.325516	0	0	7.93639	16.1794	RAB1B
Establishment of Epithelial Cell Apical/Basal Polarity (GO:0045198)	1/10	0.130206	0.325516	0	0	7.93639	16.1794	RHOA
Positive Regulation of Lipid Transport (GO:0032370)	1/10	0.130206	0.325516	0	0	7.93639	16.1794	PRELID1
Positive Regulation of Phospholipid Transport (GO:2001140)	1/10	0.130206	0.325516	0	0	7.93639	16.1794	PRELID1
Positive Regulation of Protein Sumoylation (GO:0033235)	1/10	0.130206	0.325516	0	0	7.93639	16.1794	MUL1
miRNA Catabolic Process (GO:0010587)	1/10	0.130206	0.325516	0	0	7.93639	16.1794	SND1
Negative Regulation of Autophagosome Assembly (GO:1902902)	1/10	0.130206	0.325516	0	0	7.93639	16.1794	PINK1
Regulation of Cellular Response to Oxidative Stress (GO:1900407)	1/10	0.130206	0.325516	0	0	7.93639	16.1794	PINK1
Regulation of Transport (GO:0051049)	2/46	0.133251	0.331125	0	0	3.25273	6.55593	PINK1;MUL1
Macromolecule Catabolic Process (GO:0009057)	2/46	0.133251	0.331125	0	0	3.25273	6.55593	LONP1;HTRA2
Mononuclear Cell Differentiation (GO:1903131)	2/46	0.133251	0.331125	0	0	3.25273	6.55593	CASP8;UCP2
Cellular Response to Type II Interferon (GO:0071346)	2/47	0.137963	0.337713	0	0	3.18028	6.2994	PDE12;LONP1
Intracellular Glucose Homeostasis (GO:0001678)	2/47	0.137963	0.337713	0	0	3.18028	6.2994	UCP2;PCK2
Regulation of T Cell Differentiation (GO:0045580)	2/47	0.137963	0.337713	0	0	3.18028	6.2994	PRELID1;SOD1
Positive Regulation of Cellular Component Biogenesis (GO:0044089)	3/93	0.138611	0.337713	0	0	2.38844	4.71976	PARK7;BAK1;BID
AMP Metabolic Process (GO:0046033)	1/11	0.142259	0.337713	0	0	7.14239	13.9284	AK3
Golgi Inheritance (GO:0048313)	1/11	0.142259	0.337713	0	0	7.14239	13.9284	PTGES2
Negative Regulation of Ubiquitin-Protein Transferase Activity (GO:0051444)	1/11	0.142259	0.337713	0	0	7.14239	13.9284	RPL23
Base-Excision Repair, AP Site Formation (GO:0006285)	1/11	0.142259	0.337713	0	0	7.14239	13.9284	UNG
Regulation of Telomerase RNA Localization to Cajal Body (GO:1904872)	1/11	0.142259	0.337713	0	0	7.14239	13.9284	CCT7
Cellular Response to Nutrient (GO:0031670)	1/11	0.142259	0.337713	0	0	7.14239	13.9284	PDK2
Positive Regulation of T Cell Apoptotic Process (GO:0070234)	1/11	0.142259	0.337713	0	0	7.14239	13.9284	PRELID1
Response to Nitric Oxide (GO:0071731)	1/11	0.142259	0.337713	0	0	7.14239	13.9284	TXN2
Positive Regulation of Endoplasmic Reticulum Unfolded Protein Response (GO:1900103)	1/11	0.142259	0.337713	0	0	7.14239	13.9284	BAK1
Positive Regulation of Fatty Acid Oxidation (GO:0046321)	1/11	0.142259	0.337713	0	0	7.14239	13.9284	MLYCD
Positive Regulation of Macrophage Differentiation (GO:0045651)	1/11	0.142259	0.337713	0	0	7.14239	13.9284	CASP8
Positive Regulation of Oxidoreductase Activity (GO:0051353)	1/11	0.142259	0.337713	0	0	7.14239	13.9284	VDAC2
Positive Regulation of Peptidase Activity (GO:0010952)	1/11	0.142259	0.337713	0	0	7.14239	13.9284	PRELID1
Positive Regulation of Smooth Muscle Cell Apoptotic Process (GO:0034393)	1/11	0.142259	0.337713	0	0	7.14239	13.9284	SOD2
Protein Localization to Endosome (GO:0036010)	1/11	0.142259	0.337713	0	0	7.14239	13.9284	RAB35
Purine Ribonucleoside Monophosphate Biosynthetic Process (GO:0009168)	1/11	0.142259	0.337713	0	0	7.14239	13.9284	ATIC
Mitochondrial RNA Processing (GO:0000963)	1/11	0.142259	0.337713	0	0	7.14239	13.9284	SUPV3L1
Nuclear Receptor-Mediated Steroid Hormone Signaling Pathway (GO:0030518)	2/48	0.142711	0.337713	0	0	3.11099	6.05688	NCOA4;PARK7
Erythrocyte Differentiation (GO:0030218)	2/48	0.142711	0.337713	0	0	3.11099	6.05688	ALAS1;SLC25A5
Positive Regulation of Leukocyte Cell-Cell Adhesion (GO:1903039)	2/48	0.142711	0.337713	0	0	3.11099	6.05688	RHOA;HSPD1
Hexose Metabolic Process (GO:0019318)	2/48	0.142711	0.337713	0	0	3.11099	6.05688	OMA1;PDK2
Response to Calcium Ion (GO:0051592)	3/95	0.145025	0.342535	0	0	2.33628	4.51101	CLIC4;PPIF;SLC25A24
Carboxylic Acid Transport (GO:0046942)	2/49	0.147493	0.345642	0	0	3.04464	5.82736	SLC16A1;SLC25A10
Translational Elongation (GO:0006414)	2/49	0.147493	0.345642	0	0	3.04464	5.82736	GFM1;MRPL44
Positive Regulation of Transport (GO:0051050)	2/49	0.147493	0.345642	0	0	3.04464	5.82736	CHCHD10;BAK1
B Cell Activation (GO:0042113)	3/96	0.148268	0.345642	0	0	2.31104	4.41116	CASP8;SLC25A5;HSPD1
Regulation of Protein Localization (GO:0032880)	3/97	0.151535	0.345642	0	0	2.28634	4.31419	PTGES2;REXO2;RAB11FIP5
Regulation of Interleukin-12 Production (GO:0032655)	2/50	0.152308	0.345642	0	0	2.98106	5.60991	C1QBP;HSPD1
tRNA Processing (GO:0008033)	2/50	0.152308	0.345642	0	0	2.98106	5.60991	FARS2;THG1L
Regulation of Ketone Metabolic Process (GO:0010565)	1/12	0.154145	0.345642	0	0	6.49275	12.1405	PDK2
Regulation of Leukocyte Adhesion to Vascular Endothelial Cell (GO:1904994)	1/12	0.154145	0.345642	0	0	6.49275	12.1405	RHOA
acetyl-CoA Biosynthetic Process (GO:0006085)	1/12	0.154145	0.345642	0	0	6.49275	12.1405	MLYCD
Calcium Import Into the Mitochondrion (GO:0036444)	1/12	0.154145	0.345642	0	0	6.49275	12.1405	VDAC1
Regulation of Type II Interferon-Mediated Signaling Pathway (GO:0060334)	1/12	0.154145	0.345642	0	0	6.49275	12.1405	DNAJA3
Respiratory Chain Complex III Assembly (GO:0017062)	1/12	0.154145	0.345642	0	0	6.49275	12.1405	UQCRFS1
Retina Homeostasis (GO:0001895)	1/12	0.154145	0.345642	0	0	6.49275	12.1405	SOD1
Signal Peptide Processing (GO:0006465)	1/12	0.154145	0.345642	0	0	6.49275	12.1405	PARL
Erythrocyte Development (GO:0048821)	1/12	0.154145	0.345642	0	0	6.49275	12.1405	ALAS1
Fatty Acid Beta-Oxidation Using acyl-CoA Oxidase (GO:0033540)	1/12	0.154145	0.345642	0	0	6.49275	12.1405	CRAT
Glycerolipid Metabolic Process (GO:0046486)	1/12	0.154145	0.345642	0	0	6.49275	12.1405	PLA2G15
Granulocyte Differentiation (GO:0030851)	1/12	0.154145	0.345642	0	0	6.49275	12.1405	CLPB
Isotype Switching (GO:0045190)	1/12	0.154145	0.345642	0	0	6.49275	12.1405	HSPD1
Proteinogenic Amino Acid Metabolic Process (GO:0170039)	1/12	0.154145	0.345642	0	0	6.49275	12.1405	SHMT1
Purine Ribonucleoside Monophosphate Metabolic Process (GO:0009167)	1/12	0.154145	0.345642	0	0	6.49275	12.1405	AK3
Mitochondrial Genome Maintenance (GO:0000002)	1/12	0.154145	0.345642	0	0	6.49275	12.1405	LONP1
Mitochondrial Respiratory Chain Complex III Assembly (GO:0034551)	1/12	0.154145	0.345642	0	0	6.49275	12.1405	UQCRFS1
Regulation of T Cell Apoptotic Process (GO:0070232)	1/12	0.154145	0.345642	0	0	6.49275	12.1405	PRELID1
Regulation of T Cell Differentiation in Thymus (GO:0033081)	1/12	0.154145	0.345642	0	0	6.49275	12.1405	SOD1
Regulation of T Cell Mediated Immune Response to Tumor Cell (GO:0002840)	1/12	0.154145	0.345642	0	0	6.49275	12.1405	HSPD1
Myelination in Peripheral Nervous System (GO:0022011)	1/12	0.154145	0.345642	0	0	6.49275	12.1405	SOD1
Regulation of Lipid Metabolic Process (GO:0019216)	2/51	0.157153	0.350485	0	0	2.92007	5.4037	LACTB;OPA3
Response to Glucose (GO:0009749)	2/51	0.157153	0.350485	0	0	2.92007	5.4037	UCP2;PCK2
Inorganic Anion Transport (GO:0015698)	2/51	0.157153	0.350485	0	0	2.92007	5.4037	CLIC4;SLC25A10
Proteolysis (GO:0006508)	7/321	0.159102	0.354195	0	0	1.60254	2.9458	LACTB;CASP8;CLPP;LONP1;HTRA2;LAP3;PARL
Hemopoiesis (GO:0030097)	3/101	0.164825	0.35832	0	0	2.19257	3.95293	PRDX3;PINK1;GLRX5
Cellular Response to Oxygen-Containing Compound (GO:1901701)	8/384	0.165357	0.35832	0	0	1.53025	2.75392	PRDX3;PRDX5;NDUFA13;RPL23;SHMT1;HTRA2;PDK2;RHOA
Negative Regulation of Response to External Stimulus (GO:0032102)	4/154	0.165796	0.35832	0	0	1.91189	3.43566	C1QBP;LONP1;MUL1;REXO2
MyD88-dependent Toll-Like Receptor Signaling Pathway (GO:0002755)	1/13	0.165867	0.35832	0	0	5.95139	10.6921	HSPD1
Adipose Tissue Development (GO:0060612)	1/13	0.165867	0.35832	0	0	5.95139	10.6921	SPTLC2
Non-Proteinogenic Amino Acid Catabolic Process (GO:0170044)	1/13	0.165867	0.35832	0	0	5.95139	10.6921	GOT2
Cellular Response to Acidic pH (GO:0071468)	1/13	0.165867	0.35832	0	0	5.95139	10.6921	RAB11FIP5
Cellular Response to Arsenic-Containing Substance (GO:0071243)	1/13	0.165867	0.35832	0	0	5.95139	10.6921	PPIF
Response to Iron Ion (GO:0010039)	1/13	0.165867	0.35832	0	0	5.95139	10.6921	SLC25A39
Response to Nerve Growth Factor (GO:1990089)	1/13	0.165867	0.35832	0	0	5.95139	10.6921	RAB35
Cristae Formation (GO:0042407)	1/13	0.165867	0.35832	0	0	5.95139	10.6921	SAMM50
Positive Regulation of Brown Fat Cell Differentiation (GO:0090336)	1/13	0.165867	0.35832	0	0	5.95139	10.6921	LONP1
Sulfate Transmembrane Transport (GO:1902358)	1/13	0.165867	0.35832	0	0	5.95139	10.6921	SLC25A10
Inner Ear Receptor Cell Stereocilium Organization (GO:0060122)	1/13	0.165867	0.35832	0	0	5.95139	10.6921	SOD1
Programmed Necrotic Cell Death (GO:0097300)	1/13	0.165867	0.35832	0	0	5.95139	10.6921	PPIF
Mitochondrial DNA Metabolic Process (GO:0032042)	1/13	0.165867	0.35832	0	0	5.95139	10.6921	LONP1
Modified Amino Acid Biosynthetic Process (GO:0042398)	1/13	0.165867	0.35832	0	0	5.95139	10.6921	GATM
Cellular Response to Mechanical Stimulus (GO:0071260)	2/53	0.166928	0.359983	0	0	2.80528	5.02199	CASP8;BAK1
Regulation of Canonical NF-kappaB Signal Transduction (GO:0043122)	6/270	0.173052	0.367296	0	0	1.63192	2.86265	PINK1;NLRX1;CASP8;DNAJA3;MUL1;RHOA
Negative Regulation of Fatty Acid Biosynthetic Process (GO:0045717)	1/14	0.177428	0.367296	0	0	5.49331	9.49899	ACADVL
L-amino Acid Metabolic Process (GO:0170033)	1/14	0.177428	0.367296	0	0	5.49331	9.49899	SHMT1
T Cell Differentiation in Thymus (GO:0033077)	1/14	0.177428	0.367296	0	0	5.49331	9.49899	PNKD
Nucleotide-Sugar Metabolic Process (GO:0009225)	1/14	0.177428	0.367296	0	0	5.49331	9.49899	GMPPB
Regulation of Response to Oxidative Stress (GO:1902882)	1/14	0.177428	0.367296	0	0	5.49331	9.49899	PINK1
Regulation of Trophoblast Cell Migration (GO:1901163)	1/14	0.177428	0.367296	0	0	5.49331	9.49899	C1QBP
Cellular Response to Estrogen Stimulus (GO:0071391)	1/14	0.177428	0.367296	0	0	5.49331	9.49899	NCOA4
Cellular Response to Exogenous dsRNA (GO:0071360)	1/14	0.177428	0.367296	0	0	5.49331	9.49899	MUL1
Polarized Epithelial Cell Differentiation (GO:0030859)	1/14	0.177428	0.367296	0	0	5.49331	9.49899	RHOA
Response to Chemokine (GO:1990868)	1/14	0.177428	0.367296	0	0	5.49331	9.49899	RHOA
Positive Regulation of Acute Inflammatory Response (GO:0002675)	1/14	0.177428	0.367296	0	0	5.49331	9.49899	PARK7
Coenzyme A Metabolic Process (GO:0015936)	1/14	0.177428	0.367296	0	0	5.49331	9.49899	DCAKD
Positive Regulation of Cardiac Muscle Cell Proliferation (GO:0060045)	1/14	0.177428	0.367296	0	0	5.49331	9.49899	LONP1
Sphingoid Biosynthetic Process (GO:0046520)	1/14	0.177428	0.367296	0	0	5.49331	9.49899	SPTLC2
Sphingosine Biosynthetic Process (GO:0046512)	1/14	0.177428	0.367296	0	0	5.49331	9.49899	SPTLC2
Epiboly Involved in Wound Healing (GO:0090505)	1/14	0.177428	0.367296	0	0	5.49331	9.49899	RHOA
Establishment of Apical/Basal Cell Polarity (GO:0035089)	1/14	0.177428	0.367296	0	0	5.49331	9.49899	RHOA
Thymus Development (GO:0048538)	1/14	0.177428	0.367296	0	0	5.49331	9.49899	SOD1
Glutamine Family Amino Acid Catabolic Process (GO:0009065)	1/14	0.177428	0.367296	0	0	5.49331	9.49899	GLS2
miRNA Metabolic Process (GO:0010586)	1/14	0.177428	0.367296	0	0	5.49331	9.49899	SND1
Negative Regulation of ATP-dependent Activity (GO:0032780)	1/14	0.177428	0.367296	0	0	5.49331	9.49899	PPIF
Regulation of Aerobic Respiration (GO:1903715)	1/14	0.177428	0.367296	0	0	5.49331	9.49899	PINK1
Negative Regulation of Cell Migration Involved in Sprouting Angiogenesis (GO:0090051)	1/14	0.177428	0.367296	0	0	5.49331	9.49899	RHOA
Positive Regulation of Protein-Containing Complex Assembly (GO:0031334)	3/105	0.178444	0.368785	0	0	2.10616	3.62992	PARK7;BAK1;BID
Epithelium Development (GO:0060429)	4/159	0.179326	0.36999	0	0	1.84975	3.17888	GSTK1;CPT1A;MTHFD1;VDAC1
Sulfur Compound Biosynthetic Process (GO:0044272)	2/56	0.181776	0.37405	0	0	2.64902	4.51653	MPST;DCAKD
Regulation of Macroautophagy (GO:0016241)	3/106	0.181897	0.37405	0	0	2.08561	3.55453	PINK1;FKBP8;PARL
Myeloid Cell Differentiation (GO:0030099)	2/57	0.186769	0.381347	0	0	2.60073	4.36372	PRDX3;SLC25A5
+ Reg of Phosphatidylinositol 3-Kinase/Prot Kinase B Signal Transduction (GO:0051897)	4/162	0.187617	0.381347	0	0	1.81435	3.03604	PINK1;C1QBP;PARK7;TXN2
Regulation of Phosphatidylinositol 3-Kinase/Protein Kinase B Signal Transduction (GO:0051896)	5/219	0.188261	0.381347	0	0	1.6758	2.79846	PINK1;C1QBP;MUL1;PARK7;TXN2
- Reg of Endoplasmic Reticulum Stress-Induced Intrinsic Apoptotic Sgnlng Pway (GO:1902236)	1/15	0.188828	0.381347	0	0	5.10067	8.5024	PARK7
Golgi to Endosome Transport (GO:0006895)	1/15	0.188828	0.381347	0	0	5.10067	8.5024	PTGES2
Negative Regulation of mRNA Splicing, via Spliceosome (GO:0048025)	1/15	0.188828	0.381347	0	0	5.10067	8.5024	C1QBP
Nitric Oxide Biosynthetic Process (GO:0006809)	1/15	0.188828	0.381347	0	0	5.10067	8.5024	VDAC2
Retinal Metabolic Process (GO:0042574)	1/15	0.188828	0.381347	0	0	5.10067	8.5024	DHRS4
Unsaturated Fatty Acid Biosynthetic Process (GO:0006636)	1/15	0.188828	0.381347	0	0	5.10067	8.5024	PTGES2
Positive Regulation of Mitochondrial Translation (GO:0070131)	1/15	0.188828	0.381347	0	0	5.10067	8.5024	MPV17L2
Regulation of IRE1-mediated Unfolded Protein Response (GO:1903894)	1/15	0.188828	0.381347	0	0	5.10067	8.5024	BAK1
Regulation of Mitotic Nuclear Division (GO:0007088)	2/58	0.191781	0.386052	0	0	2.55416	4.21794	NME6;AURKAIP1
Cellular Response to Unfolded Protein (GO:0034620)	2/58	0.191781	0.386052	0	0	2.55416	4.21794	BAK1;HSPD1
Positive Regulation of Cellular Component Organization (GO:0051130)	3/111	0.199418	0.393167	0	0	1.98854	3.20624	PARK7;BAK1;BID
C21-steroid Hormone Metabolic Process (GO:0008207)	1/16	0.200071	0.393167	0	0	4.76039	7.65985	TSPO
Negative Regulation of mRNA Processing (GO:0050686)	1/16	0.200071	0.393167	0	0	4.76039	7.65985	C1QBP
Regulation of Macrophage Differentiation (GO:0045649)	1/16	0.200071	0.393167	0	0	4.76039	7.65985	CASP8
Regulation of Multicellular Organism Growth (GO:0040014)	1/16	0.200071	0.393167	0	0	4.76039	7.65985	SOD1
Regulation of Osteoblast Proliferation (GO:0033688)	1/16	0.200071	0.393167	0	0	4.76039	7.65985	RHOA
Regulation of Presynapse Assembly (GO:1905606)	1/16	0.200071	0.393167	0	0	4.76039	7.65985	LRFN4
Regulation of Presynapse Organization (GO:0099174)	1/16	0.200071	0.393167	0	0	4.76039	7.65985	LRFN4
Regulation of Superoxide Anion Generation (GO:0032928)	1/16	0.200071	0.393167	0	0	4.76039	7.65985	SOD1
Retrograde Axonal Transport (GO:0008090)	1/16	0.200071	0.393167	0	0	4.76039	7.65985	SOD1
Positive Regulation of Collagen Biosynthetic Process (GO:0032967)	1/16	0.200071	0.393167	0	0	4.76039	7.65985	PRDX5
Heart Process (GO:0003015)	1/16	0.200071	0.393167	0	0	4.76039	7.65985	SOD1
Positive Regulation of Superoxide Anion Generation (GO:0032930)	1/16	0.200071	0.393167	0	0	4.76039	7.65985	SOD1
Postsynaptic Membrane Organization (GO:0001941)	1/16	0.200071	0.393167	0	0	4.76039	7.65985	DNAJA3
Negative Regulation of Activin Receptor Signaling Pathway (GO:0032926)	1/16	0.200071	0.393167	0	0	4.76039	7.65985	DACT2
Negative Regulation of Protein Kinase Activity (GO:0006469)	2/60	0.201856	0.39542	0	0	2.46583	3.94583	DNAJA3;REXO2
Response to Retinoic Acid (GO:0032526)	2/60	0.201856	0.39542	0	0	2.46583	3.94583	NDUFA13;HTRA2
Regulation of Protein Ubiquitination (GO:0031396)	3/113	0.206537	0.396123	0	0	1.95219	3.07914	PINK1;DNAJA3;PARK7
Phospholipid Transport (GO:0015914)	2/61	0.206916	0.396123	0	0	2.42391	3.81874	PRELID1;VDAC2
B Cell Proliferation (GO:0042100)	1/17	0.211159	0.396123	0	0	4.46264	6.94004	HSPD1
DNA Modification (GO:0006304)	1/17	0.211159	0.396123	0	0	4.46264	6.94004	UNG
Negative Regulation of Intracellular Protein Transport (GO:0090317)	1/17	0.211159	0.396123	0	0	4.46264	6.94004	PARK7
Regulation of mRNA Metabolic Process (GO:1903311)	1/17	0.211159	0.396123	0	0	4.46264	6.94004	PTCD2
Negative Regulation of Vascular Associated Smooth Muscle Cell Proliferation (GO:1904706)	1/17	0.211159	0.396123	0	0	4.46264	6.94004	SOD2
Aromatic Amino Acid Family Catabolic Process (GO:0009074)	1/17	0.211159	0.396123	0	0	4.46264	6.94004	QDPR
Carboxylic Acid Biosynthetic Process (GO:0046394)	1/17	0.211159	0.396123	0	0	4.46264	6.94004	BCAT2
Cell Junction Maintenance (GO:0034331)	1/17	0.211159	0.396123	0	0	4.46264	6.94004	CHCHD10
Peroxisomal Membrane Transport (GO:0015919)	1/17	0.211159	0.396123	0	0	4.46264	6.94004	ABCD3
Regulation of Ubiquitin Protein Ligase Activity (GO:1904666)	1/17	0.211159	0.396123	0	0	4.46264	6.94004	RPL23
Regulation of Ubiquitin-Protein Transferase Activity (GO:0051438)	1/17	0.211159	0.396123	0	0	4.46264	6.94004	PINK1
Contractile Actin Filament Bundle Assembly (GO:0030038)	1/17	0.211159	0.396123	0	0	4.46264	6.94004	RHOA
Ribosomal Large Subunit Assembly (GO:0000027)	1/17	0.211159	0.396123	0	0	4.46264	6.94004	DDX28
Positive Regulation of Cardiac Muscle Tissue Growth (GO:0055023)	1/17	0.211159	0.396123	0	0	4.46264	6.94004	LONP1
Positive Regulation of Collagen Metabolic Process (GO:0010714)	1/17	0.211159	0.396123	0	0	4.46264	6.94004	PRDX5
Stress Fiber Assembly (GO:0043149)	1/17	0.211159	0.396123	0	0	4.46264	6.94004	RHOA
Synaptic Membrane Adhesion (GO:0099560)	1/17	0.211159	0.396123	0	0	4.46264	6.94004	LRFN4
Epithelial Cell Morphogenesis (GO:0003382)	1/17	0.211159	0.396123	0	0	4.46264	6.94004	DACT2
Positive Regulation of Leukocyte Adhesion to Vascular Endothelial Cell (GO:1904996)	1/17	0.211159	0.396123	0	0	4.46264	6.94004	RHOA
Positive Regulation of Macrophage Activation (GO:0043032)	1/17	0.211159	0.396123	0	0	4.46264	6.94004	HSPD1
Gliogenesis (GO:0042063)	1/17	0.211159	0.396123	0	0	4.46264	6.94004	NDUFS2
Prostanoid Biosynthetic Process (GO:0046457)	1/17	0.211159	0.396123	0	0	4.46264	6.94004	PTGES2
Modified Amino Acid Catabolic Process (GO:0042219)	1/17	0.211159	0.396123	0	0	4.46264	6.94004	GOT2
Regulation of Brown Fat Cell Differentiation (GO:0090335)	1/17	0.211159	0.396123	0	0	4.46264	6.94004	LONP1
Negative Regulation of Cation Transmembrane Transport (GO:1904063)	1/17	0.211159	0.396123	0	0	4.46264	6.94004	PPIF
Negative Regulation of Chemokine Production (GO:0032682)	1/17	0.211159	0.396123	0	0	4.46264	6.94004	MUL1
Antiviral Innate Immune Response (GO:0140374)	2/62	0.21199	0.39708	0	0	2.38339	3.69716	CLPB;PDE12
Negative Regulation of Metabolic Process (GO:0009892)	2/63	0.217075	0.403807	0	0	2.3442	3.58079	TRAP1;PINK1
Regulation of Defense Response to Virus (GO:0050688)	1/18	0.222094	0.403807	0	0	4.19991	6.31942	C1QBP
Regulation of Epidermal Cell Differentiation (GO:0045604)	1/18	0.222094	0.403807	0	0	4.19991	6.31942	REXO2
NAD Metabolic Process (GO:0019674)	1/18	0.222094	0.403807	0	0	4.19991	6.31942	GPD1
Negative Regulation of Nucleocytoplasmic Transport (GO:0046823)	1/18	0.222094	0.403807	0	0	4.19991	6.31942	PARK7
Androgen Receptor Signaling Pathway (GO:0030521)	1/18	0.222094	0.403807	0	0	4.19991	6.31942	PARK7
Neuron Maturation (GO:0042551)	1/18	0.222094	0.403807	0	0	4.19991	6.31942	MTCH1
Nucleobase-Containing Small Molecule Metabolic Process (GO:0055086)	1/18	0.222094	0.403807	0	0	4.19991	6.31942	AK2
Nucleotide Biosynthetic Process (GO:0009165)	1/18	0.222094	0.403807	0	0	4.19991	6.31942	MTHFD1
Cellular Response to Glucocorticoid Stimulus (GO:0071385)	1/18	0.222094	0.403807	0	0	4.19991	6.31942	PCK2
Response to Axon Injury (GO:0048678)	1/18	0.222094	0.403807	0	0	4.19991	6.31942	SOD1
Positive Regulation of Fatty Acid Metabolic Process (GO:0045923)	1/18	0.222094	0.403807	0	0	4.19991	6.31942	MLYCD
Establishment of Epithelial Cell Polarity (GO:0090162)	1/18	0.222094	0.403807	0	0	4.19991	6.31942	RHOA
Estrogen Receptor Signaling Pathway (GO:0030520)	1/18	0.222094	0.403807	0	0	4.19991	6.31942	NCOA4
Positive Regulation of Lymphocyte Migration (GO:2000403)	1/18	0.222094	0.403807	0	0	4.19991	6.31942	RHOA
Triglyceride Biosynthetic Process (GO:0019432)	1/18	0.222094	0.403807	0	0	4.19991	6.31942	PCK2
Fluid Transport (GO:0042044)	1/18	0.222094	0.403807	0	0	4.19991	6.31942	MIPEP
Water Transport (GO:0006833)	1/18	0.222094	0.403807	0	0	4.19991	6.31942	MIPEP
Glycerolipid Catabolic Process (GO:0046503)	1/18	0.222094	0.403807	0	0	4.19991	6.31942	PRDX5
Positive Regulation of Ubiquitin-Protein Transferase Activity (GO:0051443)	1/18	0.222094	0.403807	0	0	4.19991	6.31942	PINK1
Regulation of Extrinsic Apoptotic Signaling Pathway (GO:2001236)	2/65	0.227278	0.412024	0	0	2.26955	3.36253	PARK7;BID
Glycerophospholipid Metabolic Process (GO:0006650)	2/65	0.227278	0.412024	0	0	2.26955	3.36253	PLA2G15;PRDX5
Regulation of Lymphocyte Differentiation (GO:0045619)	1/19	0.232878	0.416093	0	0	3.96638	5.77998	PRELID1
Alpha-Beta T Cell Activation (GO:0046631)	1/19	0.232878	0.416093	0	0	3.96638	5.77998	STOML2
Negative Regulation of Transferase Activity (GO:0051348)	1/19	0.232878	0.416093	0	0	3.96638	5.77998	PRDX3
Negative Regulation of Type I Interferon-Mediated Signaling Pathway (GO:0060339)	1/19	0.232878	0.416093	0	0	3.96638	5.77998	MUL1
Oxoacid Metabolic Process (GO:0043436)	1/19	0.232878	0.416093	0	0	3.96638	5.77998	PPA2
Response to Acidic pH (GO:0010447)	1/19	0.232878	0.416093	0	0	3.96638	5.77998	RAB11FIP5
Response to Interferon-Alpha (GO:0035455)	1/19	0.232878	0.416093	0	0	3.96638	5.77998	PDE12
Positive Regulation of Small Molecule Metabolic Process (GO:0062013)	1/19	0.232878	0.416093	0	0	3.96638	5.77998	PARK7
Protein Localization to Endoplasmic Reticulum (GO:0070972)	1/19	0.232878	0.416093	0	0	3.96638	5.77998	PTGES2
Regulation of RIG-I Signaling Pathway (GO:0039535)	1/19	0.232878	0.416093	0	0	3.96638	5.77998	C1QBP
Negative Regulation of Cytokine-Mediated Signaling Pathway (GO:0001960)	2/67	0.237514	0.422549	0	0	2.1995	3.16184	DNAJA3;MUL1
Regulation of Protein Serine/Threonine Kinase Activity (GO:0071900)	2/67	0.237514	0.422549	0	0	2.1995	3.16184	LONP1;RHOA
Negative Regulation of Cell Adhesion (GO:0007162)	2/67	0.237514	0.422549	0	0	2.1995	3.16184	DACT2;RHOA
Regulation of T Cell Activation (GO:0050863)	2/68	0.242641	0.42649	0	0	2.16606	3.06752	PRELID1;HSPD1
Response to Cytokine (GO:0034097)	3/123	0.242905	0.42649	0	0	1.78859	2.53101	CASP8;DNAJA3;RHOA
Regulation of Collagen Biosynthetic Process (GO:0032965)	1/20	0.243512	0.42649	0	0	3.75744	5.30771	PRDX5
Regulation of Endopeptidase Activity (GO:0052548)	1/20	0.243512	0.42649	0	0	3.75744	5.30771	PRELID1
Neuromuscular Junction Development (GO:0007528)	1/20	0.243512	0.42649	0	0	3.75744	5.30771	DNAJA3
Binding of Sperm to Zona Pellucida (GO:0007339)	1/20	0.243512	0.42649	0	0	3.75744	5.30771	VDAC2
Phosphatidylserine Metabolic Process (GO:0006658)	1/20	0.243512	0.42649	0	0	3.75744	5.30771	PLA2G15
Positive Regulation of RNA Metabolic Process (GO:0051254)	1/20	0.243512	0.42649	0	0	3.75744	5.30771	SUPV3L1
Sphingosine Metabolic Process (GO:0006670)	1/20	0.243512	0.42649	0	0	3.75744	5.30771	SPTLC2
Positive Regulation of Monooxygenase Activity (GO:0032770)	1/20	0.243512	0.42649	0	0	3.75744	5.30771	VDAC2
Negative Regulation of RNA Splicing (GO:0033119)	1/20	0.243512	0.42649	0	0	3.75744	5.30771	C1QBP
Autophagosome Organization (GO:1905037)	2/69	0.247773	0.43273	0	0	2.13362	2.97692	RAB1B;RAB35
Phospholipid Metabolic Process (GO:0006644)	2/69	0.247773	0.43273	0	0	2.13362	2.97692	PLA2G15;FITM2
Lysosomal Transport (GO:0007041)	2/70	0.252908	0.436838	0	0	2.10214	2.88987	PINK1;NCOA4
Regulation of Vacuole Organization (GO:0044088)	1/21	0.254	0.436838	0	0	3.56938	4.89156	RAB1B
Cellular Response to Nerve Growth Factor Stimulus (GO:1990090)	1/21	0.254	0.436838	0	0	3.56938	4.89156	RAB35
Cellular Response to pH (GO:0071467)	1/21	0.254	0.436838	0	0	3.56938	4.89156	RAB11FIP5
Positive Regulation of Epidermal Cell Differentiation (GO:0045606)	1/21	0.254	0.436838	0	0	3.56938	4.89156	REXO2
Endoplasmic Reticulum Calcium Ion Homeostasis (GO:0032469)	1/21	0.254	0.436838	0	0	3.56938	4.89156	BAK1
Establishment of Skin Barrier (GO:0061436)	1/21	0.254	0.436838	0	0	3.56938	4.89156	REXO2
Positive Regulation of Leukocyte Activation (GO:0002696)	1/21	0.254	0.436838	0	0	3.56938	4.89156	HSPD1
Negative Regulation of ERBB Signaling Pathway (GO:1901185)	1/21	0.254	0.436838	0	0	3.56938	4.89156	MMACHC
Regulation of Cardiac Muscle Cell Proliferation (GO:0060043)	1/21	0.254	0.436838	0	0	3.56938	4.89156	LONP1
Regulation of Cell-Substrate Junction Assembly (GO:0090109)	1/21	0.254	0.436838	0	0	3.56938	4.89156	RHOA
Negative Regulation of Extrinsic Apoptotic Signaling Pathway (GO:2001237)	2/72	0.263186	0.445967	0	0	2.04187	2.72568	TMBIM1;PARK7
Autophagosome Assembly (GO:0000045)	2/72	0.263186	0.445967	0	0	2.04187	2.72568	RAB1B;RAB35
Acylglycerol Biosynthetic Process (GO:0046463)	1/22	0.264343	0.445967	0	0	3.39924	4.52272	PLA2G15
Androgen Metabolic Process (GO:0008209)	1/22	0.264343	0.445967	0	0	3.39924	4.52272	HSD17B4
Neuron Apoptotic Process (GO:0051402)	1/22	0.264343	0.445967	0	0	3.39924	4.52272	BID
Nitric Oxide Metabolic Process (GO:0046209)	1/22	0.264343	0.445967	0	0	3.39924	4.52272	VDAC2
Diacylglycerol Metabolic Process (GO:0046339)	1/22	0.264343	0.445967	0	0	3.39924	4.52272	PLA2G15
Steroid Hormone Biosynthetic Process (GO:0120178)	1/22	0.264343	0.445967	0	0	3.39924	4.52272	TSPO
Positive Regulation of Epithelial Cell Differentiation (GO:0030858)	1/22	0.264343	0.445967	0	0	3.39924	4.52272	REXO2
Positive Regulation of Interferon-Alpha Production (GO:0032727)	1/22	0.264343	0.445967	0	0	3.39924	4.52272	HSPD1
Positive Regulation of Telomere Maintenance via Telomerase (GO:0032212)	1/22	0.264343	0.445967	0	0	3.39924	4.52272	CCT7
Post-Transcriptional Gene Silencing (GO:0016441)	1/22	0.264343	0.445967	0	0	3.39924	4.52272	SND1
protein-DNA Complex Disassembly (GO:0032986)	1/22	0.264343	0.445967	0	0	3.39924	4.52272	RPL23
Monocarboxylic Acid Catabolic Process (GO:0072329)	1/22	0.264343	0.445967	0	0	3.39924	4.52272	PLA2G15
Nucleotide-Sugar Biosynthetic Process (GO:0009226)	1/23	0.274543	0.457572	0	0	3.24457	4.19408	GMPPB
Placenta Development (GO:0001890)	1/23	0.274543	0.457572	0	0	3.24457	4.19408	SOD1
Regulatory ncRNA-mediated Post-Transcriptional Gene Silencing (GO:0035194)	1/23	0.274543	0.457572	0	0	3.24457	4.19408	SND1
Skin Epidermis Development (GO:0098773)	1/23	0.274543	0.457572	0	0	3.24457	4.19408	REXO2
Translesion Synthesis (GO:0019985)	1/23	0.274543	0.457572	0	0	3.24457	4.19408	POLDIP2
Positive Regulation of mRNA Splicing, via Spliceosome (GO:0048026)	1/23	0.274543	0.457572	0	0	3.24457	4.19408	PRDX5
Hepaticobiliary System Development (GO:0061008)	1/23	0.274543	0.457572	0	0	3.24457	4.19408	GFER
Prostanoid Metabolic Process (GO:0006692)	1/23	0.274543	0.457572	0	0	3.24457	4.19408	PTGES2
Purine Ribonucleotide Transport (GO:0015868)	1/23	0.274543	0.457572	0	0	3.24457	4.19408	SLC25A24
Gland Development (GO:0048732)	2/75	0.278603	0.462474	0	0	1.95766	2.50182	GFER;SOD1
Positive Regulation of Protein Localization to Nucleus (GO:1900182)	2/75	0.278603	0.462474	0	0	1.95766	2.50182	PARK7;CCT7
Positive Regulation of Protein Serine/Threonine Kinase Activity (GO:0071902)	2/75	0.278603	0.462474	0	0	1.95766	2.50182	LONP1;RHOA
Positive Regulation of Protein Ubiquitination (GO:0031398)	2/76	0.283739	0.465576	0	0	1.93111	2.43262	PINK1;DNAJA3
Negative Regulation of Double-Strand Break Repair via Homologous Recombination (GO:2000042)	1/24	0.284602	0.465576	0	0	3.10334	3.89985	C1QBP
Regulation of Intracellular Steroid Hormone Receptor Signaling Pathway (GO:0033143)	1/24	0.284602	0.465576	0	0	3.10334	3.89985	PARK7
Phosphatidylglycerol Metabolic Process (GO:0046471)	1/24	0.284602	0.465576	0	0	3.10334	3.89985	PLA2G15
Response to dsRNA (GO:0043331)	1/24	0.284602	0.465576	0	0	3.10334	3.89985	PDE12
Secondary Alcohol Biosynthetic Process (GO:1902653)	1/24	0.284602	0.465576	0	0	3.10334	3.89985	ACLY
Protein Targeting to Lysosome (GO:0006622)	1/24	0.284602	0.465576	0	0	3.10334	3.89985	NCOA4
Mitochondrial RNA Metabolic Process (GO:0000959)	1/24	0.284602	0.465576	0	0	3.10334	3.89985	SUPV3L1
Mitochondrial Cytochrome C Oxidase Assembly (GO:0033617)	1/24	0.284602	0.465576	0	0	3.10334	3.89985	SURF1
Mitotic Cytokinetic Process (GO:1902410)	1/24	0.284602	0.465576	0	0	3.10334	3.89985	RHOA
Regulation of Cholesterol Transport (GO:0032374)	1/24	0.284602	0.465576	0	0	3.10334	3.89985	TSPO
Cellular Response to Hypoxia (GO:0071456)	2/77	0.288871	0.468816	0	0	1.90526	2.36591	PINK1;ADO
Cellular Response to Decreased Oxygen Levels (GO:0036294)	2/78	0.293999	0.468816	0	0	1.8801	2.30157	PINK1;ADO
Negative Regulation of Epidermal Growth Factor Receptor Signaling Pathway (GO:0042059)	1/25	0.294522	0.468816	0	0	2.97388	3.63527	MMACHC
Regulation of Protein Export From Nucleus (GO:0046825)	1/25	0.294522	0.468816	0	0	2.97388	3.63527	PARK7
Bile Acid and Bile Salt Transport (GO:0015721)	1/25	0.294522	0.468816	0	0	2.97388	3.63527	ABCD3
Bile Acid Biosynthetic Process (GO:0006699)	1/25	0.294522	0.468816	0	0	2.97388	3.63527	ABCD3
Nucleic Acid Metabolic Process (GO:0090304)	1/25	0.294522	0.468816	0	0	2.97388	3.63527	PDE12
Organophosphate Ester Transport (GO:0015748)	1/25	0.294522	0.468816	0	0	2.97388	3.63527	PRELID1
Cell Surface Receptor Protein Serine/Threonine Kinase Signaling Pathway (GO:0007178)	1/25	0.294522	0.468816	0	0	2.97388	3.63527	ECSIT
Cholesterol Biosynthetic Process (GO:0006695)	1/25	0.294522	0.468816	0	0	2.97388	3.63527	ACLY
Steroid Biosynthetic Process (GO:0006694)	1/25	0.294522	0.468816	0	0	2.97388	3.63527	FDXR
Sulfur Compound Transport (GO:0072348)	1/25	0.294522	0.468816	0	0	2.97388	3.63527	SLC25A10
Epithelial Cell Development (GO:0002064)	1/25	0.294522	0.468816	0	0	2.97388	3.63527	DACT2
Positive Regulation of Neutrophil Migration (GO:1902624)	1/25	0.294522	0.468816	0	0	2.97388	3.63527	C1QBP
Zinc Ion Transport (GO:0006829)	1/25	0.294522	0.468816	0	0	2.97388	3.63527	SLC30A6
Icosanoid Biosynthetic Process (GO:0046456)	1/25	0.294522	0.468816	0	0	2.97388	3.63527	PTGES2
Positive Regulation of Telomere Maintenance via Telomere Lengthening (GO:1904358)	1/25	0.294522	0.468816	0	0	2.97388	3.63527	CCT7
Lipid Translocation (GO:0034204)	1/25	0.294522	0.468816	0	0	2.97388	3.63527	VDAC2
Lymphocyte Proliferation (GO:0046651)	1/25	0.294522	0.468816	0	0	2.97388	3.63527	HSPD1
Receptor Clustering (GO:0043113)	1/25	0.294522	0.468816	0	0	2.97388	3.63527	DNAJA3
Negative Chemotaxis (GO:0050919)	1/25	0.294522	0.468816	0	0	2.97388	3.63527	RHOA
Sphingolipid Metabolic Process (GO:0006665)	2/79	0.299122	0.475527	0	0	1.85558	2.23951	PLA2G15;SPTLC2
Negative Regulation of Fatty Acid Metabolic Process (GO:0045922)	1/26	0.304305	0.475837	0	0	2.85478	3.3964	ACADVL
Reg of Endoplasmic Reticulum Stress-Induced Intrinsic Apoptotic Sgnlng Pway (GO:1902235)	1/26	0.304305	0.475837	0	0	2.85478	3.3964	PARK7
Regulation of Fatty Acid Biosynthetic Process (GO:0042304)	1/26	0.304305	0.475837	0	0	2.85478	3.3964	ACADVL
Negative Regulation of Macroautophagy (GO:0016242)	1/26	0.304305	0.475837	0	0	2.85478	3.3964	PINK1
Cellular Response to Topologically Incorrect Protein (GO:0035967)	1/26	0.304305	0.475837	0	0	2.85478	3.3964	BAK1
Positive Regulation of T Cell Migration (GO:2000406)	1/26	0.304305	0.475837	0	0	2.85478	3.3964	RHOA
Positive Regulation of Interleukin-2 Production (GO:0032743)	1/26	0.304305	0.475837	0	0	2.85478	3.3964	STOML2
Positive Regulation of mRNA Processing (GO:0050685)	1/26	0.304305	0.475837	0	0	2.85478	3.3964	PRDX5
Fatty Acid Derivative Biosynthetic Process (GO:1901570)	1/26	0.304305	0.475837	0	0	2.85478	3.3964	GCDH
Hormone Biosynthetic Process (GO:0042446)	1/26	0.304305	0.475837	0	0	2.85478	3.3964	TSPO
Regulation of T Cell Migration (GO:2000404)	1/26	0.304305	0.475837	0	0	2.85478	3.3964	RHOA
Myeloid Cell Development (GO:0061515)	1/26	0.304305	0.475837	0	0	2.85478	3.3964	ALAS1
Regulation of Cell Size (GO:0008361)	1/26	0.304305	0.475837	0	0	2.85478	3.3964	RHOA
Positive Regulation of Canonical NF-kappaB Signal Transduction (GO:0043123)	4/204	0.313222	0.483172	0	0	1.43026	1.6603	PINK1;CASP8;MUL1;RHOA
Regulation of Interferon-Alpha Production (GO:0032647)	1/27	0.313953	0.483172	0	0	2.74484	3.17993	HSPD1
Regulation of Kinase Activity (GO:0043549)	1/27	0.313953	0.483172	0	0	2.74484	3.17993	PRDX3
Wnt Signaling Pathway, Planar Cell Polarity Pathway (GO:0060071)	1/27	0.313953	0.483172	0	0	2.74484	3.17993	RHOA
Negative Regulation of Proteolysis Involved in Protein Catabolic Process (GO:1903051)	1/27	0.313953	0.483172	0	0	2.74484	3.17993	RPL23
Regulation of Proteolysis Involved in Protein Catabolic Process (GO:1903050)	1/27	0.313953	0.483172	0	0	2.74484	3.17993	PINK1
Peptide Hormone Secretion (GO:0030072)	1/27	0.313953	0.483172	0	0	2.74484	3.17993	PARK7
Regulation of Transcription by RNA Polymerase III (GO:0006359)	1/27	0.313953	0.483172	0	0	2.74484	3.17993	PRDX5
Plasma Membrane Invagination (GO:0099024)	1/27	0.313953	0.483172	0	0	2.74484	3.17993	RHOA
Positive Regulation of DNA Binding (GO:0043388)	1/27	0.313953	0.483172	0	0	2.74484	3.17993	TXN2
Wound Healing, Spreading of Cells (GO:0044319)	1/27	0.313953	0.483172	0	0	2.74484	3.17993	RHOA
Zymogen Activation (GO:0031638)	1/27	0.313953	0.483172	0	0	2.74484	3.17993	OMA1
Regulation of Cell Adhesion (GO:0030155)	3/142	0.314196	0.483172	0	0	1.54261	1.78594	C1QBP;DACT2;REXO2
Inorganic Anion Transmembrane Transport (GO:0098661)	2/82	0.314451	0.483172	0	0	1.78573	2.06596	SLC25A3;SLC25A10
Regulation of Protein Kinase Activity (GO:0045859)	2/83	0.319545	0.487364	0	0	1.76359	2.012	DNAJA3;REXO2
Organophosphate Metabolic Process (GO:0019637)	2/83	0.319545	0.487364	0	0	1.76359	2.012	PLA2G15;NFS1
Sphingolipid Biosynthetic Process (GO:0030148)	2/83	0.319545	0.487364	0	0	1.76359	2.012	MECR;SPTLC2
Synapse Organization (GO:0050808)	3/144	0.321772	0.487364	0	0	1.52058	1.7242	LRFN4;DNAJA3;CHCHD10
ADP Catabolic Process (GO:0046032)	1/28	0.323468	0.487364	0	0	2.64305	2.98309	UCP2
Regulation of Extrinsic Apoptotic Signaling Pathway in Absence of Ligand (GO:2001239)	1/28	0.323468	0.487364	0	0	2.64305	2.98309	HTRA2
Negative Regulation of Type II Interferon Production (GO:0032689)	1/28	0.323468	0.487364	0	0	2.64305	2.98309	C1QBP
Regulation of Protein Modification by Small Protein Conjugation or Removal (GO:1903320)	1/28	0.323468	0.487364	0	0	2.64305	2.98309	PINK1
Phospholipid Catabolic Process (GO:0009395)	1/28	0.323468	0.487364	0	0	2.64305	2.98309	PRDX5
Positive Regulation of ATP Metabolic Process (GO:1903580)	1/28	0.323468	0.487364	0	0	2.64305	2.98309	PINK1
Sterol Biosynthetic Process (GO:0016126)	1/28	0.323468	0.487364	0	0	2.64305	2.98309	ACLY
Establishment of Endothelial Barrier (GO:0061028)	1/28	0.323468	0.487364	0	0	2.64305	2.98309	RAB1B
Toll-Like Receptor 4 Signaling Pathway (GO:0034142)	1/28	0.323468	0.487364	0	0	2.64305	2.98309	ECSIT
Glycolytic Process (GO:0006096)	1/28	0.323468	0.487364	0	0	2.64305	2.98309	UCP2
Positive Regulation of Signal Transduction by P53 Class Mediator (GO:1901798)	1/28	0.323468	0.487364	0	0	2.64305	2.98309	RPL23
Positive Regulation of Viral Genome Replication (GO:0045070)	1/28	0.323468	0.487364	0	0	2.64305	2.98309	PDE12
Cytoskeleton-Dependent Cytokinesis (GO:0061640)	2/84	0.324631	0.488522	0	0	1.742	1.95986	RAB35;RHOA
Organelle Fusion (GO:0048284)	1/29	0.332851	0.498473	0	0	2.54852	2.80353	THG1L
Regulation of Supramolecular Fiber Organization (GO:1902903)	1/29	0.332851	0.498473	0	0	2.54852	2.80353	PARK7
Cytoplasmic Pattern Recognition Receptor Signaling Pathway (GO:0002753)	1/29	0.332851	0.498473	0	0	2.54852	2.80353	CLPB
Regulation of Androgen Receptor Signaling Pathway (GO:0060765)	1/29	0.332851	0.498473	0	0	2.54852	2.80353	PARK7
Positive Regulation of Biosynthetic Process (GO:0009891)	2/87	0.339825	0.506821	0	0	1.68026	1.81354	PRDX5;PARK7
L-amino Acid Transport (GO:0015807)	1/30	0.342104	0.506821	0	0	2.46052	2.63925	SFXN1
Negative Regulation of Response to Endoplasmic Reticulum Stress (GO:1903573)	1/30	0.342104	0.506821	0	0	2.46052	2.63925	PARK7
Cell Surface Toll-Like Receptor Signaling Pathway (GO:0140895)	1/30	0.342104	0.506821	0	0	2.46052	2.63925	ECSIT
Regulation of Transmembrane Transport (GO:0034762)	1/30	0.342104	0.506821	0	0	2.46052	2.63925	LONP1
Positive Regulation of Interleukin-10 Production (GO:0032733)	1/30	0.342104	0.506821	0	0	2.46052	2.63925	HSPD1
Intrinsic Apoptotic Signaling Pathway in Response to Endoplasmic Reticulum Stress (GO:0070059)	1/30	0.342104	0.506821	0	0	2.46052	2.63925	BAK1
Pyroptotic Inflammatory Response (GO:0070269)	1/30	0.342104	0.506821	0	0	2.46052	2.63925	CASP8
Regulation of Cell Morphogenesis (GO:0022604)	1/30	0.342104	0.506821	0	0	2.46052	2.63925	FITM2
Phosphate-Containing Compound Metabolic Process (GO:0006796)	3/150	0.344496	0.509089	0	0	1.45807	1.55382	PLA2G15;NFS1;PPA2
Regulation of Type II Interferon Production (GO:0032649)	2/88	0.344866	0.509089	0	0	1.66063	1.76791	C1QBP;HSPD1
Positive Regulation of Protein Kinase Activity (GO:0045860)	2/88	0.344866	0.509089	0	0	1.66063	1.76791	LONP1;RHOA
Protein Localization to Organelle (GO:0033365)	3/151	0.348279	0.513515	0	0	1.44814	1.52743	PTGES2;RAB35;FKBP8
Regulation of Macrophage Activation (GO:0043030)	1/31	0.35123	0.515414	0	0	2.37838	2.48853	HSPD1
Nuclear-Transcribed mRNA Catabolic Process, Deadenylation-Dependent Decay (GO:0000288)	1/31	0.35123	0.515414	0	0	2.37838	2.48853	PDE12
Estrogen Metabolic Process (GO:0008210)	1/31	0.35123	0.515414	0	0	2.37838	2.48853	HSD17B4
Transition Metal Ion Transport (GO:0000041)	1/31	0.35123	0.515414	0	0	2.37838	2.48853	SLC30A6
Regulation of Protein Localization to Plasma Membrane (GO:1903076)	2/90	0.354912	0.520005	0	0	1.62273	1.68096	TMBIM1;REXO2
Regulation of Extrinsic Apoptotic Signaling Pathway via Death Domain Receptors (GO:1902041)	1/32	0.360229	0.520005	0	0	2.30154	2.34991	TMBIM1
TOR Signaling (GO:0031929)	1/32	0.360229	0.520005	0	0	2.30154	2.34991	PINK1
Negative Regulation of Proteasomal Ubiquitin-Dependent Protein Catabolic Process (GO:0032435)	1/32	0.360229	0.520005	0	0	2.30154	2.34991	PARK7
Bile Acid Metabolic Process (GO:0008206)	1/32	0.360229	0.520005	0	0	2.30154	2.34991	ABCD3
Nuclear Receptor-Mediated Signaling Pathway (GO:0141193)	1/32	0.360229	0.520005	0	0	2.30154	2.34991	LONP1
Response to Estrogen (GO:0043627)	1/32	0.360229	0.520005	0	0	2.30154	2.34991	NCOA4
Positive Regulation of T Cell Mediated Cytotoxicity (GO:0001916)	1/32	0.360229	0.520005	0	0	2.30154	2.34991	PNKD
Sperm-Egg Recognition (GO:0035036)	1/32	0.360229	0.520005	0	0	2.30154	2.34991	VDAC2
Protein Localization to Golgi Apparatus (GO:0034067)	1/32	0.360229	0.520005	0	0	2.30154	2.34991	PTGES2
Protein Targeting to Vacuole (GO:0006623)	1/32	0.360229	0.520005	0	0	2.30154	2.34991	NCOA4
Purine Ribonucleoside Triphosphate Metabolic Process (GO:0009205)	1/32	0.360229	0.520005	0	0	2.30154	2.34991	AK3
Pyridine Nucleotide Catabolic Process (GO:0019364)	1/32	0.360229	0.520005	0	0	2.30154	2.34991	UCP2
Regulation of Cell Migration Involved in Sprouting Angiogenesis (GO:0090049)	1/32	0.360229	0.520005	0	0	2.30154	2.34991	RHOA
Sensory Perception of Mechanical Stimulus (GO:0050954)	2/92	0.364903	0.524918	0	0	1.58651	1.59939	TIMM13;SOD1
Positive Regulation of Cell Adhesion (GO:0045785)	2/92	0.364903	0.524918	0	0	1.58651	1.59939	C1QBP;REXO2
Glucose Homeostasis (GO:0042593)	2/92	0.364903	0.524918	0	0	1.58651	1.59939	PARK7;PDK2
Positive Regulation of Interleukin-12 Production (GO:0032735)	1/33	0.369104	0.529733	0	0	2.22951	2.22209	HSPD1
Negative Regulation of JNK Cascade (GO:0046329)	1/33	0.369104	0.529733	0	0	2.22951	2.22209	PINK1
Cellular Response to Cytokine Stimulus (GO:0071345)	5/289	0.371661	0.532785	0	0	1.25822	1.24535	NDUFA13;PDE12;LONP1;HTRA2;RHOA
Regulation of Developmental Growth (GO:0048638)	1/34	0.377857	0.536704	0	0	2.16184	2.10399	SOD1
Regulation of Gluconeogenesis (GO:0006111)	1/34	0.377857	0.536704	0	0	2.16184	2.10399	PDK2
Regulation of Response to Biotic Stimulus (GO:0002831)	1/34	0.377857	0.536704	0	0	2.16184	2.10399	CASP8
Organophosphate Biosynthetic Process (GO:0090407)	1/34	0.377857	0.536704	0	0	2.16184	2.10399	FITM2
Response to Exogenous dsRNA (GO:0043330)	1/34	0.377857	0.536704	0	0	2.16184	2.10399	MUL1
Triglyceride Homeostasis (GO:0070328)	1/34	0.377857	0.536704	0	0	2.16184	2.10399	FITM2
Integrated Stress Response Signaling (GO:0140467)	1/34	0.377857	0.536704	0	0	2.16184	2.10399	OMA1
Negative Regulation of Blood Vessel Endothelial Cell Migration (GO:0043537)	1/34	0.377857	0.536704	0	0	2.16184	2.10399	RHOA
Sensory Perception of Sound (GO:0007605)	2/96	0.384702	0.543979	0	0	1.51868	1.45078	TIMM13;SOD1
Negative Regulation of Cytoplasmic Pattern Recognition Receptor Signaling Pathway (GO:0039532)	1/35	0.386488	0.543979	0	0	2.09815	1.99461	C1QBP
Phospholipid Translocation (GO:0045332)	1/35	0.386488	0.543979	0	0	2.09815	1.99461	VDAC2
Substrate Adhesion-Dependent Cell Spreading (GO:0034446)	1/35	0.386488	0.543979	0	0	2.09815	1.99461	RHOA
Toll-Like Receptor Signaling Pathway (GO:0002224)	1/35	0.386488	0.543979	0	0	2.09815	1.99461	HSPD1
Positive Regulation of Mononuclear Cell Migration (GO:0071677)	1/35	0.386488	0.543979	0	0	2.09815	1.99461	C1QBP
Positive Regulation of Substrate Adhesion-Dependent Cell Spreading (GO:1900026)	1/35	0.386488	0.543979	0	0	2.09815	1.99461	C1QBP
Protein Localization to Lysosome (GO:0061462)	1/35	0.386488	0.543979	0	0	2.09815	1.99461	NCOA4
Regulation of mRNA Splicing, via Spliceosome (GO:0048024)	2/97	0.389611	0.547753	0	0	1.50262	1.41638	PRDX5;C1QBP
'De Novo' Post-Translational Protein Folding (GO:0051084)	1/36	0.395	0.550337	0	0	2.0381	1.89312	CCT7
Negative Regulation of Double-Strand Break Repair (GO:2000780)	1/36	0.395	0.550337	0	0	2.0381	1.89312	C1QBP
Negative Regulation of Smooth Muscle Cell Proliferation (GO:0048662)	1/36	0.395	0.550337	0	0	2.0381	1.89312	SOD2
Carboxylic Acid Metabolic Process (GO:0019752)	1/36	0.395	0.550337	0	0	2.0381	1.89312	PCCB
Regulation of Type I Interferon-Mediated Signaling Pathway (GO:0060338)	1/36	0.395	0.550337	0	0	2.0381	1.89312	MUL1
Regulatory ncRNA Processing (GO:0070918)	1/36	0.395	0.550337	0	0	2.0381	1.89312	SND1
Positive Regulation of RNA Splicing (GO:0033120)	1/36	0.395	0.550337	0	0	2.0381	1.89312	PRDX5
Establishment or Maintenance of Epithelial Cell Apical/Basal Polarity (GO:0045197)	1/36	0.395	0.550337	0	0	2.0381	1.89312	RHOA
Positive Regulation of Autophagy (GO:0010508)	2/99	0.399376	0.555809	0	0	1.47149	1.35061	PINK1;PARK7
Regulation of mRNA Processing (GO:0050684)	1/37	0.403394	0.558269	0	0	1.98138	1.79878	PTCD2
Anterograde Axonal Transport (GO:0008089)	1/37	0.403394	0.558269	0	0	1.98138	1.79878	SOD1
Regulatory ncRNA-mediated Gene Silencing (GO:0031047)	1/37	0.403394	0.558269	0	0	1.98138	1.79878	SND1
Intrinsic Apoptotic Signaling Pathway by P53 Class Mediator (GO:0072332)	1/37	0.403394	0.558269	0	0	1.98138	1.79878	PDK2
Regulation of Cellular Component Biogenesis (GO:0044087)	1/37	0.403394	0.558269	0	0	1.98138	1.79878	PINK1
Cellular Response to Lipid (GO:0071396)	4/234	0.40724	0.562963	0	0	1.24179	1.11557	NDUFA13;NCOA4;HTRA2;RHOA
Sensory Perception of Light Stimulus (GO:0050953)	2/101	0.409068	0.564231	0	0	1.44162	1.28862	OAT;OPA3
Visual Perception (GO:0007601)	2/101	0.409068	0.564231	0	0	1.44162	1.28862	OAT;OPA3
Regulation of Defense Response to Virus by Host (GO:0050691)	1/38	0.411673	0.565309	0	0	1.92773	1.71091	MUL1
Aortic Valve Morphogenesis (GO:0003180)	1/38	0.411673	0.565309	0	0	1.92773	1.71091	RHOA
Regulation of Vascular Associated Smooth Muscle Cell Proliferation (GO:1904705)	1/38	0.411673	0.565309	0	0	1.92773	1.71091	SOD2
Positive Regulation of Reproductive Process (GO:2000243)	1/38	0.411673	0.565309	0	0	1.92773	1.71091	C1QBP
Positive Regulation of Protein Localization (GO:1903829)	2/102	0.413885	0.567718	0	0	1.42713	1.25896	PARK7;REXO2
Cellular Response to Nitrogen Compound (GO:1901699)	3/169	0.415703	0.568959	0	0	1.28993	1.13228	PDE12;RPL23;SHMT1
Positive Regulation of Intracellular Signal Transduction (GO:1902533)	10/652	0.416619	0.568959	0	0	1.11315	0.974657	PINK1;CASP8;RPL23;C1QBP;MUL1;PARK7;BID;RHOA;TXN2;SOD1
Regulation of Defense Response (GO:0031347)	2/103	0.418683	0.568959	0	0	1.41293	1.23015	CASP8;PARK7
Regulation of Metal Ion Transport (GO:0010959)	1/39	0.419837	0.568959	0	0	1.87691	1.62895	SLC30A6
Axonal Transport (GO:0098930)	1/39	0.419837	0.568959	0	0	1.87691	1.62895	SOD1
Base-Excision Repair (GO:0006284)	1/39	0.419837	0.568959	0	0	1.87691	1.62895	UNG
Phosphatidylinositol 3-Kinase/Protein Kinase B Signal Transduction (GO:0043491)	1/39	0.419837	0.568959	0	0	1.87691	1.62895	C1QBP
Semaphorin-Plexin Signaling Pathway (GO:0071526)	1/39	0.419837	0.568959	0	0	1.87691	1.62895	RHOA
Positive Regulation of Neuron Apoptotic Process (GO:0043525)	1/39	0.419837	0.568959	0	0	1.87691	1.62895	CASP8
Positive Regulation of Transferase Activity (GO:0051347)	1/39	0.419837	0.568959	0	0	1.87691	1.62895	PINK1
Negative Regulation of Cell-Substrate Adhesion (GO:0010812)	1/39	0.419837	0.568959	0	0	1.87691	1.62895	RHOA
Positive Regulation of Protein Phosphorylation (GO:0001934)	3/171	0.423075	0.572722	0	0	1.27444	1.09628	PINK1;PARK7;TXN2
Regulation of Cytokine-Mediated Signaling Pathway (GO:0001959)	1/40	0.427887	0.574843	0	0	1.82869	1.55236	CASP8
Negative Regulation of Protein Secretion (GO:0050709)	1/40	0.427887	0.574843	0	0	1.82869	1.55236	RAB11FIP5
Nucleic Acid Catabolic Process (GO:0141188)	1/40	0.427887	0.574843	0	0	1.82869	1.55236	SUPV3L1
Carbohydrate Catabolic Process (GO:0016052)	1/40	0.427887	0.574843	0	0	1.82869	1.55236	UCP2
Positive Regulation of Cytokinesis (GO:0032467)	1/40	0.427887	0.574843	0	0	1.82869	1.55236	RHOA
Positive Regulation of Viral Process (GO:0048524)	1/40	0.427887	0.574843	0	0	1.82869	1.55236	PDE12
Regulation of DNA Binding (GO:0051101)	1/40	0.427887	0.574843	0	0	1.82869	1.55236	TXN2
Negative Regulation of Secretion by Cell (GO:1903531)	1/41	0.435827	0.581728	0	0	1.78288	1.4807	PNKD
Regulation of Monoatomic Ion Transmembrane Transporter Activity (GO:0032412)	1/41	0.435827	0.581728	0	0	1.78288	1.4807	PPIF
Regulation of Neurotransmitter Secretion (GO:0046928)	1/41	0.435827	0.581728	0	0	1.78288	1.4807	PNKD
Positive Regulation of DNA Biosynthetic Process (GO:2000573)	1/41	0.435827	0.581728	0	0	1.78288	1.4807	CCT7
Connective Tissue Development (GO:0061448)	1/41	0.435827	0.581728	0	0	1.78288	1.4807	SPTLC2
Heart Contraction (GO:0060047)	1/41	0.435827	0.581728	0	0	1.78288	1.4807	SOD1
Cellular Response to Insulin Stimulus (GO:0032869)	2/108	0.442366	0.587123	0	0	1.34593	1.09777	PDK2;PCK2
Positive Regulation of Translation (GO:0045727)	2/108	0.442366	0.587123	0	0	1.34593	1.09777	C1QBP;MPV17L2
Acylglycerol Metabolic Process (GO:0006639)	1/42	0.443657	0.587123	0	0	1.73931	1.41354	FITM2
Positive Regulation of Neuron Differentiation (GO:0045666)	1/42	0.443657	0.587123	0	0	1.73931	1.41354	RHOA
Keratinocyte Differentiation (GO:0030216)	1/42	0.443657	0.587123	0	0	1.73931	1.41354	CLIC4
Protein Destabilization (GO:0031648)	1/42	0.443657	0.587123	0	0	1.73931	1.41354	MUL1
Negative Regulation of DNA Recombination (GO:0045910)	1/42	0.443657	0.587123	0	0	1.73931	1.41354	C1QBP
Regulation of Cellular Component Size (GO:0032535)	1/42	0.443657	0.587123	0	0	1.73931	1.41354	PEX11B
DNA Recombination (GO:0006310)	1/43	0.451379	0.592912	0	0	1.69781	1.35052	SUPV3L1
Negative Regulation of Organelle Assembly (GO:1902116)	1/43	0.451379	0.592912	0	0	1.69781	1.35052	PINK1
Neutrophil Chemotaxis (GO:0030593)	1/43	0.451379	0.592912	0	0	1.69781	1.35052	PTGES2
Non-Canonical Wnt Signaling Pathway (GO:0035567)	1/43	0.451379	0.592912	0	0	1.69781	1.35052	RHOA
Release of Sequestered Calcium Ion Into Cytosol (GO:0051209)	1/43	0.451379	0.592912	0	0	1.69781	1.35052	GHITM
Positive Regulation of Myeloid Leukocyte Differentiation (GO:0002763)	1/43	0.451379	0.592912	0	0	1.69781	1.35052	CASP8
Positive Regulation of Stress Fiber Assembly (GO:0051496)	1/43	0.451379	0.592912	0	0	1.69781	1.35052	RHOA
Organelle Disassembly (GO:1903008)	1/44	0.458993	0.599738	0	0	1.65824	1.2913	PTGES2
Regulation of Telomere Maintenance via Telomerase (GO:0032210)	1/44	0.458993	0.599738	0	0	1.65824	1.2913	CCT7
Positive Regulation of Cell Division (GO:0051781)	1/44	0.458993	0.599738	0	0	1.65824	1.2913	RHOA
Positive Regulation of Response to Biotic Stimulus (GO:0002833)	1/44	0.458993	0.599738	0	0	1.65824	1.2913	CPT1A
Regulated Exocytosis (GO:0045055)	1/44	0.458993	0.599738	0	0	1.65824	1.2913	RAB11FIP5
Endoplasmic Reticulum to Golgi Vesicle-Mediated Transport (GO:0006888)	2/112	0.460925	0.601629	0	0	1.29673	1.00434	PTGES2;RAB1B
Regulation of Primary Metabolic Process (GO:0080090)	2/113	0.465509	0.606972	0	0	1.28498	0.982527	LACTB;OPA3
Endothelial Cell Migration (GO:0043542)	1/45	0.466503	0.60763	0	0	1.62047	1.2356	RHOA
T Cell Activation (GO:0042110)	2/114	0.470069	0.610225	0	0	1.27344	0.961289	CASP8;HSPD1
Regulation of Cyclin-Dependent Protein Serine/Threonine Kinase Activity (GO:0000079)	1/46	0.473908	0.610225	0	0	1.58438	1.18312	LONP1
Regulation of Interleukin-10 Production (GO:0032653)	1/46	0.473908	0.610225	0	0	1.58438	1.18312	HSPD1
T Cell Differentiation (GO:0030217)	1/46	0.473908	0.610225	0	0	1.58438	1.18312	PNKD
- Reg of Phosphatidylinositol 3-Kinase/Prot Kinase B Signal Transduction (GO:0051898)	1/46	0.473908	0.610225	0	0	1.58438	1.18312	MUL1
Negative Regulation of Proteasomal Protein Catabolic Process (GO:1901799)	1/46	0.473908	0.610225	0	0	1.58438	1.18312	PARK7
Development of Primary Male Sexual Characteristics (GO:0046546)	1/46	0.473908	0.610225	0	0	1.58438	1.18312	NCOA4
Homotypic Cell-Cell Adhesion (GO:0034109)	1/46	0.473908	0.610225	0	0	1.58438	1.18312	MIPEP
Male Gonad Development (GO:0008584)	1/46	0.473908	0.610225	0	0	1.58438	1.18312	NCOA4
Regulation of Cell-Cell Adhesion (GO:0022407)	1/46	0.473908	0.610225	0	0	1.58438	1.18312	REXO2
Regulation of Cell-Substrate Adhesion (GO:0010810)	1/46	0.473908	0.610225	0	0	1.58438	1.18312	RHOA
Positive Regulation of T Cell Mediated Immunity (GO:0002711)	1/47	0.481211	0.617704	0	0	1.54986	1.13364	HSPD1
Retrograde Vesicle-Mediated Transport, Golgi to Endoplasmic Reticulum (GO:0006890)	1/47	0.481211	0.617704	0	0	1.54986	1.13364	PTGES2
Mitotic Spindle Assembly (GO:0090307)	1/47	0.481211	0.617704	0	0	1.54986	1.13364	RHOA
Blood Circulation (GO:0008015)	1/48	0.488414	0.623079	0	0	1.51681	1.08693	SOD1
Cellular Response to Chemokine (GO:1990869)	1/48	0.488414	0.623079	0	0	1.51681	1.08693	RHOA
Positive Regulation of Innate Immune Response (GO:0045089)	1/48	0.488414	0.623079	0	0	1.51681	1.08693	CPT1A
Membrane Lipid Biosynthetic Process (GO:0046467)	1/48	0.488414	0.623079	0	0	1.51681	1.08693	SPTLC2
Mitophagy (GO:0000423)	1/48	0.488414	0.623079	0	0	1.51681	1.08693	PINK1
Natural Killer Cell Activation (GO:0030101)	1/48	0.488414	0.623079	0	0	1.51681	1.08693	CASP8
RNA 3'-End Processing (GO:0031123)	1/49	0.495516	0.63149	0	0	1.48513	1.04279	SUPV3L1
Regulation of Interleukin-2 Production (GO:0032663)	1/50	0.50252	0.635842	0	0	1.45475	1.00104	STOML2
Neutrophil Migration (GO:1990266)	1/50	0.50252	0.635842	0	0	1.45475	1.00104	PTGES2
Regulation of Tumor Necrosis Factor-Mediated Signaling Pathway (GO:0010803)	1/50	0.50252	0.635842	0	0	1.45475	1.00104	CASP8
Positive Regulation of Fat Cell Differentiation (GO:0045600)	1/50	0.50252	0.635842	0	0	1.45475	1.00104	LONP1
Positive Regulation of Lymphocyte Activation (GO:0051251)	1/50	0.50252	0.635842	0	0	1.45475	1.00104	HSPD1
Triglyceride Metabolic Process (GO:0006641)	1/50	0.50252	0.635842	0	0	1.45475	1.00104	FITM2
Positive Regulation of Non-Canonical NF-kappaB Signal Transduction (GO:1901224)	1/50	0.50252	0.635842	0	0	1.45475	1.00104	RHOA
Negative Regulation of DNA-binding Transcription Factor Activity (GO:0043433)	2/122	0.505698	0.63921	0	0	1.18806	0.810038	DNAJA3;LONP1
Regulation of Epidermal Growth Factor Receptor Signaling Pathway (GO:0042058)	1/51	0.509428	0.639363	0	0	1.42558	0.961507	MMACHC
Organic Hydroxy Compound Transport (GO:0015850)	1/51	0.509428	0.639363	0	0	1.42558	0.961507	ABCD3
Regulation of Ubiquitin-Dependent Protein Catabolic Process (GO:2000058)	1/51	0.509428	0.639363	0	0	1.42558	0.961507	RPL23
Positive Regulation of Actin Filament Bundle Assembly (GO:0032233)	1/51	0.509428	0.639363	0	0	1.42558	0.961507	RHOA
Insulin Receptor Signaling Pathway (GO:0008286)	1/51	0.509428	0.639363	0	0	1.42558	0.961507	PDK2
Macromolecule Glycosylation (GO:0043413)	1/51	0.509428	0.639363	0	0	1.42558	0.961507	GMPPB
Proton Transmembrane Transport (GO:1902600)	1/51	0.509428	0.639363	0	0	1.42558	0.961507	UCP2
Protein-Containing Complex Organization (GO:0043933)	2/123	0.510042	0.639486	0	0	1.17818	0.793226	CHCHD10;NDUFAF1
Regulation of Mitotic Cell Cycle (GO:0007346)	2/124	0.51436	0.643354	0	0	1.16846	0.776832	PTGES2;LONP1
Regulation of Hydrolase Activity (GO:0051336)	1/52	0.516239	0.643354	0	0	1.39756	0.924043	SOD1
Negative Regulation of Protein Ubiquitination (GO:0031397)	1/52	0.516239	0.643354	0	0	1.39756	0.924043	PARK7
Regulation of Substrate Adhesion-Dependent Cell Spreading (GO:1900024)	1/52	0.516239	0.643354	0	0	1.39756	0.924043	C1QBP
Positive Regulation of TORC1 Signaling (GO:1904263)	1/52	0.516239	0.643354	0	0	1.39756	0.924043	LONP1
Signal Transduction by P53 Class Mediator (GO:0072331)	1/52	0.516239	0.643354	0	0	1.39756	0.924043	PDK2
B Cell Differentiation (GO:0030183)	1/53	0.522957	0.649766	0	0	1.37061	0.888506	SLC25A5
Regulation of Focal Adhesion Assembly (GO:0051893)	1/53	0.522957	0.649766	0	0	1.37061	0.888506	RHOA
Cytoplasmic Microtubule Organization (GO:0031122)	1/53	0.522957	0.649766	0	0	1.37061	0.888506	RHOA
Negative Regulation of MAPK Cascade (GO:0043409)	2/127	0.527165	0.654339	0	0	1.14025	0.730034	PINK1;MMACHC
Apical Junction Assembly (GO:0043297)	1/54	0.529582	0.654717	0	0	1.34468	0.854771	RHOA
Regulation of Signal Transduction by P53 Class Mediator (GO:1901796)	1/54	0.529582	0.654717	0	0	1.34468	0.854771	RPL23
Gonad Development (GO:0008406)	1/54	0.529582	0.654717	0	0	1.34468	0.854771	NCOA4
mRNA Destabilization (GO:0061157)	1/54	0.529582	0.654717	0	0	1.34468	0.854771	PDE12
Golgi Organization (GO:0007030)	2/128	0.531383	0.656289	0	0	1.13114	0.715189	PTGES2;RAB1B
Regulation of Protein Catabolic Process (GO:0042176)	2/129	0.535574	0.65908	0	0	1.12218	0.700704	NDUFA13;PINK1
RNA Modification (GO:0009451)	1/55	0.536114	0.65908	0	0	1.31971	0.822719	THG1L
Rho Protein Signal Transduction (GO:0007266)	1/55	0.536114	0.65908	0	0	1.31971	0.822719	RHOA
Regulation of Peptide Hormone Secretion (GO:0090276)	1/55	0.536114	0.65908	0	0	1.31971	0.822719	HADH
Cellular Component Assembly (GO:0022607)	4/277	0.5363	0.65908	0	0	1.04389	0.650407	VDAC3;CHCHD10;NDUFAF1;RHOA
Regulation of Proteasomal Protein Catabolic Process (GO:0061136)	1/56	0.542557	0.663482	0	0	1.29565	0.792242	PINK1
Regulation of Protein Localization to Nucleus (GO:1900180)	1/56	0.542557	0.663482	0	0	1.29565	0.792242	PARK7
Epidermal Cell Differentiation (GO:0009913)	1/56	0.542557	0.663482	0	0	1.29565	0.792242	CLIC4
Positive Regulation of Interleukin-1 Beta Production (GO:0032731)	1/56	0.542557	0.663482	0	0	1.29565	0.792242	CASP8
Positive Regulation of Leukocyte Chemotaxis (GO:0002690)	1/56	0.542557	0.663482	0	0	1.29565	0.792242	C1QBP
Regulation of Response to External Stimulus (GO:0032101)	2/132	0.547995	0.668813	0	0	1.09611	0.659299	CASP8;PARK7
Circulatory System Development (GO:0072359)	2/132	0.547995	0.668813	0	0	1.09611	0.659299	CASP8;MTHFD1
Modification-Dependent Protein Catabolic Process (GO:0019941)	3/208	0.552073	0.673127	0	0	1.04244	0.619289	PINK1;LONP1;MMACHC
Negative Regulation of Protein Modification by Small Protein Conjugation or Removal (GO:1903321)	1/58	0.555176	0.67492	0	0	1.25006	0.735626	PARK7
Positive Regulation of Type II Interferon Production (GO:0032729)	1/58	0.555176	0.67492	0	0	1.25006	0.735626	HSPD1
Purine Ribonucleotide Metabolic Process (GO:0009150)	1/58	0.555176	0.67492	0	0	1.25006	0.735626	AK3
Negative Regulation of Protein-Containing Complex Assembly (GO:0031333)	1/59	0.561355	0.681763	0	0	1.22845	0.709309	PARK7
Phosphatidylcholine Metabolic Process (GO:0046470)	1/60	0.567448	0.687144	0	0	1.20757	0.684215	PLA2G15
Positive Regulation of Cell Cycle (GO:0045787)	1/60	0.567448	0.687144	0	0	1.20757	0.684215	LONP1
Protein Secretion (GO:0009306)	1/60	0.567448	0.687144	0	0	1.20757	0.684215	PARK7
Regulation of Protein Phosphorylation (GO:0001932)	2/137	0.568176	0.687354	0	0	1.05525	0.596556	FKBP8;PARK7
Autophagy of Mitochondrion (GO:0000422)	1/61	0.573457	0.692392	0	0	1.18738	0.66027	PINK1
post-Golgi Vesicle-Mediated Transport (GO:0006892)	1/61	0.573457	0.692392	0	0	1.18738	0.66027	PTGES2
Regulation of Cytoskeleton Organization (GO:0051493)	2/139	0.576065	0.694189	0	0	1.03973	0.57345	CLIC4;RHOA
Membraneless Organelle Assembly (GO:0140694)	2/139	0.576065	0.694189	0	0	1.03973	0.57345	FITM2;PISD
ATP Metabolic Process (GO:0046034)	1/62	0.579382	0.695515	0	0	1.16785	0.637407	UCP2
Cellular Response to Light Stimulus (GO:0071482)	1/62	0.579382	0.695515	0	0	1.16785	0.637407	BAK1
Mitotic Cytokinesis (GO:0000281)	1/62	0.579382	0.695515	0	0	1.16785	0.637407	RAB35
Intracellular Calcium Ion Homeostasis (GO:0006874)	2/140	0.57997	0.695515	0	0	1.03215	0.562292	STOML2;BAK1
Protein Autophosphorylation (GO:0046777)	2/140	0.57997	0.695515	0	0	1.03215	0.562292	PINK1;LONP1
RNA Metabolic Process (GO:0016070)	1/63	0.585226	0.699788	0	0	1.14896	0.615564	SUPV3L1
Positive Regulation of Interleukin-1 Production (GO:0032732)	1/63	0.585226	0.699788	0	0	1.14896	0.615564	CASP8
Positive Regulation of Interleukin-8 Production (GO:0032757)	1/63	0.585226	0.699788	0	0	1.14896	0.615564	PARK7
Protein Localization (GO:0008104)	5/371	0.586598	0.700753	0	0	0.972205	0.518589	RAB1B;RAB35;TIMM17B;REXO2;TIMM50
Regulation of Synapse Assembly (GO:0051963)	1/64	0.590989	0.702614	0	0	1.13066	0.594683	LRFN4
Retinoid Metabolic Process (GO:0001523)	1/64	0.590989	0.702614	0	0	1.13066	0.594683	DHRS4
Positive Regulation of Binding (GO:0051099)	1/64	0.590989	0.702614	0	0	1.13066	0.594683	TXN2
Endocytic Recycling (GO:0032456)	1/64	0.590989	0.702614	0	0	1.13066	0.594683	RAB35
Granulocyte Chemotaxis (GO:0071621)	1/64	0.590989	0.702614	0	0	1.13066	0.594683	PTGES2
Cellular Response to Virus (GO:0098586)	1/65	0.596672	0.705986	0	0	1.11294	0.57471	PTGES2
Fat Cell Differentiation (GO:0045444)	1/65	0.596672	0.705986	0	0	1.11294	0.57471	FITM2
Negative Regulation of NF-kappaB Transcription Factor Activity (GO:0032088)	1/65	0.596672	0.705986	0	0	1.11294	0.57471	DNAJA3
Negative Regulation of Autophagy (GO:0010507)	1/65	0.596672	0.705986	0	0	1.11294	0.57471	PINK1
Regulation of Cell-Matrix Adhesion (GO:0001952)	1/65	0.596672	0.705986	0	0	1.11294	0.57471	RHOA
Regulation of Viral Genome Replication (GO:0045069)	1/66	0.602276	0.711254	0	0	1.09576	0.555596	PDE12
Protein-Containing Complex Disassembly (GO:0032984)	1/66	0.602276	0.711254	0	0	1.09576	0.555596	RPL23
Regulation of Cell Cycle Process (GO:0010564)	2/146	0.602845	0.711254	0	0	0.988838	0.500446	RPL23;SND1
DNA Metabolic Process (GO:0006259)	4/302	0.604586	0.71263	0	0	0.955085	0.480609	SUPV3L1;DUT;LONP1;PARK7
Neurogenesis (GO:0022008)	1/67	0.607803	0.713708	0	0	1.07911	0.537292	NDUFS2
Cell-Cell Junction Assembly (GO:0007043)	1/67	0.607803	0.713708	0	0	1.07911	0.537292	RHOA
Response to Molecule of Bacterial Origin (GO:0002237)	1/67	0.607803	0.713708	0	0	1.07911	0.537292	PRDX3
Regulation of Cellular Localization (GO:0060341)	1/67	0.607803	0.713708	0	0	1.07911	0.537292	REXO2
Ras Protein Signal Transduction (GO:0007265)	1/68	0.613253	0.71739	0	0	1.06295	0.519757	PARK7
Cholesterol Metabolic Process (GO:0008203)	1/68	0.613253	0.71739	0	0	1.06295	0.519757	ACLY
Positive Regulation of Type I Interferon Production (GO:0032481)	1/68	0.613253	0.71739	0	0	1.06295	0.519757	HSPD1
Regulation of Cell Communication (GO:0010646)	1/68	0.613253	0.71739	0	0	1.06295	0.519757	MTCH1
Cellular Response to Growth Factor Stimulus (GO:0071363)	2/150	0.617567	0.721756	0	0	0.961916	0.463612	RAB35;HTRA2
Cell Junction Organization (GO:0034330)	1/69	0.618628	0.722315	0	0	1.04726	0.502949	RHOA
Protein Transport (GO:0015031)	4/308	0.620045	0.722821	0	0	0.935946	0.447347	RAB1B;RAB35;TIMM17B;TIMM50
Regulation of Autophagy (GO:0010506)	3/230	0.620227	0.722821	0	0	0.940352	0.449177	PINK1;HTRA2;VDAC1
Peptidyl-Serine Phosphorylation (GO:0018105)	1/70	0.623928	0.72577	0	0	1.03203	0.48683	PINK1
Positive Regulation of Apoptotic Signaling Pathway (GO:2001235)	1/70	0.623928	0.72577	0	0	1.03203	0.48683	BID
tRNA Modification (GO:0006400)	1/71	0.629155	0.730479	0	0	1.01724	0.471365	THG1L
Positive Regulation of Protein Polymerization (GO:0032273)	1/71	0.629155	0.730479	0	0	1.01724	0.471365	PINK1
DNA Replication (GO:0006260)	1/73	0.639392	0.738906	0	0	0.988879	0.442263	DUT
Positive Regulation of TOR Signaling (GO:0032008)	1/73	0.639392	0.738906	0	0	0.988879	0.442263	LONP1
Positive Regulation of Cell-Substrate Adhesion (GO:0010811)	1/73	0.639392	0.738906	0	0	0.988879	0.442263	C1QBP
Spindle Assembly (GO:0051225)	1/73	0.639392	0.738906	0	0	0.988879	0.442263	RHOA
Establishment of Protein Localization to Membrane (GO:0090150)	1/73	0.639392	0.738906	0	0	0.988879	0.442263	BID
Regulation of Cell Cycle (GO:0051726)	4/318	0.644957	0.744644	0	0	0.905672	0.397201	PTGES2;LONP1;HTRA2;SND1
Regulation of Cellular Component Organization (GO:0051128)	2/159	0.649155	0.748319	0	0	0.906358	0.391623	PINK1;PARK7
Regulation of Stress Fiber Assembly (GO:0051492)	1/75	0.649348	0.748319	0	0	0.962054	0.415402	RHOA
Regulation of Neuron Differentiation (GO:0045664)	1/76	0.654223	0.751841	0	0	0.949179	0.402743	RHOA
Glycoprotein Biosynthetic Process (GO:0009101)	1/76	0.654223	0.751841	0	0	0.949179	0.402743	GMPPB
Lymphocyte Differentiation (GO:0030098)	1/76	0.654223	0.751841	0	0	0.949179	0.402743	SLC25A5
Response to Lipopolysaccharide (GO:0032496)	2/161	0.655887	0.753056	0	0	0.894866	0.377424	PRDX3;RHOA
Regulation of Non-Canonical NF-kappaB Signal Transduction (GO:1901222)	1/77	0.65903	0.754568	0	0	0.936642	0.390566	RHOA
Cellular Response to UV (GO:0034644)	1/77	0.65903	0.754568	0	0	0.936642	0.390566	BAK1
Positive Regulation of Interleukin-6 Production (GO:0032755)	1/77	0.65903	0.754568	0	0	0.936642	0.390566	HSPD1
Positive Regulation of Cytokine Production (GO:0001819)	4/325	0.661747	0.75698	0	0	0.885602	0.36564	STOML2;PARK7;HSPD1;SOD1
Positive Regulation of Developmental Process (GO:0051094)	3/245	0.662488	0.757129	0	0	0.881387	0.362913	PINK1;C1QBP;MUL1
Positive Regulation of Growth (GO:0045927)	1/79	0.668446	0.763235	0	0	0.912533	0.367568	SUPV3L1
Regulation of Double-Strand Break Repair via Homologous Recombination (GO:0010569)	1/80	0.673056	0.763703	0	0	0.900936	0.356704	C1QBP
Regulation of mRNA Stability (GO:0043488)	1/80	0.673056	0.763703	0	0	0.900936	0.356704	PDE12
Cholesterol Homeostasis (GO:0042632)	1/80	0.673056	0.763703	0	0	0.900936	0.356704	HSDL2
Response to Tumor Necrosis Factor (GO:0034612)	1/80	0.673056	0.763703	0	0	0.900936	0.356704	CASP8
Signal Transduction in Response to DNA Damage (GO:0042770)	1/80	0.673056	0.763703	0	0	0.900936	0.356704	BID
Protein Import Into Nucleus (GO:0006606)	1/80	0.673056	0.763703	0	0	0.900936	0.356704	RPL23
Positive Regulation of Cell Motility (GO:2000147)	3/249	0.673167	0.763703	0	0	0.866877	0.343077	PINK1;CASP8;SOD2
Regulation of Cytokinesis (GO:0032465)	1/81	0.677602	0.766631	0	0	0.889629	0.346239	RHOA
Sterol Homeostasis (GO:0055092)	1/81	0.677602	0.766631	0	0	0.889629	0.346239	HSDL2
Negative Regulation of Cell Cycle (GO:0045786)	1/81	0.677602	0.766631	0	0	0.889629	0.346239	HTRA2
Regulation of Interleukin-1 Beta Production (GO:0032651)	1/82	0.682086	0.770297	0	0	0.878601	0.336153	CASP8
Response to Insulin (GO:0032868)	1/82	0.682086	0.770297	0	0	0.878601	0.336153	PCK2
Brain Development (GO:0007420)	2/170	0.684915	0.772789	0	0	0.846537	0.320381	ABCB6;DNAJC30
Regulation of Interleukin-8 Production (GO:0032677)	1/83	0.686507	0.773881	0	0	0.867842	0.326429	PARK7
Heart Development (GO:0007507)	2/171	0.688014	0.774875	0	0	0.841485	0.31467	CASP8;MTHFD1
Vascular Transport (GO:0010232)	1/84	0.690867	0.776925	0	0	0.857342	0.317052	SLC16A1
Regulation of Cytokine Production (GO:0001817)	2/172	0.691088	0.776925	0	0	0.836492	0.309074	CASP8;SOD1
Membrane Organization (GO:0061024)	2/173	0.694136	0.779391	0	0	0.831558	0.303591	MTCH1;TIMM50
Actomyosin Structure Organization (GO:0031032)	1/85	0.695167	0.779391	0	0	0.847093	0.308006	RHOA
Regulation of Cell Division (GO:0051302)	1/85	0.695167	0.779391	0	0	0.847093	0.308006	REXO2
DNA Damage Response (GO:0006974)	5/421	0.696216	0.779863	0	0	0.853144	0.308919	HTRA2;PARK7;BAK1;BID;REXO2
Regulation of Organelle Assembly (GO:1902115)	1/86	0.699406	0.782023	0	0	0.837084	0.299277	RAB1B
Transport Across Blood-Brain Barrier (GO:0150104)	1/86	0.699406	0.782023	0	0	0.837084	0.299277	SLC16A1
Calcium Ion Transmembrane Transport (GO:0070588)	1/87	0.703588	0.785282	0	0	0.827309	0.290851	GHITM
Defense Response to Gram-negative Bacterium (GO:0050829)	1/87	0.703588	0.785282	0	0	0.827309	0.290851	PNKD
Positive Regulation of Cell Migration (GO:0030335)	4/344	0.704569	0.785671	0	0	0.835294	0.292494	PINK1;CASP8;C1QBP;SOD2
T Cell Receptor Signaling Pathway (GO:0050852)	1/88	0.707711	0.788465	0	0	0.817758	0.282715	STOML2
Organelle Assembly (GO:0070925)	4/346	0.708841	0.789016	0	0	0.830324	0.285734	ABCB6;PTGES2;RAB1B;RAB35
Nuclear-Transcribed mRNA Catabolic Process (GO:0000956)	1/89	0.711777	0.790863	0	0	0.808424	0.274857	PDE12
Cellular Response to Hormone Stimulus (GO:0032870)	1/89	0.711777	0.790863	0	0	0.808424	0.274857	NCOA4
Chloride Transport (GO:0006821)	1/90	0.715787	0.792478	0	0	0.7993	0.267264	CLIC4
Establishment of Protein Localization to Organelle (GO:0072594)	1/90	0.715787	0.792478	0	0	0.7993	0.267264	PINK1
Protein Dephosphorylation (GO:0006470)	1/90	0.715787	0.792478	0	0	0.7993	0.267264	TIMM50
Mitotic Spindle Organization (GO:0007052)	1/90	0.715787	0.792478	0	0	0.7993	0.267264	RHOA
Neuron Differentiation (GO:0030182)	2/181	0.717642	0.793824	0	0	0.794068	0.263459	NIF3L1;AIFM1
Positive Regulation of Catabolic Process (GO:0009896)	2/183	0.723277	0.799343	0	0	0.785213	0.25438	SUPV3L1;NDUFA13
Regulation of Insulin Secretion (GO:0050796)	1/93	0.727485	0.802564	0	0	0.773118	0.245976	HADH
Regulation of Protein Metabolic Process (GO:0051246)	1/93	0.727485	0.802564	0	0	0.773118	0.245976	PARL
Regulation of Immune Response (GO:0050776)	1/94	0.731277	0.805314	0	0	0.764765	0.239343	CASP8
Cellular Response to Peptide Hormone Stimulus (GO:0071375)	1/94	0.731277	0.805314	0	0	0.764765	0.239343	PCK2
Retrograde Transport, Endosome to Golgi (GO:0042147)	1/95	0.735017	0.807997	0	0	0.756591	0.232926	PTGES2
Positive Regulation of Immune Response (GO:0050778)	1/95	0.735017	0.807997	0	0	0.756591	0.232926	CPT1A
Small GTPase-mediated Signal Transduction (GO:0007264)	2/188	0.73695	0.809405	0	0	0.76391	0.233172	PARK7;RHOA
Regulation of Actin Filament-Based Process (GO:0032970)	1/96	0.738704	0.810613	0	0	0.748589	0.226716	RHOA
Regulation of TORC1 Signaling (GO:1903432)	1/97	0.742341	0.813884	0	0	0.740753	0.220705	LONP1
Negative Regulation of Gene Expression (GO:0010629)	4/364	0.745279	0.814933	0	0	0.788075	0.231691	PINK1;SHMT1;PARK7;SND1
Defense Response to Gram-positive Bacterium (GO:0050830)	1/98	0.745926	0.814933	0	0	0.733079	0.214886	PNKD
Positive Regulation of Hydrolase Activity (GO:0051345)	1/98	0.745926	0.814933	0	0	0.733079	0.214886	RHOA
Positive Regulation of Protein Modification Process (GO:0031401)	1/98	0.745926	0.814933	0	0	0.733079	0.214886	TXN2
Generation of Neurons (GO:0048699)	2/192	0.747472	0.815903	0	0	0.747675	0.217617	NIF3L1;AIFM1
Regulation of Protein Secretion (GO:0050708)	1/99	0.749463	0.815921	0	0	0.725562	0.209251	HADH
Cytosolic Transport (GO:0016482)	1/99	0.749463	0.815921	0	0	0.725562	0.209251	PTGES2
Positive Regulation of Protein Catabolic Process (GO:0045732)	1/99	0.749463	0.815921	0	0	0.725562	0.209251	NDUFA13
Response to UV (GO:0009411)	1/100	0.75295	0.818998	0	0	0.718196	0.203793	BAK1
Regulation of Programmed Cell Death (GO:0043067)	2/195	0.755125	0.819776	0	0	0.73594	0.206705	PINK1;GLS2
Cell Junction Assembly (GO:0034329)	1/101	0.756389	0.819776	0	0	0.710978	0.198505	RHOA
Cytoplasmic Translation (GO:0002181)	1/101	0.756389	0.819776	0	0	0.710978	0.198505	RPL23
mRNA Metabolic Process (GO:0016071)	1/101	0.756389	0.819776	0	0	0.710978	0.198505	SND1
Response to Endoplasmic Reticulum Stress (GO:0034976)	2/196	0.757632	0.819776	0	0	0.732109	0.203203	AIFM1;BAK1
Endomembrane System Organization (GO:0010256)	2/196	0.757632	0.819776	0	0	0.732109	0.203203	PTGES2;RAB1B
Negative Regulation of Translation (GO:0017148)	1/102	0.75978	0.821384	0	0	0.703903	0.193381	SHMT1
Defense Response to Virus (GO:0051607)	2/198	0.762578	0.823691	0	0	0.724564	0.196393	CLPB;PDE12
Regulation of Actin Cytoskeleton Organization (GO:0032956)	1/104	0.766422	0.827122	0	0	0.690165	0.1836	RHOA
Calcium Ion Homeostasis (GO:0055074)	1/105	0.769674	0.827922	0	0	0.683494	0.178931	STOML2
Organic Anion Transport (GO:0015711)	1/105	0.769674	0.827922	0	0	0.683494	0.178931	SLC25A24
Positive Regulation of NF-kappaB Transcription Factor Activity (GO:0051092)	1/105	0.769674	0.827922	0	0	0.683494	0.178931	PRDX3
Regulation of Translation (GO:0006417)	2/201	0.769834	0.827922	0	0	0.713531	0.186646	TRAP1;SHMT1
Negative Regulation of Macromolecule Biosynthetic Process (GO:0010558)	2/202	0.77221	0.829757	0	0	0.709927	0.183516	PINK1;PARK7
Dephosphorylation (GO:0016311)	1/107	0.776043	0.832433	0	0	0.670529	0.170011	TIMM50
Positive Regulation of Cell Growth (GO:0030307)	1/107	0.776043	0.832433	0	0	0.670529	0.170011	SUPV3L1
Regulation of Proteasomal Ubiquitin-Dependent Protein Catabolic Process (GO:0032434)	1/109	0.782236	0.838352	0	0	0.658045	0.161615	PARK7
Glycerophospholipid Biosynthetic Process (GO:0046474)	1/110	0.785269	0.840875	0	0	0.651974	0.157601	PISD
Positive Regulation of T Cell Activation (GO:0050870)	1/111	0.788259	0.842622	0	0	0.646014	0.153705	HSPD1
Regulation of Cellular Response to Stress (GO:0080135)	1/111	0.788259	0.842622	0	0	0.646014	0.153705	PINK1
Regulation of Cell Migration (GO:0030334)	5/479	0.796261	0.849751	0	0	0.746502	0.170074	CLIC4;PINK1;CASP8;SOD2;RHOA
Regulation of Interleukin-6 Production (GO:0032675)	1/114	0.796984	0.849751	0	0	0.628767	0.14268	HSPD1
Antigen Receptor-Mediated Signaling Pathway (GO:0050851)	1/114	0.796984	0.849751	0	0	0.628767	0.14268	STOML2
Negative Regulation of Growth (GO:0045926)	1/115	0.799812	0.851302	0	0	0.62322	0.139214	NME6
Regulation of JNK Cascade (GO:0046328)	1/115	0.799812	0.851302	0	0	0.62322	0.139214	PINK1
Protein Complex Oligomerization (GO:0051259)	1/116	0.802601	0.853537	0	0	0.617769	0.135846	STOML2
Cytoskeleton Organization (GO:0007010)	1/117	0.80535	0.855728	0	0	0.612413	0.132574	FITM2
Positive Regulation of Cell Cycle Process (GO:0090068)	1/119	0.810736	0.860713	0	0	0.601971	0.126301	RHOA
Mitotic Sister Chromatid Segregation (GO:0000070)	1/120	0.813373	0.862037	0	0	0.596882	0.123295	RHOA
Negative Regulation of Catabolic Process (GO:0009895)	1/120	0.813373	0.862037	0	0	0.596882	0.123295	RPL23
Regulation of Cell Growth (GO:0001558)	2/222	0.815417	0.862202	0	0	0.644727	0.13156	SUPV3L1;NME6
Enzyme-Linked Receptor Protein Signaling Pathway (GO:0007167)	1/121	0.815974	0.862202	0	0	0.591878	0.120372	ECSIT
Negative Regulation of Cell Growth (GO:0030308)	1/121	0.815974	0.862202	0	0	0.591878	0.120372	NME6
Protein Modification by Small Protein Conjugation (GO:0032446)	3/316	0.816311	0.862202	0	0	0.678972	0.137804	PINK1;MUL1;MMACHC
Cellular Response to Molecule of Bacterial Origin (GO:0071219)	1/123	0.821067	0.866487	0	0	0.582116	0.114765	RHOA
Cellular Response to Lipopolysaccharide (GO:0071222)	1/125	0.826019	0.870972	0	0	0.572668	0.109458	RHOA
Calcium Ion Transport (GO:0006816)	1/126	0.828444	0.872046	0	0	0.568058	0.106912	GHITM
Regulation of Cell Motility (GO:2000145)	1/126	0.828444	0.872046	0	0	0.568058	0.106912	RHOA
Protein Localization to Nucleus (GO:0034504)	1/127	0.830835	0.873081	0	0	0.563521	0.104434	CHCHD10
Regulation of Anatomical Structure Morphogenesis (GO:0022603)	1/127	0.830835	0.873081	0	0	0.563521	0.104434	FITM2
Positive Regulation of Defense Response (GO:0031349)	1/130	0.837811	0.879666	0	0	0.550331	0.0973883	CPT1A
Regulation of GTPase Activity (GO:0043087)	1/134	0.846668	0.888213	0	0	0.533671	0.0888278	SOD1
Negative Regulation of Cell Motility (GO:2000146)	1/139	0.857065	0.89836	0	0	0.514204	0.0793117	CLIC4
Plasma Membrane Bounded Cell Projection Organization (GO:0120036)	1/141	0.861024	0.901748	0	0	0.506806	0.0758349	RAB35
Negative Regulation of Cellular Process (GO:0048523)	5/531	0.862252	0.902273	0	0	0.670886	0.0994302	NME6;DNAJA3;DACT2;HTRA2;SOD2
Positive Regulation of Cellular Process (GO:0048522)	6/622	0.864683	0.904053	0	0	0.686742	0.099847	PRDX3;SUPV3L1;RPL23;C1QBP;REXO2;SLC25A5
Protein Glycosylation (GO:0006486)	1/145	0.868618	0.907402	0	0	0.492628	0.0693877	GMPPB
Negative Regulation of Protein Metabolic Process (GO:0051248)	1/146	0.870451	0.908551	0	0	0.489205	0.0678744	SHMT1
Regulation of MAPK Cascade (GO:0043408)	2/260	0.877838	0.915492	0	0	0.548696	0.0714912	MMACHC;SOD1
Inflammatory Response (GO:0006954)	2/261	0.879183	0.916123	0	0	0.54655	0.070375	PRDX5;CASP8
Protein Ubiquitination (GO:0016567)	3/369	0.888317	0.924864	0	0	0.579065	0.0685765	PINK1;MUL1;MMACHC
Neuron Development (GO:0048666)	1/159	0.892083	0.928006	0	0	0.448656	0.0512346	RAB35
Macroautophagy (GO:0016236)	1/162	0.896541	0.931861	0	0	0.440229	0.0480781	PINK1
Positive Regulation of Response to External Stimulus (GO:0032103)	1/163	0.897985	0.932581	0	0	0.437489	0.0470745	CPT1A
Positive Regulation of Cell Population Proliferation (GO:0008284)	4/484	0.905734	0.939841	0	0	0.587393	0.0581579	PRDX3;RPL23;LONP1;SLC25A5
Regulation of Macromolecule Biosynthetic Process (GO:0010556)	1/170	0.90755	0.940938	0	0	0.419218	0.040667	COQ7
Cell-Cell Adhesion via Plasma-Membrane Adhesion Molecules (GO:0098742)	1/171	0.908841	0.94149	0	0	0.416731	0.0398331	LRFN4
Central Nervous System Development (GO:0007417)	2/288	0.910707	0.942635	0	0	0.494266	0.0462307	ABCB6;DNAJC30
Regulation of Cell Population Proliferation (GO:0042127)	7/769	0.911683	0.942858	0	0	0.64512	0.0596498	PRDX3;RPL23;DNAJA3;TSPO;SLC25A5;SOD2;RHOA
Positive Regulation of DNA-binding Transcription Factor Activity (GO:0051091)	1/174	0.912609	0.943029	0	0	0.409441	0.0374427	PRDX3
RNA Processing (GO:0006396)	2/291	0.913691	0.943361	0	0	0.489059	0.0441438	FARS2;THG1L
Metal Ion Transport (GO:0030001)	1/180	0.919684	0.9486	0	0	0.395595	0.0331213	GHITM
Phosphorylation (GO:0016310)	2/298	0.920295	0.9486	0	0	0.477322	0.0396467	PINK1;LONP1
DNA Repair (GO:0006281)	2/302	0.923853	0.950921	0	0	0.470861	0.0372931	PARK7;UNG
Negative Regulation of Cell Migration (GO:0030336)	1/184	0.924081	0.950921	0	0	0.386869	0.0305455	CLIC4
Negative Regulation of Cytokine Production (GO:0001818)	1/191	0.931206	0.957459	0	0	0.372483	0.0265486	C1QBP
Protein Localization to Membrane (GO:0072657)	1/199	0.938537	0.964197	0	0	0.357287	0.0226639	BID
Positive Regulation of Gene Expression (GO:0010628)	3/436	0.942839	0.967815	0	0	0.48777	0.0287101	RPL23;PARK7;SOD1
Neuron Projection Development (GO:0031175)	1/206	0.944309	0.968522	0	0	0.344963	0.0197669	RAB35
Protein Modification Process (GO:0036211)	4/545	0.946206	0.969666	0	0	0.51951	0.0287263	GMPPB;PINK1;LONP1;TIMM50
Regulation of Signal Transduction (GO:0009966)	1/211	0.948099	0.970803	0	0	0.336663	0.017943	MTCH1
Supramolecular Fiber Organization (GO:0097435)	2/339	0.950371	0.972327	0	0	0.418365	0.0212959	BID;RHOA
Defense Response to Bacterium (GO:0042742)	1/221	0.954924	0.976179	0	0	0.321196	0.0148147	PNKD
Intracellular Signaling Cassette (GO:0141124)	2/354	0.95839	0.978093	0	0	0.400227	0.0170098	C1QBP;OMA1
Positive Regulation of Macromolecule Biosynthetic Process (GO:0010557)	2/355	0.958878	0.978093	0	0	0.399073	0.0167575	RPL23;PARK7
Protein Polyubiquitination (GO:0000209)	1/228	0.959162	0.978093	0	0	0.311179	0.0129747	MUL1
Cilium Organization (GO:0044782)	1/230	0.960298	0.978447	0	0	0.30843	0.012495	PTGES2
Protein Phosphorylation (GO:0006468)	2/373	0.966782	0.983611	0	0	0.379358	0.0128157	PINK1;LONP1
Negative Regulation of Multicellular Organismal Process (GO:0051241)	1/243	0.966953	0.983611	0	0	0.291667	0.00980148	RAB11FIP5
Cilium Assembly (GO:0060271)	1/247	0.968768	0.98392	0	0	0.286865	0.00910227	PTGES2
Negative Regulation of Cell Population Proliferation (GO:0008285)	2/379	0.969076	0.98392	0	0	0.373205	0.0117232	DNAJA3;SOD2
Regulation of Inflammatory Response (GO:0050727)	1/249	0.969638	0.98392	0	0	0.284523	0.00877261	PARK7
Negative Regulation of Transcription by RNA Polymerase II (GO:0000122)	5/732	0.975894	0.989459	0	0	0.480318	0.0117204	NIF3L1;RPL23;C1QBP;DNAJA3;COQ7
Negative Regulation of Signal Transduction (GO:0009968)	1/277	0.97956	0.991555	0	0	0.25529	0.00527222	TMBIM1
Plasma Membrane Bounded Cell Projection Assembly (GO:0120031)	1/277	0.97956	0.991555	0	0	0.25529	0.00527222	PTGES2
Cell Surface Receptor Protein Tyrosine Kinase Signaling Pathway (GO:0007169)	1/296	0.984378	0.994931	0	0	0.238615	0.00375703	PDK2
Positive Regulation of Cell Differentiation (GO:0045597)	1/297	0.984598	0.994931	0	0	0.237796	0.00369111	RHOA
Monoatomic Cation Transmembrane Transport (GO:0098655)	1/304	0.986051	0.994931	0	0	0.232219	0.00326203	UCP2
Inorganic Cation Transmembrane Transport (GO:0098662)	1/307	0.986631	0.994931	0	0	0.229907	0.00309431	UCP2
Negative Regulation of DNA-templated Transcription (GO:0045892)	7/1006	0.987391	0.994931	0	0	0.485923	0.00616619	NIF3L1;PRDX5;NDUFA13;RPL23;C1QBP;DNAJA3;COQ7
Ubiquitin-Dependent Protein Catabolic Process (GO:0006511)	2/455	0.987709	0.994931	0	0	0.309372	0.00382598	PINK1;MMACHC
Nervous System Development (GO:0007399)	2/480	0.990979	0.997414	0	0	0.292811	0.00265345	NDUFS2;SDHA
Positive Regulation of MAPK Cascade (GO:0043410)	1/362	0.993871	0.999514	0	0	0.194327	0.00119461	SOD1
Negative Regulation of RNA Biosynthetic Process (GO:1902679)	1/470	0.998682	0.999995	0	0	0.148744	0.000196196	NDUFA13
Regulation of Gene Expression (GO:0010468)	5/1127	0.999606	0.999995	0	0	0.304751	0.000120064	PINK1;CASP8;RPL23;PARK7;COQ7
Positive Regulation of RNA Biosynthetic Process (GO:1902680)	1/555	0.999607	0.999995	0	0	0.125366	4.92217e-05	NIF3L1
Positive Regulation of Transcription by RNA Polymerase II (GO:0045944)	3/983	0.999902	0.999995	0	0	0.209403	2.05392e-05	HSD17B4;PARK7;COQ7
Positive Regulation of DNA-templated Transcription (GO:0045893)	5/1274	0.999924	0.999995	0	0	0.267319	2.02727e-05	NIF3L1;HSD17B4;CHCHD10;PARK7;COQ7
Regulation of Transcription by RNA Polymerase II (GO:0006357)	8/2250	0.999995	0.999995	0	0	0.231883	1.11039e-06	NIF3L1;RPL23;C1QBP;DNAJA3;HSD17B4;PARK7;SOD2;COQ7
Regulation of DNA-templated Transcription (GO:0006355)	4/2139	0.999995	0.999995	0	0	0.120702	5.63262e-07	NIF3L1;NDUFA13;HSD17B4;SOD2

## Sheet: Reactome_Pathways_2024_mito_up_
Term	Overlap	P-value	Adjusted P-value	Old P-value	Old Adjusted P-value	Odds Ratio	Combined Score	Genes
Metabolism	135/2181	6.14142e-57	2.76364e-54	0	0	8.21388	1063.14	NDUFA13;NDUFA12;TACO1;CPOX;COX6A1;TXN2;SCP2;FDXR;MLYCD;ACAD11;HADH;PDK2;PDK1;GSTK1;CPT1A;PHYH;MECR;ACSL1;RPL23;SDHC;BCS1L;SDHA;SDHB;GCAT;PISD;PLA2G15;ACLY;MTHFD1;PPA2;MTHFD2;ETHE1;GPD1;UQCRC1;ACOT2;SUCLG2;VDAC1;UQCRC2;ISCU;GCDH;SHMT1;AK2;SDSL;ACAT2;LDHB;CYC1;NDUFV1;COX10;PCK2;DECR1;EEFSEC;MPST;TRAP1;FDPS;SURF1;ADHFE1;IDH1;GOT2;IDH2;PYCR1;ACSF3;COQ7;COQ6;CS;QDPR;COQ4;ALDH6A1;OGDH;NDUFAF3;ACO1;ALDH…
Aerobic Respiration and Respiratory Electron Transport	49/260	2.54772e-41	5.73237e-39	0	0	19.8738	1857.62	NDUFA13;NDUFA12;TACO1;HCCS;ETFB;ECSIT;COX6A1;IDH3B;UQCRFS1;PDK2;PDK1;IDH3A;COX8A;ACAD9;SDHC;BCS1L;SDHA;SDHB;NDUFS8;NDUFS7;UQCRC1;NDUFS3;SUCLG2;NDUFS2;VDAC1;UQCRC2;ISCU;DLST;LDHB;NFS1;UCP2;CYC1;NDUFV1;TRAP1;SURF1;MDH1;MDH2;IDH3G;ADHFE1;GOT2;IDH2;CS;PDP1;PNKD;SUCLA2;OGDH;NDUFAF3;NDUFAF1;ACO2
Mitochondrial Protein Degradation	32/97	1.08454e-35	1.62681e-33	0	0	39.5012	3180.21	NDUFA13;ALAS1;HTRA2;OMA1;HSPD1;ALDH2;ALDH1B1;OXCT1;LONP1;PMPCA;IARS2;HADH;NDUFV1;PDK1;IDH3A;ACAD8;PRELID1;MDH2;ECH1;IDH2;MRPS2;CS;CLPP;PCCB;ACOT2;OGDH;NDUFS3;SUCLG2;UQCRC2;ACO2;ALDH18A1;SLC25A5
Mitochondrial Translation Elongation	27/91	8.12556e-29	9.14125e-27	0	0	33.1746	2145.73	GFM1;MRPS15;MRPS14;MRPL38;MRPL16;MRPL39;MRPL36;MRPL37;MRPS30;MRPL34;MRPL10;MRPL55;MRPL4;MRPL2;MRPL9;MRPS27;MRPS23;MRPS18B;MRPL27;MRPS2;MRPL45;MRPS6;MRPL43;MRPS5;MRPL44;AURKAIP1;DAP3
Respiratory Electron Transport	32/158	3.49563e-28	3.14606e-26	0	0	20.3144	1284.29	NDUFA13;NDUFA12;TACO1;HCCS;ETFB;COX6A1;ECSIT;NFS1;UQCRFS1;CYC1;NDUFV1;COX8A;TRAP1;SURF1;MDH1;MDH2;GOT2;ACAD9;SDHC;BCS1L;SDHA;SDHB;PNKD;NDUFS8;NDUFS7;UQCRC1;NDUFS3;NDUFAF3;NDUFS2;UQCRC2;NDUFAF1;ISCU
Mitochondrial Translation	27/97	5.69338e-28	4.27004e-26	0	0	30.3218	1902.18	GFM1;MRPS15;MRPS14;MRPL16;MRPL38;MRPL39;MRPL36;MRPL37;MRPS30;MRPL34;MRPL10;MRPL55;MRPL4;MRPL2;MRPL9;MRPS27;MRPS23;MRPS18B;MRPL27;MRPS2;MRPL45;MRPS6;MRPL43;MRPS5;MRPL44;AURKAIP1;DAP3
Mitochondrial Translation Initiation	26/91	2.64867e-27	1.48988e-25	0	0	31.3275	1917.11	MRPS15;MRPS14;MRPL38;MRPL16;MRPL39;MRPL36;MRPL37;MRPS30;MRPL34;MRPL10;MRPL55;MRPL4;MRPL2;MRPL9;MRPS27;MRPS23;MRPS18B;MRPL27;MRPS2;MRPL45;MRPS6;MRPL43;MRPS5;MRPL44;AURKAIP1;DAP3
Mitochondrial Translation Termination	26/91	2.64867e-27	1.48988e-25	0	0	31.3275	1917.11	MRPS15;MRPS14;MRPL38;MRPL16;MRPL39;MRPL36;MRPL37;MRPS30;MRPL34;MRPL10;MRPL55;MRPL4;MRPL2;MRPL9;MRPS27;MRPS23;MRPS18B;MRPL27;MRPS2;MRPL45;MRPS6;MRPL43;MRPS5;MRPL44;AURKAIP1;DAP3
Citric Acid Cycle (TCA Cycle)	17/34	2.92539e-23	1.4627e-21	0	0	75.7923	3932.56	TRAP1;IDH3G;MDH2;IDH2;DLST;SDHC;SDHA;SDHB;CS;NFS1;SUCLA2;IDH3B;OGDH;SUCLG2;ACO2;ISCU;IDH3A
Protein Localization	28/164	1.2805e-22	5.76223e-21	0	0	16.1953	816.397	ABCD3;PEX11B;TIMM13;HSD17B4;TIMM50;HSPD1;SAMM50;SCP2;TIMM17B;PMPCA;MLYCD;CYC1;GSTK1;PHYH;MTX1;IDH3G;IDH1;ECH1;CHCHD10;BCS1L;GFER;DHRS4;CS;ACOT2;VDAC1;ACO2;CRAT;TOMM6
Translation	34/302	3.34163e-21	1.36703e-19	0	0	10.1571	478.885	MRPS15;GFM1;MRPS14;PARS2;MRPL16;MRPL38;MRPL39;MRPL36;MRPL37;MRPS30;MRPL34;MRPL10;FARS2;MRPL55;MRPL4;MRPL2;IARS2;MRPL9;MRPS27;RPL23;MRPS23;MRPS18B;MRPL27;MRPS2;DARS2;MRPL45;MRPS6;MRPS5;MRPL43;MRPL44;LARS2;PPA2;AURKAIP1;DAP3
Metabolism of Proteins	79/2067	1.70944e-17	6.4104e-16	0	0	3.5594	137.421	MRPS15;GFM1;NDUFA13;ALAS1;MRPS14;PARS2;MRPL38;MRPL39;MRPL36;MRPL37;PARK7;ETFB;MRPL34;FARS2;HK1;GMPPB;MRPL4;MRPL2;ALDH2;LONP1;PMPCA;MRPL9;HADH;PDK1;IDH3A;ACAD8;MRPS27;RPL23;ECH1;MRPS23;MRPS18B;MRPS2;MUL1;DARS2;MRPL45;MRPS6;MRPS5;RHOA;MRPL43;MRPL44;LARS2;PPA2;CLPP;RAB35;PCCB;ACOT2;VDAC3;FKBP8;NDUFS3;SUCLG2;VDAC2;VDAC1;UQCRC2;AURKAIP1;SLC25A5;DAP3;RAB1B;MRPL16;DLST;HTRA2;OMA1;MRPS30;MRPL10;MRPL55;HS…
Mitochondrial Protein Import	16/65	4.18958e-16	1.45024e-14	0	0	24.6137	871.539	MTX1;IDH3G;TIMM13;CHCHD10;BCS1L;GFER;HSPD1;TIMM50;CS;SAMM50;TIMM17B;PMPCA;VDAC1;CYC1;ACO2;TOMM6
Metabolism of Amino Acids and Derivatives	30/358	2.95072e-15	9.48446e-14	0	0	7.18191	240.283	GCDH;OAT;HIBADH;GLS2;SHMT1;DLST;SDSL;ADO;TXN2;ACAD8;EEFSEC;MPST;BCKDHA;RPL23;TXNRD1;GSR;GOT2;PYCR1;SUOX;GCAT;QDPR;ALDH6A1;GATM;TST;ETHE1;OGDH;SLC25A10;ALDH18A1;ALDH9A1;BCAT2
Fatty Acid Metabolism	22/176	4.75842e-15	1.42753e-13	0	0	10.963	361.548	CPT1A;PHYH;ACADVL;MECR;ACSL1;PTGES2;HSD17B4;ACSF3;HADHB;ACLY;HADHA;SCP2;ACADL;CPT2;PCCB;ACOT2;MLYCD;ACAD11;HADH;ACADS;CRAT;DECR1
Mitochondrial Fatty Acid Beta-Oxidation	11/38	2.54796e-12	7.16615e-11	0	0	30.1665	805.317	HADHB;HADHA;ACADVL;MECR;ACADL;PCCB;ACOT2;ACAD11;HADH;ACADS;DECR1
Degradation of Cysteine and Homocysteine	8/15	7.24017e-12	1.91652e-10	0	0	83.7642	2148.67	MPST;TST;ETHE1;GOT2;SLC25A10;ADO;SUOX;TXN2
Mitochondrial Fatty Acid Beta-Oxidation of Saturated Fatty Acids	7/11	2.8521e-11	7.13026e-10	0	0	127.808	3103.23	HADHB;HADHA;ACADVL;MECR;ACADL;HADH;ACADS
Maturation of TCA Enzymes and Regulation of TCA Cycle	8/20	1.33473e-10	3.16121e-09	0	0	48.8501	1110.71	CS;NFS1;IDH2;SDHC;ACO2;SDHA;SDHB;ISCU
Metabolism of Lipids	34/758	1.68215e-09	3.78483e-08	0	0	3.67168	74.1797	ACADVL;ALAS1;HSD17B4;FITM2;ACAT2;SCP2;ACADL;SPTLC2;CPT2;OXCT1;FDXR;TSPO;MLYCD;ACAD11;HADH;ACADS;DECR1;FDPS;CPT1A;PHYH;MECR;ACSL1;PTGES2;TXNRD1;ACSF3;PISD;HADHB;PLA2G15;HADHA;ACLY;GPD1;PCCB;ACOT2;CRAT
Complex I Biogenesis	11/68	2.24811e-09	4.81739e-08	0	0	14.2676	284.114	NDUFA13;NDUFS8;NDUFS7;NDUFA12;ACAD9;NDUFS3;NDUFS2;NDUFAF3;NDUFAF1;ECSIT;NDUFV1
Sulfur Amino Acid Metabolism	8/28	2.99168e-09	6.11935e-08	0	0	29.2981	575.047	MPST;TST;ETHE1;GOT2;SLC25A10;ADO;SUOX;TXN2
Peroxisomal Protein Import	10/63	1.4785e-08	2.89273e-07	0	0	13.9001	250.614	GSTK1;PHYH;SCP2;IDH1;ECH1;ACOT2;HSD17B4;MLYCD;CRAT;DHRS4
Mitochondrial Calcium Ion Transport	7/23	1.83776e-08	3.4458e-07	0	0	31.9326	568.788	STOML2;VDAC3;VDAC2;PMPCA;VDAC1;PHB;PARL
Detoxification of Reactive Oxygen Species	8/36	2.64615e-08	4.76306e-07	0	0	20.9187	364.981	PRDX3;TXNRD2;TXNRD1;GSR;SOD2;PRDX6;TXN2;SOD1
Complex III Assembly	7/25	3.51904e-08	6.09065e-07	0	0	28.3817	487.1	NFS1;UQCRC1;UQCRFS1;CYC1;UQCRC2;BCS1L;ISCU
Metabolism of Vitamins and Cofactors	15/198	1.17887e-07	1.96478e-06	0	0	6.11313	97.526	SHMT1;IDH1;DCAKD;COQ7;COQ6;COQ4;SLC25A16;NFS1;MTHFD1;MTHFD1L;SPR;MTHFD2;PCCB;ACO1;MMACHC
Beta Oxidation of hexanoyl-CoA to butanoyl-CoA	4/5	1.78087e-07	2.76342e-06	0	0	288.967	4490.83	HADHB;HADHA;HADH;ACADS
Beta Oxidation of lauroyl-CoA to decanoyl-CoA-CoA	4/5	1.78087e-07	2.76342e-06	0	0	288.967	4490.83	HADHB;HADHA;ACADL;HADH
Mitochondrial tRNA Aminoacylation	6/21	3.04647e-07	4.5697e-06	0	0	29.0893	436.459	LARS2;PPA2;PARS2;DARS2;IARS2;FARS2
Mitochondrial Fatty Acid Beta-Oxidation of Unsaturated Fatty Acids	4/6	5.28437e-07	7.20596e-06	0	0	144.476	2088.16	HADHB;HADHA;ACADL;DECR1
Beta Oxidation of decanoyl-CoA to octanoyl-CoA-CoA	4/6	5.28437e-07	7.20596e-06	0	0	144.476	2088.16	HADHB;HADHA;MECR;HADH
Sulfide Oxidation to Sulfate	4/6	5.28437e-07	7.20596e-06	0	0	144.476	2088.16	TST;ETHE1;SLC25A10;SUOX
Glutamate and Glutamine Metabolism	5/14	8.88412e-07	1.17584e-05	0	0	40.2655	561.053	OAT;GLS2;GOT2;PYCR1;ALDH18A1
Metabolism of Cofactors	6/25	9.49029e-07	1.22018e-05	0	0	22.9606	318.413	COQ4;SPR;IDH1;ACO1;COQ7;COQ6
Cellular Response to Chemical Stress	13/202	5.12509e-06	6.40636e-05	0	0	5.08943	61.9961	COX8A;TXNRD2;IDH1;TXNRD1;GSR;MUL1;COX6A1;SOD2;PRDX6;TXN2;SOD1;PRDX3;ABCF2
Branched-chain Amino Acid Catabolism	5/21	8.34001e-06	0.000101433	0	0	22.6413	264.778	ACAD8;BCKDHA;ALDH6A1;HIBADH;BCAT2
tRNA Aminoacylation	6/42	2.30729e-05	0.00026919	0	0	12.1076	129.271	LARS2;PPA2;PARS2;DARS2;IARS2;FARS2
Mitochondrial Iron-Sulfur Cluster Biogenesis	4/13	2.33298e-05	0.00026919	0	0	32.0944	342.312	NFS1;GLRX5;FDXR;ISCU
Beta Oxidation of octanoyl-CoA to hexanoyl-CoA	3/5	2.57457e-05	0.000289639	0	0	107.962	1140.86	HADHB;HADHA;HADH
Peroxisomal Lipid Metabolism	5/28	3.72074e-05	0.000408374	0	0	15.7449	160.582	PHYH;SCP2;HSD17B4;MLYCD;CRAT
Processing of SMDT1	4/16	5.74689e-05	0.000615738	0	0	24.0672	234.998	STOML2;PMPCA;PHB;PARL
Metabolism of Water-Soluble Vitamins and Cofactors	9/127	7.02197e-05	0.000734857	0	0	5.57946	53.3613	SLC25A16;NFS1;MTHFD1;MTHFD1L;MTHFD2;SHMT1;DCAKD;PCCB;MMACHC
PINK1-PRKN Mediated Mitophagy	5/32	7.2864e-05	0.000743351	0	0	13.4096	127.752	PINK1;VDAC3;VDAC2;VDAC1;TOMM6
Metabolism of Folate and Pterines	4/17	7.43351e-05	0.000743351	0	0	22.2147	211.194	MTHFD1;MTHFD1L;MTHFD2;SHMT1
TYSND1 Cleaves Peroxisomal Proteins	3/7	8.82713e-05	0.000863524	0	0	53.9754	503.865	PHYH;SCP2;HSD17B4
Mitochondrial Unfolded Protein Response (UPRmt)	4/18	9.45358e-05	0.00090513	0	0	20.6269	191.14	LONP1;HTRA2;SOD2;HSPD1
Mitophagy	5/39	0.000192486	0.00180456	0	0	10.645	91.0732	PINK1;VDAC3;VDAC2;VDAC1;TOMM6
Beta-oxidation of pristanoyl-CoA	3/9	0.000207533	0.0018678	0	0	35.9799	305.118	SCP2;HSD17B4;CRAT
Malate-aspartate Shuttle	3/9	0.000207533	0.0018678	0	0	35.9799	305.118	MDH1;MDH2;GOT2
Metabolism of Nucleotides	7/98	0.000428509	0.00378096	0	0	5.59316	43.3761	ADSL;DUT;ATIC;TXNRD1;GSR;AK2;DHODH
Complex IV Assembly	5/48	0.000517242	0.00447613	0	0	8.41313	63.6622	COX8A;SURF1;PNKD;TACO1;COX6A1
Pyruvate Metabolism	5/49	0.000569575	0.00483601	0	0	8.22151	61.4198	PDP1;LDHB;VDAC1;PDK2;PDK1
Alpha-Linolenic (Omega3) and Linoleic (Omega6) Acid Metabolism	3/13	0.000678146	0.00544939	0	0	21.5836	157.477	SCP2;ACSL1;HSD17B4
Alpha-Linolenic Acid (ALA) Metabolism	3/13	0.000678146	0.00544939	0	0	21.5836	157.477	SCP2;ACSL1;HSD17B4
Ubiquinol Biosynthesis	3/13	0.000678146	0.00544939	0	0	21.5836	157.477	COQ4;COQ7;COQ6
Interconversion of Nucleotide Di- and Triphosphates	4/30	0.00074295	0.0058654	0	0	11.1	79.9744	DUT;TXNRD1;GSR;AK2
Nucleotide Biosynthesis	3/14	0.000854285	0.00651573	0	0	19.6204	138.623	ADSL;ATIC;DHODH
Heme Biosynthesis	3/14	0.000854285	0.00651573	0	0	19.6204	138.623	ALAS1;CPOX;COX10
Regulation of Pyruvate Dehydrogenase (PDH) Complex	3/15	0.00105696	0.00792723	0	0	17.9845	123.236	PDP1;PDK2;PDK1
TP53 Regulates Metabolic Genes	6/86	0.00124473	0.00918245	0	0	5.43625	36.3622	COX8A;GLS2;TXNRD1;GSR;COX6A1;PRDX6
Selective Autophagy	6/89	0.00148644	0.0107887	0	0	5.23896	34.1128	PINK1;VDAC3;VDAC2;VDAC1;PARK7;TOMM6
Beta Oxidation of butanoyl-CoA to acetyl-CoA	2/5	0.00185933	0.0130734	0	0	47.8061	300.582	HADH;ACADS
Threonine Catabolism	2/5	0.00185933	0.0130734	0	0	47.8061	300.582	SDSL;GCAT
Glyoxylate Metabolism and Glycine Degradation	3/19	0.00216068	0.0149586	0	0	13.4856	82.7658	GOT2;OGDH;DLST
Mitochondrial Biogenesis	6/97	0.00230637	0.0157252	0	0	4.77645	29.003	ATP5B;ALAS1;SAMM50;MTX1;IDH2;SOD2
Acyl Chain Remodeling of CL	2/6	0.00276352	0.018288	0	0	35.8527	211.217	HADHB;HADHA
Synthesis of GDP-mannose	2/6	0.00276352	0.018288	0	0	35.8527	211.217	GMPPB;HK1
Glycine Degradation	2/7	0.00383362	0.0250019	0	0	28.6807	159.578	OGDH;DLST
Cellular Response to Mitochondrial Stress	2/9	0.00645273	0.0414818	0	0	20.4842	103.307	STOML2;OMA1
Metabolism of Porphyrins	3/28	0.00666471	0.0422412	0	0	8.62686	43.2286	ALAS1;CPOX;COX10
Cellular Responses to Stress	20/787	0.00688337	0.043021	0	0	1.92331	9.57546	COX8A;ACADVL;STOML2;TXNRD2;RPL23;IDH1;TXNRD1;GSR;MUL1;HTRA2;OMA1;COX6A1;SOD2;PRDX6;TXN2;HSPD1;SOD1;PRDX3;LONP1;ABCF2
Intrinsic Pathway for Apoptosis	4/55	0.00705884	0.0435134	0	0	5.65166	27.9953	CASP8;C1QBP;BAK1;BID
Transcriptional Activation of Mitochondrial Biogenesis	4/56	0.0075207	0.045734	0	0	5.54269	27.1043	ATP5B;ALAS1;IDH2;SOD2
Beta-oxidation of Very Long Chain Fatty Acids	2/11	0.00967995	0.0573155	0	0	15.9305	73.8809	HSD17B4;MLYCD
Purine Ribonucleoside Monophosphate Biosynthesis	2/11	0.00967995	0.0573155	0	0	15.9305	73.8809	ADSL;ATIC
Regulation of Pyruvate Metabolism	3/33	0.010551	0.0616616	0	0	7.18723	32.7129	PDP1;PDK2;PDK1
Organic Anion Transporters	2/12	0.0115105	0.0639474	0	0	14.3367	64.0062	SLC25A1;SLC25A10
Pregnenolone Biosynthesis	2/12	0.0115105	0.0639474	0	0	14.3367	64.0062	FDXR;TSPO
Ethanol Oxidation	2/12	0.0115105	0.0639474	0	0	14.3367	64.0062	ALDH1B1;ALDH2
Lysine Catabolism	2/12	0.0115105	0.0639474	0	0	14.3367	64.0062	GCDH;DLST
Fatty acyl-CoA Biosynthesis	3/37	0.0144305	0.0791918	0	0	6.34038	26.8731	ACLY;ACSL1;ACSF3
Macroautophagy	6/143	0.0147744	0.0801024	0	0	3.16524	13.341	PINK1;VDAC3;VDAC2;VDAC1;PARK7;TOMM6
Carnitine Shuttle	2/14	0.0155844	0.0834877	0	0	11.9461	49.7134	CPT1A;CPT2
Signaling by Retinoic Acid	3/41	0.0190156	0.100671	0	0	5.67182	22.4746	PDK2;PDK1;DHRS4
Metabolism of Steroids	6/155	0.0211037	0.110426	0	0	2.90854	11.222	FDPS;SCP2;FDXR;TSPO;HSD17B4;ACAT2
Cellular Responses to Stimuli	20/887	0.0226427	0.117117	0	0	1.69249	6.41103	COX8A;ACADVL;STOML2;TXNRD2;RPL23;IDH1;TXNRD1;GSR;MUL1;HTRA2;OMA1;COX6A1;SOD2;PRDX6;TXN2;HSPD1;SOD1;PRDX3;LONP1;ABCF2
Autophagy	6/158	0.0229339	0.117275	0	0	2.8507	10.7618	PINK1;VDAC3;VDAC2;VDAC1;PARK7;TOMM6
PPARA Activates Gene Expression	5/117	0.0235011	0.118826	0	0	3.21872	12.0725	CPT1A;ALAS1;CPT2;ACSL1;TXNRD1
Regulation of Lipid Metabolism by PPARalpha	5/119	0.0250614	0.123598	0	0	3.16193	11.6562	CPT1A;ALAS1;CPT2;ACSL1;TXNRD1
KEAP1-NFE2L2 Pathway	5/119	0.0250614	0.123598	0	0	3.16193	11.6562	IDH1;TXNRD1;GSR;MUL1;ABCF2
Regulation of NF-kappa B Signaling	2/18	0.0252689	0.123598	0	0	8.95773	32.9481	NLRX1;CASP8
NFE2L2 Regulating Anti-Oxidant Detoxification Enzymes	2/19	0.0279875	0.135424	0	0	8.43037	30.147	TXNRD1;GSR
Apoptotic Factor-Mediated Response	2/20	0.0308177	0.142969	0	0	7.96162	27.7038	C1QBP;BAK1
Class I Peroxisomal Membrane Protein Import	2/20	0.0308177	0.142969	0	0	7.96162	27.7038	ABCD3;PEX11B
TP53 Regulates Transcription of Genes Involved in Cytochrome C Release	2/20	0.0308177	0.142969	0	0	7.96162	27.7038	PRELID1;BID
Vitamin B5 (Pantothenate) Metabolism	2/20	0.0308177	0.142969	0	0	7.96162	27.7038	SLC25A16;DCAKD
Nuclear Events Mediated by NFE2L2	4/87	0.0327701	0.149536	0	0	3.46706	11.8512	IDH1;TXNRD1;GSR;ABCF2
Glycerophospholipid Biosynthesis	5/128	0.0328979	0.149536	0	0	2.92922	10.0014	PLA2G15;HADHB;HADHA;GPD1;PISD
Defects in Vitamin and Cofactor Metabolism	2/22	0.0367984	0.165593	0	0	7.16473	23.6601	PCCB;MMACHC
Synthesis of Bile Acids and Bile Salts via 7Alpha-Hydroxycholesterol	2/23	0.039942	0.177959	0	0	6.8232	21.973	SCP2;HSD17B4
Synthesis of Very Long-Chain Fatty acyl-CoAs	2/24	0.0431832	0.190514	0	0	6.51273	20.465	ACSL1;ACSF3
Defective Intrinsic Pathway for Apoptosis	2/25	0.0465187	0.201283	0	0	6.22925	19.1107	C1QBP;SOD2
Mitochondrial RNA Degradation	2/25	0.0465187	0.201283	0	0	6.22925	19.1107	SUPV3L1;REXO2
Cholesterol Biosynthesis	2/27	0.0534602	0.229115	0	0	5.73033	16.7831	FDPS;ACAT2
Branched-chain Ketoacid Dehydrogenase Kinase Deficiency	1/5	0.0673644	0.270661	0	0	17.8614	48.1836	BCKDHA
Propionyl-CoA Catabolism	1/5	0.0673644	0.270661	0	0	17.8614	48.1836	PCCB
FasL CD95L Signaling	1/5	0.0673644	0.270661	0	0	17.8614	48.1836	CASP8
H139Hfs13* PPM1K Causes a Mild Variant of MSUD	1/5	0.0673644	0.270661	0	0	17.8614	48.1836	BCKDHA
TFAP2A Acts as a Transcriptional Repressor During Retinoic Acid Induced Cell Differentiation	1/5	0.0673644	0.270661	0	0	17.8614	48.1836	HSPD1
The Fatty Acid Cycling Model	1/5	0.0673644	0.270661	0	0	17.8614	48.1836	UCP2
Maple Syrup Urine Disease	1/5	0.0673644	0.270661	0	0	17.8614	48.1836	BCKDHA
Cristae Formation	2/33	0.0762291	0.293724	0	0	4.61982	11.8915	SAMM50;MTX1
Synthesis of Bile Acids and Bile Salts	2/33	0.0762291	0.293724	0	0	4.61982	11.8915	SCP2;HSD17B4
Transport of Small Molecules	15/724	0.0796023	0.293724	0	0	1.53538	3.88562	SLC25A1;STOML2;SLC16A1;ABCD3;ABCB6;PHB;PARL;ABCB10;VDAC3;VDAC2;VDAC1;PMPCA;ACO1;SLC25A10;SLC25A5
Molybdenum Cofactor Biosynthesis	1/6	0.0802846	0.293724	0	0	14.2884	36.0379	NFS1
Alpha-oxidation of Phytanate	1/6	0.0802846	0.293724	0	0	14.2884	36.0379	PHYH
CLEC7A Inflammasome Pathway	1/6	0.0802846	0.293724	0	0	14.2884	36.0379	CASP8
Phenylalanine Metabolism	1/6	0.0802846	0.293724	0	0	14.2884	36.0379	QDPR
Proton-coupled Monocarboxylate Transport	1/6	0.0802846	0.293724	0	0	14.2884	36.0379	SLC16A1
TLR3-mediated TICAM1-dependent Programmed Cell Death	1/6	0.0802846	0.293724	0	0	14.2884	36.0379	CASP8
Lipid Particle Organization	1/6	0.0802846	0.293724	0	0	14.2884	36.0379	FITM2
Uptake and Function of Diphtheria Toxin	1/6	0.0802846	0.293724	0	0	14.2884	36.0379	TXNRD1
RHOC GTPase Cycle	3/74	0.0833046	0.302315	0	0	3.03053	7.53164	ABCD3;C1QBP;RHOA
Apoptosis	5/168	0.084676	0.304833	0	0	2.20588	5.44615	CASP8;C1QBP;OMA1;BAK1;BID
Metabolism of Steroid Hormones	2/36	0.0885673	0.314751	0	0	4.21155	10.2088	FDXR;TSPO
Selenoamino Acid Metabolism	4/122	0.0896941	0.314751	0	0	2.43435	5.87006	EEFSEC;RPL23;TXNRD1;GSR
Gene and Protein Expression by JAK-STAT Signaling After Interleukin-12 Stimulation	2/37	0.0928037	0.314751	0	0	4.09101	9.72544	SOD2;SOD1
Cobalamin (Cbl) Metabolism	1/7	0.0930265	0.314751	0	0	11.9064	28.2762	MMACHC
Coenzyme A Biosynthesis	1/7	0.0930265	0.314751	0	0	11.9064	28.2762	DCAKD
Defective HLCS Causes Multiple Carboxylase Deficiency	1/7	0.0930265	0.314751	0	0	11.9064	28.2762	PCCB
Release of Apoptotic Factors From the Mitochondria	1/7	0.0930265	0.314751	0	0	11.9064	28.2762	BAK1
Mitochondrial Uncoupling	1/7	0.0930265	0.314751	0	0	11.9064	28.2762	UCP2
Diseases of Programmed Cell Death	3/78	0.0940092	0.315703	0	0	2.86832	6.78175	CASP8;C1QBP;SOD2
NFE2L2 Regulating MDR Associated Enzymes	1/8	0.105592	0.339404	0	0	10.205	22.9425	ABCF2
ChREBP Activates Metabolic Gene Expression	1/8	0.105592	0.339404	0	0	10.205	22.9425	ACLY
Defects in Biotin (Btn) Metabolism	1/8	0.105592	0.339404	0	0	10.205	22.9425	PCCB
Sema4D Mediated Inhibition of Cell Attachment and Migration	1/8	0.105592	0.339404	0	0	10.205	22.9425	RHOA
TRAIL Signaling	1/8	0.105592	0.339404	0	0	10.205	22.9425	CASP8
Linoleic Acid (LA) Metabolism	1/8	0.105592	0.339404	0	0	10.205	22.9425	ACSL1
Axonal Growth Inhibition (RHOA Activation)	1/9	0.117985	0.358738	0	0	8.92889	19.0828	RHOA
BH3-only Proteins Associate With and Inactivate Anti-Apoptotic BCL-2 Members	1/9	0.117985	0.358738	0	0	8.92889	19.0828	BID
PI3K AKT Activation	1/9	0.117985	0.358738	0	0	8.92889	19.0828	RHOA
RHO GTPases Activate Rhotekin and Rhophilins	1/9	0.117985	0.358738	0	0	8.92889	19.0828	RHOA
Displacement of DNA Glycosylase by APEX1	1/9	0.117985	0.358738	0	0	8.92889	19.0828	UNG
Hydrolysis of LPC	1/9	0.117985	0.358738	0	0	8.92889	19.0828	PLA2G15
TRIF-mediated Programmed Cell Death	1/9	0.117985	0.358738	0	0	8.92889	19.0828	CASP8
Microbial Modulation of RIPK1-mediated Regulated Necrosis	1/9	0.117985	0.358738	0	0	8.92889	19.0828	CASP8
Bile Acid and Bile Salt Metabolism	2/44	0.123944	0.366205	0	0	3.40797	7.11559	SCP2;HSD17B4
TP53 Regulates Transcription of Cell Death Genes	2/44	0.123944	0.366205	0	0	3.40797	7.11559	PRELID1;BID
Ub-specific Processing Proteases	5/190	0.124741	0.366205	0	0	1.94138	4.04101	FKBP8;VDAC3;MUL1;VDAC2;VDAC1
TAK1-dependent IKK and NF-kappa-B Activation	2/45	0.128577	0.366205	0	0	3.32854	6.82758	NLRX1;CASP8
ABC-family Proteins Mediated Transport	3/90	0.129179	0.366205	0	0	2.47118	5.0574	ABCD3;ABCB10;ABCB6
p75NTR Regulates Axonogenesis	1/10	0.130206	0.366205	0	0	7.93639	16.1794	RHOA
Neurotransmitter Clearance	1/10	0.130206	0.366205	0	0	7.93639	16.1794	ALDH2
Protein Lipoylation	1/10	0.130206	0.366205	0	0	7.93639	16.1794	DLST
Creatine Metabolism	1/10	0.130206	0.366205	0	0	7.93639	16.1794	GATM
Folding of Actin by CCT TriC	1/10	0.130206	0.366205	0	0	7.93639	16.1794	CCT7
Tetrahydrobiopterin (BH4) Synthesis, Recycling, Salvage and Regulation	1/10	0.130206	0.366205	0	0	7.93639	16.1794	SPR
Ketone Body Metabolism	1/10	0.130206	0.366205	0	0	7.93639	16.1794	OXCT1
Transcriptional Regulation by TP53	8/362	0.131425	0.367336	0	0	1.6272	3.30212	COX8A;PRELID1;GLS2;TXNRD1;GSR;BID;COX6A1;PRDX6
Interleukin-12 Signaling	2/46	0.133251	0.370143	0	0	3.25273	6.55593	SOD2;SOD1
OAS Antiviral Response	1/11	0.142259	0.378796	0	0	7.14239	13.9284	PDE12
Biotin Transport and Metabolism	1/11	0.142259	0.378796	0	0	7.14239	13.9284	PCCB
CASP8 Activity Is Inhibited	1/11	0.142259	0.378796	0	0	7.14239	13.9284	CASP8
Phenylalanine and Tyrosine Metabolism	1/11	0.142259	0.378796	0	0	7.14239	13.9284	QDPR
RHO GTPases Activate KTN1	1/11	0.142259	0.378796	0	0	7.14239	13.9284	RHOA
Regulation by c-FLIP	1/11	0.142259	0.378796	0	0	7.14239	13.9284	CASP8
Dimerization of Procaspase-8	1/11	0.142259	0.378796	0	0	7.14239	13.9284	CASP8
Programmed Cell Death	5/202	0.14969	0.393621	0	0	1.822	3.46032	CASP8;C1QBP;OMA1;BAK1;BID
Aspartate and Asparagine Metabolism	1/12	0.154145	0.393621	0	0	6.49275	12.1405	GOT2
Caspase-mediated Cleavage of Cytoskeletal Proteins	1/12	0.154145	0.393621	0	0	6.49275	12.1405	CASP8
Defective RIPK1-mediated Regulated Necrosis	1/12	0.154145	0.393621	0	0	6.49275	12.1405	CASP8
Transport of Nucleosides and Free Purine and Pyrimidine Bases Across the Plasma Membrane	1/12	0.154145	0.393621	0	0	6.49275	12.1405	SLC25A5
MyD88 Cascade Initiated on Plasma Membrane	3/98	0.154824	0.393621	0	0	2.26216	4.21997	NLRX1;CASP8;ECSIT
Toll Like Receptor 10 (TLR10) Cascade	3/98	0.154824	0.393621	0	0	2.26216	4.21997	NLRX1;CASP8;ECSIT
Toll Like Receptor 5 (TLR5) Cascade	3/98	0.154824	0.393621	0	0	2.26216	4.21997	NLRX1;CASP8;ECSIT
eNOS Activation	1/13	0.165867	0.412377	0	0	5.95139	10.6921	SPR
NF-kB Activation Through FADD RIP-1 Pathway Mediated by Caspase-8 and -10	1/13	0.165867	0.412377	0	0	5.95139	10.6921	CASP8
Diseases of Branched-Chain Amino Acid Catabolism	1/13	0.165867	0.412377	0	0	5.95139	10.6921	BCKDHA
Synthesis of PE	1/13	0.165867	0.412377	0	0	5.95139	10.6921	PISD
TRAF6 Mediated Induction of NFkB and MAP Kinases Upon TLR7 8 or 9 Activation	3/102	0.1682	0.414964	0	0	2.17032	3.86881	NLRX1;CASP8;ECSIT
Deubiquitination	6/268	0.169038	0.414964	0	0	1.64455	2.92339	VDAC3;FKBP8;VDAC2;MUL1;VDAC1;RHOA
Phospholipid Metabolism	5/211	0.169674	0.414964	0	0	1.74159	3.08937	HADHB;PLA2G15;HADHA;GPD1;PISD
MyD88 Dependent Cascade Initiated on Endosome	3/103	0.171595	0.417394	0	0	2.1485	3.78699	NLRX1;CASP8;ECSIT
PTK6 Regulates RHO GTPases, RAS GTPase and MAP Kinases	1/14	0.177428	0.424694	0	0	5.49331	9.49899	RHOA
Defects in Cobalamin (B12) Metabolism	1/14	0.177428	0.424694	0	0	5.49331	9.49899	MMACHC
Golgi Cisternae Pericentriolar Stack Reorganization	1/14	0.177428	0.424694	0	0	5.49331	9.49899	RAB1B
Phase I - Functionalization of Compounds	3/105	0.178444	0.424868	0	0	2.10616	3.62992	ALDH2;ALDH1B1;FDXR
Interleukin-12 Family Signaling	2/56	0.181776	0.430522	0	0	2.64902	4.51653	SOD2;SOD1
Toll Like Receptor 7 8 (TLR7 8) Cascade	3/107	0.185367	0.43673	0	0	2.06545	3.48114	NLRX1;CASP8;ECSIT
Activation of BAD and Translocation to Mitochondria	1/15	0.188828	0.438003	0	0	5.10067	8.5024	BID
ERBB2 Regulates Cell Motility	1/15	0.188828	0.438003	0	0	5.10067	8.5024	RHOA
Synthesis of Prostaglandins (PG) and Thromboxanes (TX)	1/15	0.188828	0.438003	0	0	5.10067	8.5024	PTGES2
Toll Like Receptor 9 (TLR9) Cascade	3/110	0.195881	0.45186	0	0	2.00723	3.27228	NLRX1;CASP8;ECSIT
Cytoprotection by HMOX1	2/59	0.19681	0.45186	0	0	2.50922	4.07878	COX8A;COX6A1
FOXO-mediated Transcription of Cell Death Genes	1/16	0.200071	0.454707	0	0	4.76039	7.65985	PINK1
TGF-beta Receptor Signaling in EMT (Epithelial to Mesenchymal Transition)	1/16	0.200071	0.454707	0	0	4.76039	7.65985	RHOA
Regulated Necrosis	2/61	0.206916	0.4679	0	0	2.42391	3.81874	CASP8;BAK1
Protein Methylation	1/17	0.211159	0.470404	0	0	4.46264	6.94004	ETFB
Translation of Replicase and Assembly of the Replication Transcription Complex 9694676	1/17	0.211159	0.470404	0	0	4.46264	6.94004	ISCU
Metabolism of Nitric Oxide NOS3 Activation and Regulation	1/17	0.211159	0.470404	0	0	4.46264	6.94004	SPR
MyD88 MAL(TIRAP) Cascade Initiated on Plasma Membrane	3/115	0.213713	0.471425	0	0	1.91713	2.95837	NLRX1;CASP8;ECSIT
Toll Like Receptor TLR6 TLR2 Cascade	3/115	0.213713	0.471425	0	0	1.91713	2.95837	NLRX1;CASP8;ECSIT
ABC Transporters in Lipid Homeostasis	1/18	0.222094	0.480661	0	0	4.19991	6.31942	ABCD3
Caspase Activation via Death Receptors in the Presence of Ligand	1/18	0.222094	0.480661	0	0	4.19991	6.31942	CASP8
RORA Activates Gene Expression	1/18	0.222094	0.480661	0	0	4.19991	6.31942	CPT1A
Synthesis of Substrates in N-glycan Biosythesis	2/64	0.222172	0.480661	0	0	2.30628	3.46934	GMPPB;HK1
Toll Like Receptor 2 (TLR2) Cascade	3/118	0.224574	0.481231	0	0	1.86684	2.78821	NLRX1;CASP8;ECSIT
Toll Like Receptor TLR1 TLR2 Cascade	3/118	0.224574	0.481231	0	0	1.86684	2.78821	NLRX1;CASP8;ECSIT
RAB Geranylgeranylation	2/65	0.227278	0.484716	0	0	2.26955	3.36253	RAB1B;RAB35
Organelle Biogenesis and Maintenance	6/297	0.230751	0.489696	0	0	1.47845	2.16802	ATP5B;SAMM50;ALAS1;MTX1;IDH2;SOD2
RHO GTPases Activate ROCKs	1/19	0.232878	0.489696	0	0	3.96638	5.77998	RHOA
RHO GTPases Activate CIT	1/19	0.232878	0.489696	0	0	3.96638	5.77998	RHOA
FOXO-mediated Transcription	2/67	0.237514	0.497121	0	0	2.1995	3.16184	PINK1;SOD2
Protein Hydroxylation	1/20	0.243512	0.504979	0	0	3.75744	5.30771	DRG2
Sema4D Induced Cell Migration and Growth-Cone Collapse	1/20	0.243512	0.504979	0	0	3.75744	5.30771	RHOA
Synaptic Adhesion-Like Molecules	1/21	0.254	0.524312	0	0	3.56938	4.89156	LRFN4
Neurodegenerative Diseases	1/22	0.264343	0.533428	0	0	3.39924	4.52272	SOD2
Chaperone Mediated Autophagy	1/22	0.264343	0.533428	0	0	3.39924	4.52272	PARK7
Cobalamin (Cbl, Vitamin B12) Transport and Metabolism	1/22	0.264343	0.533428	0	0	3.39924	4.52272	MMACHC
RA Biosynthesis Pathway	1/22	0.264343	0.533428	0	0	3.39924	4.52272	DHRS4
Deregulated CDK5 Triggers Multiple Neurodegenerative Pathways in Alzheimer's Disease Models	1/22	0.264343	0.533428	0	0	3.39924	4.52272	SOD2
RHOBTB1 GTPase Cycle	1/23	0.274543	0.546657	0	0	3.24457	4.19408	CCT7
RHOBTB2 GTPase Cycle	1/23	0.274543	0.546657	0	0	3.24457	4.19408	CCT7
Intrinsic Pathway of Fibrin Clot Formation	1/23	0.274543	0.546657	0	0	3.24457	4.19408	C1QBP
Sema4D in Semaphorin Signaling	1/24	0.284602	0.561715	0	0	3.10334	3.89985	RHOA
Glutamate Neurotransmitter Release Cycle	1/24	0.284602	0.561715	0	0	3.10334	3.89985	GLS2
Basigin Interactions	1/25	0.294522	0.573745	0	0	2.97388	3.63527	SLC16A1
Formation of Tubulin Folding Intermediates by CCT TriC	1/25	0.294522	0.573745	0	0	2.97388	3.63527	CCT7
G Beta Gamma Signalling Through PI3Kgamma	1/25	0.294522	0.573745	0	0	2.97388	3.63527	RHOA
Biosynthesis of the N-glycan Precursor (Dolichol LLO) and Transfer to a Nascent Protein	2/79	0.299122	0.580193	0	0	1.85558	2.23951	GMPPB;HK1
Diseases of Metabolism	5/264	0.303448	0.580244	0	0	1.38144	1.64744	BCKDHA;IDH1;PCCB;FDXR;MMACHC
Endogenous Sterols	1/26	0.304305	0.580244	0	0	2.85478	3.3964	FDXR
Gluconeogenesis	1/26	0.304305	0.580244	0	0	2.85478	3.3964	PCK2
TNFR1-induced Proapoptotic Signaling	1/26	0.304305	0.580244	0	0	2.85478	3.3964	CASP8
Prefoldin Mediated Transfer of Substrate to CCT TriC	1/27	0.313953	0.592063	0	0	2.74484	3.17993	CCT7
Pyroptosis	1/27	0.313953	0.592063	0	0	2.74484	3.17993	BAK1
Oncogenic MAPK Signaling	2/82	0.314451	0.592063	0	0	1.78573	2.06596	PHB;SND1
Caspase Activation via Extrinsic Apoptotic Signalling Pathway	1/28	0.323468	0.606502	0	0	2.64305	2.98309	CASP8
Glucose Metabolism	2/85	0.329706	0.615634	0	0	1.72092	1.90945	HK1;PCK2
EPHA-mediated Growth Cone Collapse	1/29	0.332851	0.618938	0	0	2.54852	2.80353	RHOA
DDX58 IFIH1-mediated Induction of Interferon-Alpha Beta	2/86	0.334771	0.619946	0	0	1.70035	1.8607	CASP8;NLRX1
Toll Like Receptor 4 (TLR4) Cascade	3/148	0.336925	0.621377	0	0	1.47833	1.60827	NLRX1;CASP8;ECSIT
RHOA GTPase Cycle	3/149	0.340711	0.625796	0	0	1.46813	1.58076	ABCD3;C1QBP;RHOA
Activation of BH3-only Proteins	1/30	0.342104	0.625801	0	0	2.46052	2.63925	BID
RAC2 GTPase Cycle	2/88	0.344866	0.628299	0	0	1.66063	1.76791	SAMM50;MTX1
FOXO-mediated Transcription of Oxidative Stress, Metabolic and Neuronal Genes	1/31	0.35123	0.637312	0	0	2.37838	2.48853	SOD2
RAB GEFs Exchange GTP for GDP on RABs	2/90	0.354912	0.641407	0	0	1.62273	1.68096	RAB1B;RAB35
Cooperation of Prefoldin and TriC CCT in Actin and Tubulin Folding	1/32	0.360229	0.643267	0	0	2.30154	2.34991	CCT7
Regulation of Necroptotic Cell Death	1/32	0.360229	0.643267	0	0	2.30154	2.34991	CASP8
G-protein Beta Gamma Signalling	1/32	0.360229	0.643267	0	0	2.30154	2.34991	RHOA
Biological Oxidations	4/222	0.369686	0.657544	0	0	1.31095	1.30453	GSTK1;ALDH2;ALDH1B1;FDXR
RAF Activation	1/34	0.377857	0.661617	0	0	2.16184	2.10399	PHB
RIPK1-mediated Regulated Necrosis	1/34	0.377857	0.661617	0	0	2.16184	2.10399	CASP8
Late Endosomal Microautophagy	1/34	0.377857	0.661617	0	0	2.16184	2.10399	PARK7
Metabolic Disorders of Biological Oxidation Enzymes	1/34	0.377857	0.661617	0	0	2.16184	2.10399	FDXR
Negative Regulators of DDX58 IFIH1 Signaling	1/35	0.386488	0.668922	0	0	2.09815	1.99461	NLRX1
RHOBTB GTPase Cycle	1/35	0.386488	0.668922	0	0	2.09815	1.99461	CCT7
GPVI-mediated Activation Cascade	1/35	0.386488	0.668922	0	0	2.09815	1.99461	RHOA
Selenocysteine Synthesis	2/98	0.394502	0.677156	0	0	1.48689	1.383	EEFSEC;RPL23
Transcriptional Regulation by the AP-2 (TFAP2) Family of Transcription Factors	1/36	0.395	0.677156	0	0	2.0381	1.89312	HSPD1
Disorders of Transmembrane Transporters	3/164	0.397147	0.677156	0	0	1.33033	1.22849	SLC16A1;ABCB6;HK1
SLC Transporter Disorders	2/99	0.399376	0.677156	0	0	1.47149	1.35061	SLC16A1;HK1
NOD1 2 Signaling Pathway	1/37	0.403394	0.677156	0	0	1.98138	1.79878	CASP8
Glutathione Conjugation	1/37	0.403394	0.677156	0	0	1.98138	1.79878	GSTK1
Sphingolipid De Novo Biosynthesis	1/37	0.403394	0.677156	0	0	1.98138	1.79878	SPTLC2
Apoptotic Cleavage of Cellular Proteins	1/38	0.411673	0.677156	0	0	1.92773	1.71091	CASP8
Cooperation of PDCL (PhLP1) and TRiC CCT in G-protein Beta Folding	1/38	0.411673	0.677156	0	0	1.92773	1.71091	CCT7
Resolution of Abasic Sites (AP Sites)	1/38	0.411673	0.677156	0	0	1.92773	1.71091	UNG
Interleukin-1 Signaling	2/102	0.413885	0.677156	0	0	1.42713	1.25896	NLRX1;CASP8
Epigenetic Regulation of Adipogenesis Genes by MLL3 and MLL4 Complexes	2/103	0.418683	0.677156	0	0	1.41293	1.23015	ACSL1;NCOA4
Epigenetic Regulation of Gene Expression by MLL3 and MLL4 Complexes	2/103	0.418683	0.677156	0	0	1.41293	1.23015	ACSL1;NCOA4
MLL4 and MLL3 Complexes Regulate Expression of PPARG Targets in Adipogenesis and Hepatic Steatosis	2/103	0.418683	0.677156	0	0	1.41293	1.23015	ACSL1;NCOA4
Association of TriC CCT With Target Proteins During Biosynthesis	1/39	0.419837	0.677156	0	0	1.87691	1.62895	CCT7
Ovarian Tumor Domain Proteases	1/39	0.419837	0.677156	0	0	1.87691	1.62895	RHOA
Chromatin Modifications During the Maternal to Zygotic Transition (MZT)	1/39	0.419837	0.677156	0	0	1.87691	1.62895	UNG
Formation of Fibrin Clot (Clotting Cascade)	1/39	0.419837	0.677156	0	0	1.87691	1.62895	C1QBP
Synthesis of PA	1/39	0.419837	0.677156	0	0	1.87691	1.62895	GPD1
Regulation of Apoptosis	1/40	0.427887	0.684379	0	0	1.82869	1.55236	OMA1
RHO GTPase Cycle	7/450	0.43164	0.684379	0	0	1.12833	0.947985	SAMM50;ABCD3;MTX1;C1QBP;NDUFS3;CCT7;RHOA
Toll Like Receptor 3 (TLR3) Cascade	2/106	0.432955	0.684379	0	0	1.37196	1.14849	NLRX1;CASP8
Toll-like Receptor Cascades	3/174	0.434073	0.684379	0	0	1.25189	1.04475	NLRX1;CASP8;ECSIT
Cleavage of the Damaged Pyrimidine	1/41	0.435827	0.684379	0	0	1.78288	1.4807	UNG
Recognition and Association of DNA Glycosylase With Site Containing an Affected Pyrimidine	1/41	0.435827	0.684379	0	0	1.78288	1.4807	UNG
Depyrimidination	1/41	0.435827	0.684379	0	0	1.78288	1.4807	UNG
Transport of Inorganic Cations Anions and Amino Acids Oligopeptides	2/107	0.437671	0.684379	0	0	1.35882	1.12278	SLC25A1;SLC25A10
EPHB-mediated Forward Signaling	1/42	0.443657	0.684379	0	0	1.73931	1.41354	RHOA
tRNA Modification in the Nucleus and Cytosol	1/43	0.451379	0.684379	0	0	1.69781	1.35052	THG1L
Activation of Gene Expression by SREBF (SREBP)	1/43	0.451379	0.684379	0	0	1.69781	1.35052	FDPS
Aggrephagy	1/43	0.451379	0.684379	0	0	1.69781	1.35052	PARK7
Aspirin ADME	1/43	0.451379	0.684379	0	0	1.69781	1.35052	SLC16A1
Base-Excision Repair, AP Site Formation	1/43	0.451379	0.684379	0	0	1.69781	1.35052	UNG
Interactions of Vpr With Host Cellular Proteins	1/43	0.451379	0.684379	0	0	1.69781	1.35052	SLC25A5
Transport of Vitamins, Nucleosides, and Related Molecules	1/43	0.451379	0.684379	0	0	1.69781	1.35052	SLC25A5
MyD88-independent TLR4 Cascade	2/110	0.45169	0.684379	0	0	1.32088	1.04978	NLRX1;CASP8
TRIF (TICAM1)-mediated TLR4 Signaling	2/110	0.45169	0.684379	0	0	1.32088	1.04978	NLRX1;CASP8
SLC-mediated Transmembrane Transport	4/249	0.453521	0.684846	0	0	1.16487	0.921076	SLC25A1;SLC16A1;SLC25A10;SLC25A5
SUMOylation of Transcription Cofactors	1/44	0.458993	0.686033	0	0	1.65824	1.2913	PARK7
Smooth Muscle Contraction	1/44	0.458993	0.686033	0	0	1.65824	1.2913	ALDH2
Uptake and Actions of Bacterial Toxins	1/44	0.458993	0.686033	0	0	1.65824	1.2913	TXNRD1
Paradoxical Activation of RAF Signaling by Kinase Inactive BRAF	1/45	0.466503	0.686033	0	0	1.62047	1.2356	PHB
Signaling by RAS Mutants	1/45	0.466503	0.686033	0	0	1.62047	1.2356	PHB
Signaling by Moderate Kinase Activity BRAF Mutants	1/45	0.466503	0.686033	0	0	1.62047	1.2356	PHB
Signaling Downstream of RAS Mutants	1/45	0.466503	0.686033	0	0	1.62047	1.2356	PHB
TBC RABGAPs	1/45	0.466503	0.686033	0	0	1.62047	1.2356	RAB35
Early SARS-CoV-2 Infection Events	1/46	0.473908	0.694654	0	0	1.58438	1.18312	ISCU
XBP1(S) Activates Chaperone Genes	1/49	0.495516	0.723968	0	0	1.48513	1.04279	ACADVL
Regulation of TNFR1 Signaling	1/50	0.50252	0.729465	0	0	1.45475	1.00104	CASP8
Signaling by ERBB2	1/50	0.50252	0.729465	0	0	1.45475	1.00104	RHOA
Neurotransmitter Release Cycle	1/51	0.509428	0.733287	0	0	1.42558	0.961507	GLS2
IRE1alpha Activates Chaperones	1/51	0.509428	0.733287	0	0	1.42558	0.961507	ACADVL
Rab Regulation of Trafficking	2/123	0.510042	0.733287	0	0	1.17818	0.793226	RAB1B;RAB35
Apoptotic Execution Phase	1/52	0.516239	0.739834	0	0	1.39756	0.924043	CASP8
Signaling by Non-Receptor Tyrosine Kinases	1/55	0.536114	0.763454	0	0	1.31971	0.822719	RHOA
Signaling by PTK6	1/55	0.536114	0.763454	0	0	1.31971	0.822719	RHOA
Regulation of Cholesterol Biosynthesis by SREBP (SREBF)	1/56	0.542557	0.770191	0	0	1.29565	0.792242	FDPS
Epigenetic Regulation by WDR5-containing Histone Modifying Complexes	2/135	0.560182	0.786946	0	0	1.07122	0.620767	ACSL1;NCOA4
Arachidonate Metabolism	1/59	0.561355	0.786946	0	0	1.22845	0.709309	PTGES2
TNF Signaling	1/59	0.561355	0.786946	0	0	1.22845	0.709309	CASP8
Iron Uptake and Transport	1/59	0.561355	0.786946	0	0	1.22845	0.709309	ACO1
Nucleotide-binding Domain, Leucine Rich Repeat Containing Receptor (NLR) Signaling Pathways	1/61	0.573457	0.798933	0	0	1.18738	0.66027	CASP8
Gamma Carboxylation, Hypusinylation, Hydroxylation, and Arylsulfatase Activation	1/61	0.573457	0.798933	0	0	1.18738	0.66027	DRG2
RHO GTPases Activate PKNs	1/62	0.579382	0.803035	0	0	1.16785	0.637407	RHOA
Interleukin-1 Family Signaling	2/140	0.57997	0.803035	0	0	1.03215	0.562292	NLRX1;CASP8
Semaphorin Interactions	1/64	0.590989	0.815782	0	0	1.13066	0.594683	RHOA
ABC Transporter Disorders	1/65	0.596672	0.816116	0	0	1.11294	0.57471	ABCB6
Cytochrome P450 - Arranged by Substrate Type	1/65	0.596672	0.816116	0	0	1.11294	0.57471	FDXR
Signaling by BRAF and RAF1 Fusions	1/65	0.596672	0.816116	0	0	1.11294	0.57471	SND1
COPII-mediated Vesicle Transport	1/69	0.618628	0.843583	0	0	1.04726	0.502949	RAB1B
Circadian Clock	1/70	0.623928	0.84824	0	0	1.03203	0.48683	CPT1A
Base Excision Repair	1/71	0.629155	0.85277	0	0	1.01724	0.471365	UNG
Death Receptor Signaling	2/157	0.642318	0.865619	0	0	0.918147	0.406437	CASP8;RHOA
RHOG GTPase Cycle	1/74	0.644405	0.865619	0	0	0.975283	0.428567	NDUFS3
Glycolysis	1/74	0.644405	0.865619	0	0	0.975283	0.428567	HK1
Neutrophil Degranulation	6/478	0.652562	0.873967	0	0	0.903011	0.385449	ACLY;PTGES2;IDH1;TMBIM1;PRDX6;RHOA
PCP CE Pathway	1/79	0.668446	0.892584	0	0	0.912533	0.367568	RHOA
G Alpha (12 13) Signalling Events	1/80	0.673056	0.896081	0	0	0.900936	0.356704	RHOA
Transport of Bile Salts and Organic Acids, Metal Ions and Amine Compounds	1/84	0.690867	0.91708	0	0	0.857342	0.317052	SLC16A1
CLEC7A (Dectin-1) Signaling	1/87	0.703588	0.931219	0	0	0.827309	0.290851	CASP8
Protein-protein Interactions at Synapses	1/88	0.707711	0.933929	0	0	0.817758	0.282715	LRFN4
Chaperonin-mediated Protein Folding	1/91	0.719741	0.945617	0	0	0.790378	0.259927	CCT7
EPH-Ephrin Signaling	1/92	0.72364	0.945617	0	0	0.781653	0.252834	RHOA
Signaling by Nuclear Receptors	3/270	0.725161	0.945617	0	0	0.797835	0.256394	PDK2;PDK1;DHRS4
Signaling by ALK Fusions and Activated Point Mutants	1/93	0.727485	0.945617	0	0	0.773118	0.245976	ATIC
Signaling by ALK in Cancer	1/93	0.727485	0.945617	0	0	0.773118	0.245976	ATIC
Peptide Chain Elongation	1/94	0.731277	0.945617	0	0	0.764765	0.239343	RPL23
Signaling by TGF-beta Receptor Complex	1/94	0.731277	0.945617	0	0	0.764765	0.239343	RHOA
Unfolded Protein Response (UPR)	1/95	0.735017	0.947729	0	0	0.756591	0.232926	ACADVL
Protein Folding	1/97	0.742341	0.952707	0	0	0.740753	0.220705	CCT7
P75 NTR Receptor-Mediated Signalling	1/98	0.745926	0.952707	0	0	0.733079	0.214886	RHOA
Eukaryotic Translation Termination	1/98	0.745926	0.952707	0	0	0.733079	0.214886	RPL23
Eukaryotic Translation Elongation	1/99	0.749463	0.952707	0	0	0.725562	0.209251	RPL23
VEGFA-VEGFR2 Pathway	1/99	0.749463	0.952707	0	0	0.725562	0.209251	RHOA
Nonsense Mediated Decay (NMD) Independent of the Exon Junction Complex (EJC)	1/100	0.75295	0.953431	0	0	0.718196	0.203793	RPL23
COPI-dependent Golgi-to-ER Retrograde Traffic	1/101	0.756389	0.953431	0	0	0.710978	0.198505	RAB1B
COPI-mediated Anterograde Transport	1/101	0.756389	0.953431	0	0	0.710978	0.198505	RAB1B
Viral mRNA Translation	1/102	0.75978	0.955031	0	0	0.703903	0.193381	RPL23
Response of EIF2AK4 (GCN2) to Amino Acid Deficiency	1/106	0.77288	0.964401	0	0	0.67695	0.174403	RPL23
Formation of a Pool of Free 40S Subunits	1/106	0.77288	0.964401	0	0	0.67695	0.174403	RPL23
Sphingolipid Metabolism	1/107	0.776043	0.964401	0	0	0.670529	0.170011	SPTLC2
Signaling by VEGF	1/108	0.779161	0.964401	0	0	0.664229	0.16575	RHOA
Integration of Energy Metabolism	1/108	0.779161	0.964401	0	0	0.664229	0.16575	ACLY
Drug ADME	1/109	0.782236	0.964401	0	0	0.658045	0.161615	SLC16A1
Maternal to Zygotic Transition (MZT)	1/109	0.782236	0.964401	0	0	0.658045	0.161615	UNG
Mitotic Prophase	1/111	0.788259	0.966531	0	0	0.646014	0.153705	RAB1B
Phase II - Conjugation of Compounds	1/111	0.788259	0.966531	0	0	0.646014	0.153705	GSTK1
Signaling by ROBO Receptors	2/210	0.790457	0.966591	0	0	0.682343	0.160449	RPL23;RHOA
Asparagine N-linked Glycosylation	3/306	0.798993	0.972744	0	0	0.701742	0.157473	GMPPB;RAB1B;HK1
Signaling by NTRK1 (TRKA)	1/115	0.799812	0.972744	0	0	0.62322	0.139214	RHOA
L13a-mediated Translational Silencing of Ceruloplasmin Expression	1/116	0.802601	0.973505	0	0	0.617769	0.135846	RPL23
GTP Hydrolysis and Joining of the 60S Ribosomal Subunit	1/117	0.80535	0.974214	0	0	0.612413	0.132574	RPL23
SRP-dependent Cotranslational Protein Targeting to Membrane	1/119	0.810736	0.976048	0	0	0.601971	0.126301	RPL23
Nonsense Mediated Decay (NMD) Enhanced by the Exon Junction Complex (EJC)	1/120	0.813373	0.976048	0	0	0.596882	0.123295	RPL23
Nonsense-Mediated Decay (NMD)	1/120	0.813373	0.976048	0	0	0.596882	0.123295	RPL23
Cap-dependent Translation Initiation	1/124	0.82356	0.983029	0	0	0.577354	0.112075	RPL23
Eukaryotic Translation Initiation	1/124	0.82356	0.983029	0	0	0.577354	0.112075	RPL23
Signaling by Rho GTPases	7/672	0.826272	0.98364	0	0	0.743002	0.141788	SAMM50;ABCD3;MTX1;C1QBP;NDUFS3;CCT7;RHOA
Host Interactions of HIV Factors	1/126	0.828444	0.98364	0	0	0.568058	0.106912	SLC25A5
Platelet Degranulation	1/128	0.833193	0.986676	0	0	0.559055	0.102022	SOD1
C-type Lectin Receptors (CLRs)	1/131	0.840072	0.989541	0	0	0.54607	0.0951626	CASP8
Signaling by Rho GTPases, Miro GTPases and RHOBTB3	7/688	0.843725	0.989541	0	0	0.724936	0.123187	SAMM50;ABCD3;MTX1;C1QBP;NDUFS3;CCT7;RHOA
Response to Elevated Platelet Cytosolic Ca2+	1/133	0.8445	0.989541	0	0	0.537742	0.0908841	SOD1
Beta-catenin Independent WNT Signaling	1/134	0.846668	0.989541	0	0	0.533671	0.0888278	RHOA
Signaling by NTRKs	1/134	0.846668	0.989541	0	0	0.533671	0.0888278	RHOA
Golgi-to-ER Retrograde Transport	1/135	0.848806	0.989541	0	0	0.529661	0.0868246	RAB1B
RHO GTPases Activate Formins	1/139	0.857065	0.996587	0	0	0.514204	0.0793117	RHOA
Bacterial Infection Pathways	1/143	0.864874	0.999995	0	0	0.499617	0.0725302	TXNRD1
tRNA Processing	1/146	0.870451	0.999995	0	0	0.489205	0.0678744	THG1L
Signaling by Interleukins	4/452	0.875196	0.999995	0	0	0.630396	0.0840364	NLRX1;CASP8;SOD2;SOD1
Influenza Viral RNA Transcription and Replication	1/149	0.875798	0.999995	0	0	0.479216	0.0635536	RPL23
Platelet Activation, Signaling and Aggregation	2/262	0.880514	0.999995	0	0	0.54442	0.0692772	RHOA;SOD1
ER to Golgi Anterograde Transport	1/155	0.885842	0.999995	0	0	0.460404	0.0558089	RAB1B
Transmission Across Chemical Synapses	2/269	0.889459	0.999995	0	0	0.529956	0.0620801	ALDH2;GLS2
Antiviral Mechanism by IFN-stimulated Genes	1/158	0.890556	0.999995	0	0	0.451537	0.0523375	PDE12
Factors Involved in Megakaryocyte Development and Platelet Production	1/158	0.890556	0.999995	0	0	0.451537	0.0523375	AK3
Cellular Response to Starvation	1/161	0.895076	0.999995	0	0	0.443003	0.0491055	RPL23
Signaling by TGFB Family Members	1/161	0.895076	0.999995	0	0	0.443003	0.0491055	RHOA
Regulation of Expression of SLITs and ROBOs	1/164	0.89941	0.999995	0	0	0.434783	0.0460942	RPL23
Influenza Infection	1/169	0.90624	0.999995	0	0	0.421735	0.0415201	RPL23
SUMO E3 Ligases SUMOylate Target Proteins	1/170	0.90755	0.999995	0	0	0.419218	0.040667	PARK7
Metabolism of Carbohydrates	2/290	0.912707	0.999995	0	0	0.490783	0.0448283	PCK2;HK1
Epigenetic Regulation of Gene Expression	2/291	0.913691	0.999995	0	0	0.489059	0.0441438	ACSL1;NCOA4
SUMOylation	1/176	0.915034	0.999995	0	0	0.40472	0.035937	PARK7
Transport to the Golgi and Subsequent Modification	1/186	0.926189	0.999995	0	0	0.382648	0.0293404	RAB1B
Neuronal System	3/411	0.926263	0.999995	0	0	0.518329	0.0397024	LRFN4;ALDH2;GLS2
Major Pathway of rRNA Processing in the Nucleolus and Cytosol	1/189	0.929241	0.999995	0	0	0.376484	0.027629	RPL23
rRNA Processing in the Nucleus and Cytosol	1/199	0.938537	0.999995	0	0	0.357287	0.0226639	RPL23
Muscle Contraction	1/204	0.942717	0.999995	0	0	0.348397	0.0205515	ALDH2
Intra-Golgi and Retrograde Golgi-to-ER Traffic	1/204	0.942717	0.999995	0	0	0.348397	0.0205515	RAB1B
HCMV Early Events	1/205	0.943519	0.999995	0	0	0.346672	0.0201551	DUT
Post-translational Protein Modification	14/1457	0.946462	0.999995	0	0	0.674345	0.0371057	RAB1B;DLST;MUL1;PARK7;ETFB;RHOA;HK1;GMPPB;RAB35;VDAC3;FKBP8;VDAC2;DRG2;VDAC1
Diseases of Signal Transduction by Growth Factor Receptors and Second Messengers	3/451	0.951057	0.999995	0	0	0.471072	0.0236389	ATIC;PHB;SND1
Generic Transcription Pathway	11/1230	0.957616	0.999995	0	0	0.62773	0.0271859	COX8A;PRELID1;PINK1;GLS2;TXNRD1;GSR;BID;COX6A1;SOD2;PRDX6;HSPD1
HIV Infection	1/227	0.958582	0.999995	0	0	0.312572	0.013222	SLC25A5
Cell Surface Interactions at the Vascular Wall	1/233	0.961944	0.999995	0	0	0.304395	0.0118103	SLC16A1
Neddylation	1/234	0.962477	0.999995	0	0	0.303073	0.0115911	MUL1
rRNA Processing	1/237	0.964032	0.999995	0	0	0.299174	0.0109589	RPL23
Hemostasis	5/707	0.969556	0.999995	0	0	0.498078	0.0153993	SLC16A1;C1QBP;AK3;RHOA;SOD1
HCMV Infection	1/259	0.973638	0.999995	0	0	0.273354	0.00730297	DUT
RAF MAP Kinase Cascade	1/265	0.975781	0.999995	0	0	0.267059	0.00654761	PHB
MAPK1 MAPK3 Signaling	1/271	0.97775	0.999995	0	0	0.261044	0.00587379	PHB
Innate Immune System	9/1149	0.980376	0.999995	0	0	0.547418	0.0108492	ACLY;NLRX1;CASP8;PTGES2;IDH1;TMBIM1;ECSIT;PRDX6;RHOA
Interferon Signaling	1/280	0.980409	0.999995	0	0	0.252506	0.00499594	PDE12
Signaling by WNT	1/287	0.982256	0.999995	0	0	0.246237	0.00440844	RHOA
RHO GTPase Effectors	1/291	0.983233	0.999995	0	0	0.242791	0.00410551	RHOA
RNA Polymerase II Transcription	11/1360	0.983619	0.999995	0	0	0.563252	0.00930321	COX8A;PRELID1;PINK1;GLS2;TXNRD1;GSR;BID;COX6A1;SOD2;PRDX6;HSPD1
Cytokine Signaling in Immune System	5/776	0.984169	0.999995	0	0	0.451858	0.00721067	NLRX1;CASP8;PDE12;SOD2;SOD1
DNA Repair	1/312	0.987545	0.999995	0	0	0.226152	0.00283436	UNG
SARS-CoV-2 Infection	1/313	0.98772	0.999995	0	0	0.225416	0.00278514	ISCU
MAPK Family Signaling Cascades	1/314	0.987893	0.999995	0	0	0.224684	0.00273681	PHB
Disease	19/2131	0.988485	0.999995	0	0	0.614079	0.00711226	BCKDHA;DUT;SLC16A1;ABCB6;RPL23;IDH1;TXNRD1;PHB;SOD2;SND1;HK1;ATIC;CASP8;C1QBP;PCCB;FDXR;SLC25A5;MMACHC;ISCU
Gene Expression (Transcription)	13/1615	0.990335	0.999995	0	0	0.557005	0.00540958	COX8A;PRELID1;ACSL1;GLS2;TXNRD1;NCOA4;GSR;COX6A1;SOD2;PRDX6;HSPD1;PINK1;BID
Metabolism of RNA	4/761	0.994027	0.999995	0	0	0.367094	0.00219926	SUPV3L1;RPL23;REXO2;THG1L
M Phase	1/372	0.994683	0.999995	0	0	0.188992	0.00100758	RAB1B
Axon Guidance	2/541	0.995801	0.999995	0	0	0.25885	0.00108921	RPL23;RHOA
Nervous System Development	2/567	0.996981	0.999995	0	0	0.246603	0.000745731	RPL23;RHOA
Membrane Trafficking	2/633	0.998704	0.999995	0	0	0.220049	0.000285339	RAB1B;RAB35
SARS-CoV Infections	1/498	0.999116	0.999995	0	0	0.14016	0.000124005	ISCU
Cell Cycle, Mitotic	1/516	0.999316	0.999995	0	0	0.135134	9.24902e-05	RAB1B
Signaling by Receptor Tyrosine Kinases	1/536	0.999485	0.999995	0	0	0.129947	6.68768e-05	RHOA
Viral Infection Pathways	4/1029	0.999712	0.999995	0	0	0.267281	7.70684e-05	DUT;RPL23;SLC25A5;ISCU
Vesicle-mediated Transport	2/752	0.999724	0.999995	0	0	0.183981	5.07384e-05	RAB1B;RAB35
GPCR Downstream Signalling	1/633	0.99987	0.999995	0	0	0.109447	1.42374e-05	RHOA
Cell Cycle	1/649	0.999896	0.999995	0	0	0.106655	1.10892e-05	RAB1B
Infectious Disease	5/1311	0.99995	0.999995	0	0	0.259225	1.30842e-05	DUT;RPL23;TXNRD1;SLC25A5;ISCU
Signaling by GPCR	1/706	0.999952	0.999995	0	0	0.0977387	4.64596e-06	RHOA
Immune System	12/2150	0.999962	0.999995	0	0	0.372452	1.39923e-05	ACLY;NLRX1;CASP8;PDE12;PTGES2;IDH1;TMBIM1;ECSIT;SOD2;PRDX6;RHOA;SOD1
Signal Transduction	12/2613	0.999995	0.999995	0	0	0.298091	1.53497e-06	SAMM50;ABCD3;CASP8;MTX1;C1QBP;NDUFS3;PHB;CCT7;PDK2;RHOA;PDK1;DHRS4
Developmental Biology	3/1385	0.999995	0.999995	0	0	0.145307	6.67157e-07	RPL23;RHOA;UNG

## Sheet: MSigDB_Hallmark_2020_mito_up_TM
Term	Overlap	P-value	Adjusted P-value	Old P-value	Old Adjusted P-value	Odds Ratio	Combined Score	Genes
Oxidative Phosphorylation	61/200	1.3142e-65	4.86254e-64	0	0	39.789	5944.27	MRPS15;SLC25A3;ACADVL;ALAS1;MRPS12;HCCS;ETFB;MRPL34;COX6A1;AIFM1;IDH3B;UQCRFS1;PMPCA;IDH3A;COX8A;BCKDHA;CPT1A;PHYH;ECH1;SDHC;SDHA;SDHB;HADHB;SUPV3L1;HADHA;NDUFS8;NDUFS7;UQCRC1;VDAC3;NDUFS3;VDAC2;NDUFS2;VDAC1;UQCRC2;SLC25A5;ISCU;OAT;TIMM13;DLST;HTRA2;MRPS30;TIMM50;PRDX3;LDHB;CYC1;NDUFV1;COX10;DECR1;SURF1;MDH1;MDH2;IDH3G;IDH1;IDH2;GOT2;CS;PDP1;ALDH6A1;SUCLA2;OGDH;ACO2
Adipogenesis	38/200	3.11833e-32	5.76891e-31	0	0	19.1983	1392.75	SLC25A1;AK2;GHITM;ETFB;COX6A1;PRDX3;SAMM50;SCP2;ACADL;AIFM1;CPT2;ALDH2;UCP2;CYC1;HADH;ACADS;DECR1;IDH3A;COX8A;BCKDHA;PHYH;MDH2;IDH3G;IDH1;ECH1;CHCHD10;SDHC;SDHB;SOD1;CS;QDPR;ACLY;TST;UQCRC1;NDUFS3;SLC25A10;ACO2;CRAT
Fatty Acid Metabolism	34/158	7.60378e-31	9.378e-30	0	0	22.1149	1533.7	GCDH;ACADVL;CPOX;HSD17B4;DLST;HCCS;ACAT2;ACADL;CPT2;IDH3B;MLYCD;HADH;ACADS;DECR1;CPT1A;HSDL2;ADSL;MDH1;ACSL1;MDH2;IDH3G;IDH1;ECH1;SDHC;SDHA;PRDX6;HADHB;SUCLA2;GPD1;ACOT2;SUCLG2;ACO2;CRAT;ALDH9A1
Pperoxisome	17/104	7.25109e-14	6.70726e-13	0	0	14.7574	446.485	GSTK1;FDPS;ABCD3;ACSL1;IDH1;ECH1;PEX11B;IDH2;HSD17B4;SOD2;SOD1;PRDX5;SCP2;TSPO;MLYCD;CRAT;ALDH9A1
Bile Acid Metabolism	13/112	5.21675e-09	3.86039e-08	0	0	9.76094	186.155	GSTK1;PHYH;ABCD3;ACSL1;IDH1;IDH2;HSD17B4;SOD1;PRDX5;SCP2;FDXR;MLYCD;ALDH9A1
Myc Targets V1	13/200	4.59659e-06	2.18951e-05	0	0	5.14439	63.2255	SLC25A3;DUT;GOT2;MRPS18B;PHB;HSPD1;PRDX3;C1QBP;VDAC3;VDAC1;CYC1;MRPL9;CCT7
Xenobiotic Metabolism	13/200	4.59659e-06	2.18951e-05	0	0	5.14439	63.2255	ALAS1;IDH1;ECH1;GSR;PYCR1;DHRS1;NFS1;PINK1;MTHFD1;ALDH2;LONP1;ACO2;ALDH9A1
Reactive Oxygen Species Pathway	7/49	4.73408e-06	2.18951e-05	0	0	12.1488	148.953	TXNRD2;TXNRD1;GSR;NDUFS2;SOD2;PRDX6;SOD1
mTORC1 Signaling	12/200	2.38657e-05	9.81146e-05	0	0	4.70534	50.0792	QDPR;ACLY;FKBP2;MTHFD2;IDH1;TXNRD1;GSR;FDXR;ABCF2;PDK1;UNG;HSPD1
Glycolysis	11/200	0.000113716	0.000420749	0	0	4.27406	38.8162	GMPPB;ABCB6;MDH1;MDH2;IDH1;GOT2;AK3;SDHC;SLC25A10;ALDH9A1;SOD1
Apoptosis	9/161	0.000420581	0.00141468	0	0	4.32391	33.6136	CASP8;GSR;FDXR;VDAC2;TSPO;BID;SOD2;DAP3;SOD1
UV Response Up	7/158	0.00656814	0.0202518	0	0	3.36041	16.8878	ALAS1;SPR;TST;PPIF;BAK1;BID;SOD2
Myc Targets V2	4/58	0.00850314	0.0242012	0	0	5.33686	25.4425	SUPV3L1;PHB;HSPD1;UNG
Cholesterol Homeostasis	4/74	0.0194406	0.0513787	0	0	4.11366	16.2094	FDPS;ETHE1;ECH1;ACAT2
heme Metabolism	7/200	0.0217107	0.0535531	0	0	2.62349	10.0478	ALDH6A1;ABCB6;GLRX5;NCOA4;UCP2;CPOX;HTRA2
Hypoxia	5/200	0.145393	0.283133	0	0	1.84087	3.54979	SLC25A1;PRDX5;LXN;PDK1;HK1
Estrogen Response Late	5/200	0.145393	0.283133	0	0	1.84087	3.54979	SLC16A1;TST;IDH2;PPIF;ETFB
E2F Targets	5/200	0.145393	0.283133	0	0	1.84087	3.54979	DUT;MTHFD2;SHMT1;AK2;UNG
p53 Pathway	5/200	0.145393	0.283133	0	0	1.84087	3.54979	LDHB;GLS2;FDXR;BAK1;ISCU
Interferon Gamma Response	4/200	0.300757	0.556401	0	0	1.45974	1.75381	CASP8;MTHFD2;LAP3;SOD2
DNA Repair	3/150	0.344496	0.606969	0	0	1.45807	1.55382	SURF1;DUT;AK3
Interferon Alpha Response	2/97	0.389611	0.650285	0	0	1.50262	1.41638	CASP8;LAP3
Androgen Response	2/100	0.404231	0.650285	0	0	1.4564	1.31916	NCOA4;GSR
PI3K/AKT/mTOR Signaling	2/105	0.428218	0.66017	0	0	1.38535	1.17494	ECSIT;PDK1
Unfolded Protein Response	2/113	0.465509	0.688953	0	0	1.28498	0.982527	MTHFD2;ALDH18A1
Myogenesis	3/200	0.525575	0.725723	0	0	1.08522	0.698081	FDPS;ACSL1;CRAT
TGF-beta Signaling	1/54	0.529582	0.725723	0	0	1.34468	0.854771	RHOA
Spermatogenesis	2/135	0.560182	0.740241	0	0	1.07122	0.620767	CLPB;VDAC3
IL-6/JAK/STAT3 Signaling	1/87	0.703588	0.86046	0	0	0.827309	0.290851	BAK1
Protein Secretion	1/96	0.738704	0.86046	0	0	0.748589	0.226716	SOD1
Estrogen Response Early	2/200	0.767437	0.86046	0	0	0.717172	0.189835	SLC16A1;PPIF
Apical Junction	2/200	0.767437	0.86046	0	0	0.717172	0.189835	HADH;CRAT
Complement	2/200	0.767437	0.86046	0	0	0.717172	0.189835	PDP1;LAP3
Coagulation	1/138	0.855043	0.930488	0	0	0.517984	0.081118	ISCU
TNF-alpha Signaling via NF-kB	1/200	0.939396	0.939396	0	0	0.355473	0.0222233	SOD2
KRAS Signaling Up	1/200	0.939396	0.939396	0	0	0.355473	0.0222233	PTCD2
KRAS Signaling Dn	1/200	0.939396	0.939396	0	0	0.355473	0.0222233	PDK2
